# Supplementary material for: A strategy to quantify myofibroblast activation on a continuous spectrum
Source: Sci Rep. 2022 Jul 18;12:12239. doi: 10.1038/s41598-022-16158-7 (PMC9293987; doi:10.1038/s41598-022-16158-7)
Supplement: Supplementary file 2 — Supplementary Information 2. [file 41598_2022_16158_MOESM2_ESM.xlsx]

## Sheet: Table S5
List of significantly differentially expressed genes between clusters 2 and 1 avg_logFC: log fold-chage of the average expression between the two groups. Positive values indicate that the gene is more highly expressed in cluster 2. pct.1: The percentage of cells where the gene is detected in the first group pct.2: The percentage of cells where the gene is detected in the second group p_val_adj: A…
Gene	p_val	avg_log2FC	pct.1	pct.2	p_val_adj
DDIT3	2.25907e-188	1.90393	1	0.849	4.42666e-184
S100A16	4.37675e-55	1.80509	0.576	0.237	8.57623e-51
FGF2	6.61627e-163	1.65315	1	0.996	1.29646e-158
GDF15	1.21727e-68	1.6269	0.977	0.911	2.38525e-64
TGFB2		1.60829	0.832	0.339	7.99997e-114
GAS5	3.89617e-199	1.59665	1	1	7.63455e-195
ZFAS1	1.8965e-191	1.44063	1	1	3.71619e-187
VIPR1	3.30062e-86	1.41466	0.826	0.325	6.46756e-82
NIBAN1	3.06656e-134	1.40314	0.988	0.692	6.00892e-130
TRIB3	2.46899e-147	1.39399	0.997	0.729	4.83799e-143
RALA	4.06007e-135	1.35914	1	0.997	7.9557e-131
GADD45A	8.54109e-128	1.32808	1	0.979	1.67363e-123
BTG1	3.46516e-136	1.30609	1	0.919	6.78998e-132
HSPA5	5.84215e-172	1.27764	1	1	1.14477e-167
C5orf46	7.33056e-63	1.26781	0.671	0.304	1.43642e-58
NNMT	1.97959e-119	1.25059	1	0.976	3.879e-115
MSC	1.12144e-99	1.19981	0.941	0.683	2.19747e-95
SERPINB8	7.76698e-96	1.16649	0.883	0.549	1.52194e-91
RND3	4.01423e-68	1.13614	1	0.988	7.86588e-64
PDE1C	1.67745e-62	1.12844	0.844	0.576	3.28696e-58
PTX3	1.20618e-88	1.12706	1	0.996	2.36351e-84
DEPP1	7.37013e-53	1.09595	0.67	0.357	1.44418e-48
LINC02762	1.30214e-86	1.09309	0.965	0.857	2.55155e-82
PPP1R15A	2.2058e-105	1.07867	1	0.952	4.32226e-101
EPAS1	6.9627e-93	1.07728	0.957	0.78	1.36434e-88
CITED2	5.33966e-82	1.06569	0.992	0.923	1.04631e-77
IFI16	1.56537e-127	1.04524	1	0.961	3.06735e-123
LURAP1L	6.08067e-88	1.02738	0.897	0.576	1.19151e-83
EFEMP1	1.4478e-84	1.02465	0.985	0.884	2.83696e-80
SNHG12	3.30455e-72	1.0184	0.725	0.314	6.47526e-68
SH3BGR	2.18506e-41	1.01697	0.569	0.274	4.28163e-37
LYPD1	2.65765e-62	1.01465	0.73	0.354	5.20767e-58
SNHG32	6.46367e-122	1.00642	1	0.973	1.26656e-117
BDNF	7.17902e-52	1.00247	0.927	0.795	1.40673e-47
LIMA1	5.26777e-89	0.978869	1	0.99	1.03222e-84
SNHG1	5.61562e-81	0.97127	0.91	0.686	1.10038e-76
SNHG8	2.11838e-108	0.962691	0.998	0.995	4.15096e-104
SLC3A2	3.75764e-121	0.95426	1	0.997	7.36309e-117
RAB32	1.076e-115	0.949146	1	0.991	2.10842e-111
CCK	1.86815e-40	0.924546	0.264	0.024	3.66065e-36
UPP1	1.17497e-39	0.914513	0.659	0.399	2.30236e-35
DLEU1	2.86264e-75	0.906011	0.897	0.666	5.60934e-71
ATP2B1	4.01861e-72	0.905491	0.986	0.899	7.87446e-68
EIF1B	2.78269e-120	0.897352	1	0.992	5.45268e-116
SEPHS2	1.55346e-92	0.883564	0.989	0.941	3.044e-88
MAP1LC3B	2.13249e-128	0.883129	1	1	4.17861e-124
CDC42EP5	1.45162e-58	0.880464	0.761	0.451	2.84446e-54
SYT1	1.47069e-52	0.870739	0.88	0.631	2.88182e-48
PSIP1	1.22986e-74	0.868025	0.946	0.791	2.40991e-70
NINJ1	1.01723e-67	0.867824	0.94	0.8	1.99326e-63
EPB41L4A-AS1	3.14454e-65	0.86756	0.907	0.742	6.16172e-61
NTF3	6.99139e-58	0.843598	0.617	0.228	1.36996e-53
GOT1	2.21855e-59	0.822818	0.88	0.698	4.34724e-55
TNFRSF11B	1.87407e-29	0.819228	0.985	0.93	3.67223e-25
TGIF1	2.17888e-45	0.816694	0.759	0.49	4.26953e-41
FOXD1	6.17268e-41	0.810105	0.716	0.472	1.20954e-36
LSM8	2.96217e-69	0.786147	0.965	0.889	5.80437e-65
YBX3	3.36827e-99	0.777216	1	0.994	6.60012e-95
MFAP5	9.45913e-13	0.768355	0.735	0.646	1.85352e-08
ATF3	6.37416e-48	0.767964	0.673	0.34	1.24902e-43
EIF1	1.22782e-194	0.767394	1	1	2.40591e-190
PHLDA1	5.85056e-53	0.765855	0.991	0.976	1.14642e-48
C15orf61	7.09715e-53	0.755513	0.898	0.772	1.39069e-48
LGALS3	5.10357e-57	0.755488	1	0.999	1.00004e-52
E2F7	1.86606e-47	0.755164	0.971	0.875	3.65655e-43
VEPH1	2.02616e-40	0.751471	0.767	0.532	3.97026e-36
BEX2	2.08261e-32	0.750334	0.343	0.098	4.08087e-28
CDC42EP1	1.04357e-53	0.737488	0.98	0.928	2.04488e-49
EIF5	2.32211e-104	0.734976	1	0.999	4.55017e-100
PHLDA3	4.21845e-80	0.733637	1	0.982	8.26606e-76
PHLDB2	8.85229e-36	0.732786	0.728	0.522	1.73461e-31
DKK1	5.93389e-20	0.726607	0.89	0.738	1.16275e-15
GYPC	1.99487e-43	0.723916	0.904	0.754	3.90895e-39
MXD1	5.56823e-39	0.723242	0.722	0.478	1.09109e-34
TIMP3	1.84349e-25	0.721926	0.639	0.424	3.61231e-21
FILIP1L	6.46333e-23	0.720694	0.869	0.768	1.26649e-18
SNHG15	1.31486e-33	0.719598	0.676	0.455	2.57647e-29
RFK	2.03917e-53	0.710852	0.904	0.768	3.99575e-49
ASB1	3.63749e-57	0.708914	0.912	0.737	7.12767e-53
SLC7A5	2.82085e-27	0.705371	0.81	0.684	5.52746e-23
CEBPB	1.98553e-84	0.702025	1	0.961	3.89064e-80
ADORA2B	2.88534e-41	0.698293	0.488	0.183	5.65381e-37
TXNIP	4.41492e-46	0.69758	0.989	0.906	8.65103e-42
THBS1	6.11292e-42	0.695625	1	0.997	1.19783e-37
NANOS1	7.49593e-42	0.694406	0.502	0.182	1.46883e-37
GPR1	2.98323e-39	0.688906	0.809	0.637	5.84565e-35
MYC	3.58399e-28	0.688643	0.77	0.621	7.02282e-24
ISCU	3.02682e-94	0.688021	1	0.997	5.93105e-90
PLK2	3.75553e-24	0.682362	0.924	0.854	7.35896e-20
UAP1	4.61238e-47	0.682276	0.972	0.858	9.03795e-43
CAMK2N1	4.79941e-41	0.673133	0.568	0.231	9.40444e-37
SLC66A1L	1.6986e-32	0.650162	0.497	0.226	3.3284e-28
RBCK1	6.65133e-74	0.649461	1	0.988	1.30333e-69
FST	1.7004e-13	0.648773	0.998	0.992	3.33194e-09
MPC1	5.2531e-50	0.648133	0.946	0.853	1.02935e-45
CEBPG	2.86367e-57	0.641067	0.965	0.827	5.61137e-53
DDX10	1.78006e-18	0.638384	0.753	0.66	3.48803e-14
MKNK2	1.51221e-37	0.637001	0.869	0.727	2.96317e-33
PPME1	2.37052e-15	0.634992	0.924	0.851	4.64504e-11
GHITM	1.34863e-97	0.633761	1	0.999	2.64264e-93
DYRK3	9.97871e-29	0.629602	0.775	0.657	1.95533e-24
CDKN2A	6.03993e-24	0.624597	0.681	0.485	1.18352e-19
RTL8A	2.87268e-54	0.623822	0.977	0.91	5.62902e-50
RSL1D1	7.13888e-69	0.622774	1	0.997	1.39886e-64
DEK	6.37049e-65	0.620983	0.997	0.987	1.2483e-60
PKP2	2.82782e-28	0.615626	0.452	0.2	5.54111e-24
SNHG29	1.01378e-98	0.615187	1	1	1.9865e-94
ZBTB38	3.38283e-38	0.614843	0.998	0.979	6.62866e-34
NIFK	1.39454e-49	0.612626	0.991	0.968	2.73261e-45
IGFBP3	2.02282e-17	0.612251	0.903	0.791	3.96371e-13
JUND	3.59367e-48	0.609901	0.998	0.985	7.0418e-44
TBRG1	3.46743e-51	0.608827	0.96	0.885	6.79444e-47
AC007405.3	1.56083e-48	0.604478	0.407	0.085	3.05845e-44
KITLG	5.59549e-19	0.60439	0.64	0.478	1.09644e-14
H1FX	9.08358e-32	0.604269	0.873	0.758	1.77993e-27
OSER1	4.12023e-42	0.603602	0.898	0.785	8.07358e-38
TNFRSF12A	8.86176e-83	0.602932	1	1	1.73646e-78
ADAMTS5	7.38834e-09	0.595972	0.373	0.263	0.000144775
CDKN1A	1.33897e-34	0.593042	1	0.997	2.6237e-30
PFDN2	1.0204e-65	0.592559	1	1	1.99947e-61
SGK1	1.03498e-13	0.589102	0.648	0.558	2.02804e-09
CDV3	2.00079e-58	0.589101	0.997	0.997	3.92055e-54
MSC-AS1	1.18153e-35	0.588549	0.833	0.666	2.31521e-31
ELF1	2.49576e-30	0.581991	0.823	0.719	4.89044e-26
CCDC59	5.67157e-50	0.579701	0.981	0.927	1.11134e-45
SLC38A1	1.6873e-46	0.579556	0.991	0.945	3.30627e-42
PALM2-AKAP2	2.35986e-31	0.577189	0.997	0.99	4.62414e-27
ECI1	5.60986e-38	0.574171	0.872	0.728	1.09925e-33
RFLNB	3.41928e-22	0.573937	0.708	0.557	6.70008e-18
PPP1R14A	1.36465e-15	0.57298	0.506	0.318	2.67403e-11
MRPL41	1.82301e-89	0.565368	1	1	3.57218e-85
AIMP1	6.21803e-47	0.564726	0.991	0.979	1.21842e-42
FBXO32	1.00417e-19	0.564195	0.705	0.554	1.96768e-15
HOXC8	3.67293e-39	0.560705	0.301	0.045	7.1971e-35
SLC38A2	1.00469e-34	0.556872	0.991	0.987	1.9687e-30
DTD1	6.07995e-40	0.55451	0.944	0.843	1.19137e-35
HYI	2.21011e-30	0.55246	0.904	0.789	4.33071e-26
C8orf88	1.85254e-29	0.551723	0.622	0.372	3.63005e-25
BLVRB	2.33111e-44	0.551679	0.992	0.981	4.56781e-40
GDNF	9.99301e-32	0.548578	0.412	0.143	1.95813e-27
ANXA1	5.72631e-65	0.548315	1	1	1.12207e-60
NDUFA12	1.39315e-66	0.547485	1	0.999	2.72988e-62
NOP10	3.26697e-93	0.547307	1	1	6.40163e-89
MRPL52	3.16986e-60	0.545829	1	0.999	6.21135e-56
PSAP	5.19689e-63	0.542112	1	0.996	1.01833e-58
COA4	9.02567e-57	0.541714	0.995	0.992	1.76858e-52
SGTB	4.91349e-30	0.541409	0.878	0.769	9.62798e-26
IFRD1	3.00315e-35	0.541293	0.901	0.768	5.88467e-31
CYSTM1	3.20931e-42	0.536333	0.995	0.961	6.28864e-38
ATG101	4.08218e-42	0.535759	0.98	0.927	7.99903e-38
PNRC1	8.25712e-35	0.535474	0.977	0.916	1.61798e-30
DUSP14	8.52182e-22	0.534968	0.94	0.898	1.66985e-17
FIBIN	1.32524e-34	0.534874	0.426	0.148	2.59681e-30
RBM8A	1.9858e-64	0.534653	1	0.995	3.89118e-60
TSSC4	1.61716e-45	0.53328	0.981	0.939	3.16883e-41
CYCS	1.96798e-54	0.532283	1	1	3.85625e-50
C8orf76	4.97119e-33	0.531952	0.85	0.753	9.74105e-29
CNIH4	1.03401e-51	0.530659	0.997	0.972	2.02614e-47
LINC00472	8.22456e-20	0.530045	0.583	0.384	1.6116e-15
ME2	1.06119e-26	0.528489	0.81	0.705	2.07941e-22
ORMDL1	9.43119e-49	0.525432	0.992	0.983	1.84804e-44
ARL14EP	1.45244e-31	0.523524	0.912	0.832	2.84606e-27
BCAS2	2.72837e-38	0.522717	0.948	0.875	5.34624e-34
CMC2	1.47699e-39	0.5194	0.96	0.907	2.89417e-35
NRBF2	1.64716e-41	0.518199	0.975	0.929	3.22761e-37
AAK1	2.95442e-43	0.517055	0.989	0.969	5.78918e-39
TIMM9	8.86124e-37	0.517025	0.932	0.843	1.73636e-32
DKK3	9.6288e-16	0.516426	0.603	0.461	1.88676e-11
MRFAP1	2.64975e-70	0.516361	1	1	5.19218e-66
CMSS1	1.87615e-35	0.515369	0.926	0.818	3.67631e-31
TIFA	1.85432e-33	0.513962	0.495	0.21	3.63354e-29
EIF3J	2.26545e-45	0.513438	0.998	0.996	4.43916e-41
CDH13	4.95199e-26	0.513327	0.863	0.768	9.70343e-22
IL6	5.24653e-16	0.512775	0.596	0.421	1.02806e-11
TMEM115	1.40596e-27	0.512722	0.887	0.8	2.75498e-23
HMOX1	1.14209e-13	0.511537	0.974	0.928	2.23793e-09
RCAN1	6.18306e-08	0.511325	0.752	0.726	0.00121157
TCEA1	4.13492e-57	0.511251	1	0.999	8.10238e-53
CCPG1	1.0278e-47	0.510575	1	0.999	2.01398e-43
CHIC2	1.78135e-28	0.509239	0.991	0.966	3.49056e-24
SYNE1	7.66792e-24	0.507896	0.975	0.934	1.50253e-19
MIR22HG	1.77129e-18	0.502889	0.802	0.72	3.47085e-14
ERVK3-1	2.63432e-33	0.500921	0.917	0.822	5.16196e-29
SDCBP	6.1639e-30	0.499419	0.989	0.965	1.20782e-25
RPL36A	6.4854e-72	0.498779	1	1	1.27081e-67
SNHG6	6.60146e-58	0.497757	1	0.999	1.29356e-53
TTC39C	1.66035e-24	0.496987	0.594	0.369	3.25346e-20
NR3C1	4.39019e-34	0.496015	0.986	0.968	8.60257e-30
LARP6	2.90402e-51	0.492966	0.998	0.997	5.69043e-47
ZNF524	1.94617e-25	0.49198	0.744	0.571	3.81353e-21
RPS16	1.87447e-109	0.490935	1	1	3.67302e-105
MAGOH	4.78698e-32	0.490788	0.935	0.869	9.38009e-28
PLAAT3	8.6378e-21	0.487737	0.685	0.517	1.69258e-16
SON	2.08724e-37	0.486716	1	0.994	4.08995e-33
BEX4	4.16845e-28	0.485541	0.397	0.149	8.16807e-24
DNAJC1	1.2545e-30	0.484547	0.949	0.876	2.45818e-26
ZNF22	5.85772e-27	0.484103	0.869	0.711	1.14782e-22
MDM2	1.50713e-18	0.480421	0.989	0.969	2.95321e-14
PCGF5	4.94985e-29	0.479666	0.906	0.817	9.69924e-25
ORAI1	2.00262e-22	0.479584	0.733	0.595	3.92414e-18
CMC1	2.31136e-34	0.477914	0.965	0.899	4.52912e-30
CISD1	2.4791e-38	0.477367	0.989	0.976	4.85781e-34
SLTM	1.49428e-41	0.476561	1	0.996	2.92805e-37
SVIP	1.73376e-15	0.475032	0.684	0.576	3.39731e-11
SERP1	1.33553e-53	0.474211	1	0.997	2.61698e-49
MYCT1	2.20347e-21	0.473804	0.332	0.13	4.31769e-17
TNFRSF10B	1.08513e-23	0.47192	0.853	0.769	2.12631e-19
IDH1	4.71586e-28	0.471679	0.944	0.888	9.24073e-24
NDUFC1	2.2074e-59	0.471619	1	1	4.32541e-55
IL1A	1.80993e-22	0.468825	0.154	0.015	3.54655e-18
MAPKAPK5-AS1	2.14686e-25	0.46718	0.776	0.662	4.20677e-21
HOXC9	8.6239e-37	0.465563	0.265	0.034	1.68985e-32
CDK13	1.29187e-26	0.465023	0.906	0.816	2.53142e-22
NTRK3	1.88136e-41	0.464591	0.279	0.03	3.68653e-37
OCIAD2	2.66273e-12	0.464453	0.63	0.501	5.21762e-08
VAMP5	4.43461e-28	0.463055	0.981	0.924	8.68962e-24
GBE1	3.45992e-23	0.461724	0.877	0.834	6.77971e-19
ZPR1	1.02049e-23	0.460442	0.87	0.768	1.99966e-19
C1orf43	3.58634e-45	0.459057	0.998	0.995	7.02743e-41
POLR1D	1.8553e-47	0.458845	1	0.997	3.63546e-43
MOK	4.78404e-26	0.457962	0.969	0.925	9.37432e-22
C19orf48	6.05948e-16	0.45763	0.65	0.521	1.18736e-11
NFIB	1.73568e-26	0.456279	0.997	0.991	3.40106e-22
GPER1	2.53833e-26	0.455704	0.386	0.153	4.97387e-22
ARPC5L	2.39501e-43	0.455552	1	0.994	4.69302e-39
AMD1	1.48858e-14	0.453744	0.86	0.817	2.91688e-10
STOM	6.00443e-15	0.453023	0.742	0.664	1.17657e-10
TCF21	2.1664e-19	0.452708	0.423	0.218	4.24506e-15
SNU13	2.77496e-54	0.452441	1	1	5.43753e-50
RPS6	4.22643e-106	0.451827	1	1	8.2817e-102
C12orf29	4.3873e-18	0.4498	0.792	0.709	8.59691e-14
NDUFAF4	6.58283e-21	0.449349	0.877	0.835	1.28991e-16
MRPL36	1.0842e-37	0.445302	1	0.999	2.12448e-33
MDK	5.19333e-16	0.444188	0.784	0.68	1.01763e-11
MRPS17	9.25669e-29	0.443692	0.969	0.93	1.81385e-24
HSPA13	4.50296e-23	0.443488	0.869	0.773	8.82355e-19
RHOD	2.61957e-14	0.443365	0.708	0.625	5.13306e-10
GNAI1	2.06852e-14	0.442135	0.781	0.723	4.05326e-10
EXOSC8	1.50816e-23	0.441866	0.872	0.785	2.95523e-19
PSMB7	7.20065e-57	0.441378	1	0.999	1.41097e-52
EFNB2	6.09087e-14	0.441071	0.485	0.321	1.19351e-09
NTMT1	2.2014e-33	0.439026	0.986	0.969	4.31365e-29
OXTR	5.39734e-12	0.4384	0.364	0.21	1.05761e-07
HIF1A-AS3	3.65085e-17	0.438333	0.412	0.223	7.15383e-13
SNHG5	4.49583e-56	0.437728	1	1	8.80958e-52
RPL13	7.79147e-116	0.437213	1	1	1.52674e-111
MAGI2-AS3	3.09931e-27	0.434868	0.981	0.957	6.0731e-23
COA3	2.74014e-28	0.434679	0.985	0.92	5.36931e-24
ARHGDIA	5.95799e-34	0.433711	0.997	0.995	1.16747e-29
AFAP1	1.35257e-24	0.433142	0.988	0.965	2.65036e-20
ZNF706	8.43923e-37	0.433002	0.998	0.981	1.65367e-32
SNRPG	3.75162e-45	0.43294	1	1	7.35131e-41
PAM	2.24157e-22	0.431952	0.89	0.812	4.39236e-18
RNF187	3.61764e-26	0.431643	0.96	0.914	7.08876e-22
MRPS2	6.84558e-18	0.431633	0.784	0.668	1.34139e-13
AC109466.1	2.05899e-24	0.431559	0.225	0.048	4.03459e-20
RPS12	3.64274e-111	0.430184	1	1	7.13794e-107
SNRPC	1.97186e-39	0.429309	0.998	0.979	3.86386e-35
HMGB2	1.22081e-15	0.425365	0.603	0.434	2.39218e-11
HNRNPF	6.1182e-29	0.425296	0.981	0.954	1.19886e-24
CCNI	2.88583e-50	0.425003	1	0.999	5.65478e-46
AATF	3.65185e-23	0.424439	0.894	0.804	7.1558e-19
TWIST1	3.98762e-14	0.424111	0.799	0.728	7.81374e-10
USP53	6.6776e-13	0.423303	0.62	0.478	1.30847e-08
FAM207A	1.00932e-23	0.422956	0.92	0.856	1.97776e-19
ZNF770	1.0371e-17	0.421931	0.83	0.787	2.0322e-13
DOK5	2.61547e-10	0.421853	0.698	0.643	5.12502e-06
CSRP1	1.66205e-25	0.419404	0.994	0.978	3.25679e-21
SURF2	4.77984e-24	0.419345	0.923	0.876	9.3661e-20
TPD52L1	1.35623e-13	0.418539	0.66	0.544	2.65754e-09
TRIAP1	4.47796e-25	0.415076	0.975	0.939	8.77457e-21
KHDRBS3	1.19445e-13	0.414468	0.724	0.634	2.34053e-09
TAF12	4.34088e-24	0.414443	0.926	0.875	8.50595e-20
RPL18	3.18537e-95	0.414116	1	1	6.24174e-91
IMP3	1.12456e-21	0.411915	0.957	0.914	2.20357e-17
NRP2	1.05302e-10	0.411204	0.315	0.182	2.0634e-06
TRAPPC3	1.88355e-31	0.409333	0.989	0.965	3.69081e-27
RPL26	2.17271e-102	0.408149	1	1	4.25743e-98
RPF2	1.30106e-21	0.407936	0.853	0.755	2.54942e-17
KRTCAP2	8.59386e-48	0.407431	1	1	1.68397e-43
SRFBP1	6.18846e-16	0.407027	0.807	0.728	1.21263e-11
RPL15	1.35925e-113	0.406759	1	1	2.66344e-109
BMP6	4.0504e-20	0.406753	0.346	0.146	7.93676e-16
RHOBTB3	3.41441e-23	0.406311	0.991	0.955	6.69053e-19
MBD4	2.71271e-16	0.40625	0.838	0.791	5.31556e-12
GGCT	3.68664e-17	0.406222	0.835	0.768	7.22397e-13
BOD1	8.19851e-22	0.406029	0.94	0.894	1.6065e-17
ZNF787	3.93734e-18	0.406022	0.804	0.72	7.71522e-14
LYPLAL1	8.36565e-21	0.405623	0.9	0.852	1.63925e-16
DNAJB9	5.8124e-20	0.40464	0.81	0.705	1.13894e-15
TMEM70	1.50474e-17	0.404517	0.878	0.812	2.94854e-13
RPS5	5.21484e-75	0.404221	1	1	1.02185e-70
EIF3G	1.62525e-39	0.403326	1	1	3.18467e-35
CCN3	2.35568e-06	0.403188	0.471	0.366	0.0461596
LSM2	8.27449e-22	0.402998	0.932	0.857	1.62139e-17
VPS26A	1.45217e-26	0.402587	0.975	0.928	2.84553e-22
CAMTA2	5.8594e-09	0.401761	0.701	0.656	0.000114815
BRMS1	8.78202e-19	0.401075	0.807	0.729	1.72084e-14
DUSP1	8.45161e-08	0.400847	0.79	0.771	0.00165609
MRPS31	1.28131e-14	0.400839	0.722	0.611	2.51073e-10
RPL37	6.17618e-105	0.400579	1	1	1.21022e-100
EXOSC1	3.11943e-24	0.400335	0.91	0.852	6.11252e-20
PEG10	2.99562e-06	0.399898	0.519	0.425	0.0586991
NR1D2	7.26406e-13	0.399752	0.565	0.42	1.42339e-08
ZFP36L1	2.02015e-09	0.399284	0.932	0.883	3.95848e-05
TMEM47	5.32345e-17	0.398774	0.89	0.843	1.04313e-12
CRNDE	1.44577e-24	0.398513	0.969	0.899	2.83298e-20
RBM42	3.79505e-20	0.397686	0.9	0.821	7.43641e-16
FAU	2.00769e-93	0.397616	1	1	3.93406e-89
SNRPE	1.73917e-32	0.397593	0.998	0.991	3.40791e-28
MAP2	5.01466e-21	0.397038	0.449	0.224	9.82622e-17
CCDC80	5.08943e-11	0.396925	1	0.999	9.97275e-07
ZNHIT3	7.17791e-21	0.396845	0.889	0.816	1.40651e-16
GFRA1	2.43703e-18	0.396759	0.537	0.327	4.77537e-14
CHMP4A	4.51668e-29	0.394896	0.989	0.963	8.85043e-25
NSA2	1.28698e-37	0.394343	1	0.997	2.52183e-33
SNRPB	8.03434e-31	0.393421	0.998	0.996	1.57433e-26
SH3BP4	2.49547e-16	0.392799	0.898	0.851	4.88987e-12
DYSF	1.01106e-16	0.392166	0.417	0.228	1.98117e-12
APOA1	3.12905e-11	0.392144	0.117	0.028	6.13136e-07
RBBP6	3.37577e-14	0.391858	0.853	0.818	6.61483e-10
RP9	1.13864e-17	0.391688	0.818	0.714	2.23116e-13
RRP15	3.22308e-21	0.390214	0.924	0.857	6.31563e-17
NT5C3A	8.96219e-17	0.388865	0.738	0.617	1.75614e-12
KRT10	3.06245e-51	0.388726	1	1	6.00087e-47
RHEB	1.16115e-37	0.387105	1	0.997	2.27528e-33
MFF	2.56214e-24	0.387081	0.968	0.951	5.02051e-20
EEF1E1	2.12199e-25	0.386846	0.992	0.974	4.15804e-21
SFXN4	5.96032e-14	0.386467	0.662	0.523	1.16792e-09
SOX17	1.27059e-19	0.386396	0.366	0.151	2.48971e-15
RAPH1	1.78454e-11	0.38627	0.63	0.506	3.49681e-07
HEBP2	3.89798e-30	0.386241	0.994	0.992	7.63809e-26
RPL13A	6.38609e-76	0.386097	1	1	1.25135e-71
RPL6	1.6976e-97	0.385525	1	1	3.32644e-93
TGS1	5.58953e-13	0.385309	0.736	0.687	1.09527e-08
TIMM17B	1.09606e-15	0.385284	0.83	0.764	2.14773e-11
JTB	5.36587e-44	0.384244	1	1	1.05144e-39
SNRPD1	9.24038e-30	0.384064	0.995	0.995	1.81065e-25
SPX	4.59906e-12	0.382888	0.302	0.161	9.01185e-08
TIGAR	1.91077e-22	0.382819	0.909	0.834	3.74415e-18
RPL36AL	8.1525e-49	0.382735	1	1	1.59748e-44
CUX1	4.46047e-15	0.382555	0.85	0.816	8.74028e-11
AIFM2	7.144e-12	0.382143	0.753	0.679	1.39987e-07
TEX264	4.45129e-22	0.381073	0.981	0.957	8.7223e-18
PRDX6	1.58835e-35	0.380826	1	1	3.11237e-31
BEND7	1.01787e-14	0.380777	0.498	0.325	1.99453e-10
ETS2	5.61395e-14	0.380728	0.478	0.311	1.10005e-09
CD55	7.71903e-08	0.38002	0.789	0.767	0.00151254
TXNDC12	1.70718e-21	0.378956	0.966	0.929	3.34523e-17
SMIM13	8.12089e-18	0.378605	0.736	0.567	1.59129e-13
WDR74	8.55013e-12	0.378034	0.668	0.572	1.6754e-07
APOE	0.000249972	0.377441	0.211	0.142	1
NR2F6	1.15139e-21	0.376794	0.966	0.92	2.25615e-17
TSLP	1.78051e-11	0.376256	0.617	0.488	3.48891e-07
AVPI1	6.04231e-14	0.375431	0.427	0.262	1.18399e-09
PFDN4	3.46799e-22	0.374952	0.954	0.901	6.79553e-18
FAM133B	4.20572e-18	0.374764	0.923	0.872	8.2411e-14
MRPL57	4.08456e-28	0.373225	0.997	0.988	8.0037e-24
H1F0	7.85777e-11	0.373181	0.506	0.372	1.53973e-06
UBE2M	8.87648e-36	0.372568	0.998	0.999	1.73935e-31
CNBP	2.28479e-29	0.372182	1	0.997	4.47704e-25
NQO2	8.29313e-15	0.372138	0.819	0.732	1.62504e-10
SMIM15	1.86318e-21	0.371964	0.915	0.884	3.6509e-17
TNFAIP6	2.75929e-07	0.371722	0.375	0.271	0.00540682
NAA50	6.5465e-17	0.369814	0.926	0.869	1.28279e-12
TRIM56	3.20832e-12	0.369229	0.827	0.791	6.2867e-08
SMIM19	4.83472e-14	0.369226	0.795	0.726	9.47364e-10
H2AFZ	2.65255e-35	0.369101	1	0.999	5.19767e-31
CHCHD3	1.57608e-18	0.368212	0.903	0.853	3.08833e-14
LSM3	1.7285e-30	0.368064	0.998	0.995	3.387e-26
GRPEL1	7.67464e-17	0.367588	0.884	0.838	1.50385e-12
RPL19	7.54232e-85	0.366404	1	1	1.47792e-80
CDC42EP3	7.92389e-18	0.366402	1	0.999	1.55269e-13
COX5B	7.77858e-54	0.365736	1	1	1.52421e-49
EXOSC6	7.27271e-13	0.364869	0.787	0.727	1.42509e-08
MIF4GD	2.37571e-17	0.363847	0.565	0.362	4.65521e-13
ZNF593	1.08365e-18	0.363718	0.963	0.939	2.12342e-14
RPS18	1.06887e-81	0.363605	1	1	2.09445e-77
ZFHX4-AS1	7.1811e-29	0.363581	0.261	0.053	1.40714e-24
LRRC2	1.49386e-16	0.362313	0.46	0.267	2.92722e-12
COX5A	2.39397e-30	0.362098	1	0.999	4.69099e-26
RPS27L	6.75411e-59	0.36035	1	1	1.32347e-54
PA2G4	1.40513e-30	0.359839	1	0.999	2.75336e-26
RAB33A	4.80348e-15	0.35852	0.281	0.121	9.41241e-11
RPP21	1.22217e-19	0.356714	0.932	0.906	2.39485e-15
RASSF8	2.79287e-16	0.356316	0.977	0.934	5.47263e-12
CCNH	4.72171e-14	0.356025	0.826	0.762	9.2522e-10
SFTA1P	1.71884e-16	0.356016	0.252	0.091	3.36806e-12
RPS27	1.90484e-72	0.355855	1	1	3.73253e-68
ZC3H8	6.95618e-11	0.35549	0.676	0.57	1.36306e-06
NUDT5	9.1979e-18	0.355347	0.949	0.907	1.80233e-13
PPP1R11	4.96035e-16	0.354826	0.89	0.809	9.7198e-12
SNHG19	1.01713e-10	0.354514	0.674	0.581	1.99306e-06
POLR2G	4.05449e-21	0.354358	0.954	0.933	7.94477e-17
RPL24	1.33994e-89	0.354288	1	1	2.62561e-85
BLOC1S1	1.4716e-30	0.353986	1	0.995	2.8836e-26
FHL2	4.82039e-22	0.353464	1	1	9.44556e-18
TLE1	2.18814e-11	0.352961	0.574	0.445	4.28765e-07
HLX	1.72372e-07	0.35274	0.535	0.436	0.00337762
RPS19	3.21701e-90	0.351173	1	1	6.30372e-86
PCDH17	0.00410109	0.350317	0.542	0.497	1
RGS20	1.06681e-11	0.350055	0.586	0.447	2.09042e-07
DDX27	7.88063e-17	0.349693	0.892	0.84	1.54421e-12
ABHD14B	8.21202e-11	0.349599	0.735	0.693	1.60915e-06
FTH1	2.76543e-51	0.34947	1	1	5.41885e-47
C14orf119	2.19689e-19	0.349231	0.977	0.965	4.30481e-15
WBP4	9.23364e-15	0.348189	0.875	0.832	1.80933e-10
PRKAG2	8.89685e-12	0.347705	0.648	0.528	1.74334e-07
GLS	3.04639e-10	0.347686	0.998	1	5.96941e-06
CDH2	3.28217e-12	0.347333	0.975	0.946	6.43141e-08
ARHGAP29	9.01542e-17	0.346442	0.997	0.988	1.76657e-12
TRIR	1.48051e-43	0.345421	1	1	2.90106e-39
GLRX2	1.85638e-19	0.344388	0.981	0.955	3.63758e-15
ACKR3	8.39502e-23	0.343438	0.159	0.017	1.645e-18
URM1	7.13592e-16	0.343374	0.886	0.82	1.39828e-11
FEZ1	7.57088e-13	0.34292	0.776	0.671	1.48351e-08
ALPL	3.62027e-10	0.342525	0.326	0.191	7.09392e-06
CRBN	1.37688e-14	0.342065	0.819	0.746	2.698e-10
NOP16	2.08636e-11	0.341785	0.764	0.683	4.08823e-07
CYC1	7.08036e-19	0.340046	0.972	0.933	1.3874e-14
SET	6.28546e-26	0.339256	1	1	1.23164e-21
AUP1	4.04817e-18	0.338722	0.963	0.914	7.93238e-14
DANCR	5.06453e-15	0.338548	0.949	0.932	9.92396e-11
AKIP1	2.88185e-13	0.337567	0.798	0.726	5.64699e-09
SNHG7	6.51651e-21	0.33655	0.991	0.983	1.27691e-16
PAM16	2.68119e-17	0.336012	0.986	0.955	5.25379e-13
SART3	7.14331e-11	0.334946	0.647	0.526	1.39973e-06
RNH1	2.44833e-30	0.333802	1	1	4.7975e-26
TWISTNB	2.37945e-11	0.333755	0.782	0.735	4.66253e-07
LLPH	5.94772e-18	0.333161	0.965	0.933	1.16546e-13
RPL14	4.98882e-72	0.332384	1	1	9.77559e-68
RASA1	3.98274e-09	0.331973	0.747	0.693	7.80419e-05
UBE2I	1.13797e-24	0.331964	0.997	0.991	2.22985e-20
POLR2B	1.4667e-13	0.331629	0.789	0.693	2.874e-09
CPEB4	1.19567e-06	0.330486	0.75	0.755	0.0234291
KRR1	2.44061e-18	0.330218	0.969	0.943	4.78238e-14
MED19	1.7216e-13	0.329337	0.83	0.784	3.37348e-09
GPR176	8.20421e-12	0.328741	0.795	0.756	1.60762e-07
HSPA9	3.51902e-25	0.328312	1	0.997	6.89552e-21
BRD4	9.78803e-17	0.327812	0.966	0.939	1.91796e-12
PKN1	5.62849e-15	0.327481	0.937	0.854	1.1029e-10
RNF8	6.2604e-14	0.326729	0.846	0.798	1.22673e-09
TOMM22	5.20824e-20	0.325901	0.989	0.965	1.02056e-15
ZNF580	4.84008e-20	0.325637	0.991	0.99	9.48413e-16
SMC6	5.83275e-10	0.32532	0.756	0.727	1.14293e-05
SHISA4	1.59785e-08	0.324797	0.593	0.506	0.000313099
MRPL55	1.47617e-17	0.324314	0.965	0.943	2.89255e-13
NKAP	1.10923e-15	0.324271	0.906	0.861	2.17355e-11
EMC6	3.28012e-27	0.32373	0.998	0.996	6.4274e-23
JAGN1	1.52049e-12	0.323712	0.872	0.809	2.97939e-08
THAP7	6.50244e-10	0.323498	0.733	0.656	1.27415e-05
DR1	3.00548e-17	0.323488	0.918	0.902	5.88925e-13
PITPNA-AS1	3.44801e-10	0.322994	0.739	0.696	6.75638e-06
RAD51C	4.05798e-10	0.322916	0.708	0.637	7.95161e-06
MRPS24	5.05092e-25	0.322904	0.998	0.996	9.89728e-21
YIPF4	2.37624e-15	0.322522	0.895	0.86	4.65624e-11
TFAM	4.39654e-13	0.321066	0.824	0.742	8.61503e-09
TAC1	8.33667e-17	0.320629	0.119	0.013	1.63357e-12
CEBPD	1.54682e-06	0.319757	0.6	0.523	0.03031
LAMP3	2.52435e-31	0.319323	0.198	0.014	4.94646e-27
NOP58	1.27026e-10	0.319225	0.804	0.753	2.48907e-06
CCDC171	5.80285e-19	0.31902	0.344	0.147	1.13707e-14
AC245297.3	2.0187e-13	0.318832	0.883	0.845	3.95565e-09
RABGGTB	3.78086e-14	0.318828	0.875	0.814	7.4086e-10
FKBP4	7.30724e-13	0.318814	0.923	0.911	1.43185e-08
SLFN5	6.43259e-15	0.318733	0.995	0.994	1.26047e-10
HERPUD1	4.3693e-10	0.318445	0.985	0.972	8.56164e-06
SNAPC1	2.40238e-11	0.317372	0.91	0.862	4.70747e-07
DTWD1	8.38935e-11	0.317124	0.799	0.727	1.64389e-06
MED21	9.45901e-09	0.316713	0.727	0.68	0.000185349
EIF3F	4.59182e-23	0.315941	1	0.999	8.99768e-19
RPP25	2.21806e-08	0.315897	0.312	0.197	0.000434629
PDLIM1	3.8923e-08	0.315856	0.745	0.715	0.000762695
RPS3	3.24055e-46	0.315578	1	1	6.34986e-42
TRIM25	5.75655e-10	0.315507	0.704	0.637	1.128e-05
KLF2	6.28985e-11	0.315266	0.841	0.759	1.2325e-06
MRPS18C	2.07485e-21	0.314922	0.983	0.986	4.06568e-17
TIMM10	4.60285e-17	0.314444	0.961	0.954	9.01929e-13
POLR2H	1.39377e-15	0.314292	0.932	0.885	2.73109e-11
EDA2R	1.23436e-14	0.314227	0.346	0.175	2.41872e-10
SMIM26	5.13376e-21	0.314129	0.992	0.986	1.00596e-16
CIAO2B	6.22139e-27	0.313652	1	1	1.21908e-22
CELF2	4.03963e-07	0.313543	0.525	0.433	0.00791565
BMP4	0.000133575	0.31211	0.59	0.553	1
SNW1	1.39636e-16	0.311391	0.949	0.916	2.73618e-12
SNRPN	1.34476e-12	0.311305	0.966	0.954	2.63505e-08
CRIM1	7.63352e-14	0.311047	0.989	0.96	1.49579e-09
PCMTD1	3.05758e-14	0.311026	0.9	0.854	5.99134e-10
BFAR	4.51041e-15	0.311023	0.878	0.787	8.83815e-11
KLF9	8.78729e-08	0.310973	0.506	0.394	0.00172187
MIEN1	3.4855e-17	0.310846	0.971	0.959	6.82984e-13
POLE4	1.94013e-16	0.309244	0.985	0.976	3.80168e-12
PSMA2	1.46955e-25	0.308164	1	0.997	2.87959e-21
CDH4	2.33094e-14	0.308007	0.352	0.18	4.56748e-10
TP53RK	1.65753e-10	0.307705	0.802	0.726	3.24794e-06
FBXO22	4.49531e-14	0.307467	0.946	0.91	8.80856e-10
SRGAP1	3.14726e-09	0.307305	0.813	0.798	6.16706e-05
MRPL18	7.03436e-19	0.306449	0.989	0.972	1.37838e-14
UQCC3	5.15854e-14	0.305881	0.951	0.945	1.01082e-09
DPH3	1.8168e-13	0.303535	0.909	0.861	3.56002e-09
MRPL51	1.16954e-35	0.303524	1	1	2.29171e-31
KPNA2	3.14536e-09	0.302498	0.85	0.813	6.16332e-05
MMP2	2.25547e-20	0.302436	0.998	1	4.41959e-16
OSBPL3	6.56058e-15	0.302291	0.316	0.149	1.28555e-10
MTRES1	2.02847e-13	0.302193	0.892	0.839	3.9748e-09
MAZ	3.39321e-12	0.301598	0.961	0.93	6.649e-08
SNRPD2	3.20485e-27	0.301343	1	1	6.27989e-23
SREK1IP1	3.638e-11	0.301302	0.909	0.866	7.12866e-07
IGF2BP2	6.86398e-09	0.30116	0.789	0.74	0.0001345
CHCHD1	4.37846e-17	0.300922	0.995	0.991	8.57959e-13
EIF5A	1.18904e-23	0.300841	1	0.999	2.32992e-19
SMIM20	1.93856e-12	0.300555	0.875	0.817	3.79861e-08
TOMM20	1.8424e-28	0.300249	1	1	3.61018e-24
RNASEH2B	6.798e-09	0.30014	0.701	0.637	0.000133207
STC2	8.39136e-19	0.300102	1	1	1.64429e-14
SMIM10L1	1.93226e-14	0.300092	0.972	0.936	3.78627e-10
NUPR1	1.02487e-30	0.299915	1	1	2.00824e-26
SMIM4	1.16756e-12	0.299797	0.923	0.894	2.28783e-08
C11orf58	4.08455e-38	0.299739	1	1	8.00368e-34
RSL24D1	1.52187e-20	0.299314	1	0.979	2.98211e-16
MTHFS	3.61464e-08	0.299224	0.611	0.531	0.000708289
EIF2S2	2.36147e-43	0.299213	1	1	4.6273e-39
HRAS	8.87127e-21	0.299152	0.998	0.992	1.73833e-16
ESYT1	3.96109e-10	0.298721	0.816	0.807	7.76175e-06
N4BP2L2	9.84072e-18	0.298663	0.985	0.963	1.92829e-13
VPS29	4.91585e-18	0.298658	0.997	0.995	9.63261e-14
MIA2	7.34532e-12	0.298593	0.827	0.753	1.43932e-07
FAM13B	8.06879e-07	0.298391	0.738	0.719	0.0158108
RTKN2	4.42661e-07	0.298146	0.307	0.204	0.00867394
SRSF11	3.51748e-11	0.297973	0.981	0.977	6.89251e-07
PHB	7.81548e-19	0.297877	0.998	0.996	1.53144e-14
FH	8.53039e-09	0.297366	0.934	0.909	0.000167153
RPP38	1.46682e-10	0.296846	0.781	0.722	2.87424e-06
RPL28	2.95384e-64	0.296482	1	1	5.78805e-60
GPBP1	1.31404e-11	0.296473	0.866	0.808	2.57486e-07
H3F3B	2.75829e-33	0.296051	1	1	5.40488e-29
PRPSAP1	6.50789e-11	0.295803	0.691	0.576	1.27522e-06
PYURF	1.97081e-20	0.295445	0.997	0.992	3.8618e-16
RPS25	1.2938e-63	0.29514	1	1	2.53519e-59
B3GALT6	5.26651e-10	0.294202	0.802	0.771	1.03197e-05
FAM136A	4.86854e-12	0.294119	0.906	0.861	9.53991e-08
RNMT	9.07645e-11	0.294112	0.88	0.853	1.77853e-06
MRPL34	3.30728e-17	0.293919	0.992	0.972	6.48061e-13
HTRA2	3.13156e-09	0.293886	0.613	0.492	6.13628e-05
SINHCAF	2.14219e-07	0.293372	0.486	0.383	0.00419763
MRPS5	6.45791e-12	0.293125	0.88	0.827	1.26543e-07
SERTAD4-AS1	1.89117e-09	0.293008	0.974	0.957	3.70574e-05
HYOU1	1.58206e-07	0.292923	0.677	0.619	0.00310004
TEX30	2.23952e-08	0.292719	0.448	0.332	0.000438834
COX7B	8.04451e-29	0.292323	1	1	1.57632e-24
CHPT1	1.80453e-08	0.292275	0.722	0.684	0.000353597
AIMP2	1.49514e-08	0.292141	0.759	0.723	0.000292973
RPAIN	5.90112e-18	0.291045	0.994	0.979	1.15632e-13
ITPK1	9.86312e-10	0.290859	0.437	0.298	1.93268e-05
SPIRE1	1.53659e-10	0.290193	0.915	0.874	3.01095e-06
NUTM2A-AS1	2.222e-09	0.290096	0.781	0.738	4.35401e-05
TOLLIP	2.47431e-08	0.289489	0.704	0.655	0.000484841
TACC1	9.30221e-11	0.289199	0.918	0.88	1.82277e-06
TPRKB	5.8629e-12	0.288632	0.867	0.82	1.14884e-07
CHKA	7.99778e-08	0.288352	0.539	0.437	0.00156716
NFIL3	2.10767e-07	0.288158	0.58	0.491	0.00412998
FAM32A	1.86238e-13	0.287951	0.952	0.929	3.64933e-09
SLC52A2	1.5347e-12	0.287775	0.952	0.928	3.00725e-08
FAM110B	1.44384e-12	0.286946	0.363	0.205	2.82921e-08
ATP5PO	7.17979e-22	0.28629	1	1	1.40688e-17
SLC16A1	1.11088e-09	0.286058	0.713	0.628	2.17678e-05
BTG3	1.37612e-06	0.285952	0.5	0.401	0.0269651
COX17	4.16631e-20	0.285417	1	0.988	8.16388e-16
CDC34	1.41407e-10	0.285154	0.789	0.741	2.77086e-06
HDGFL3	3.7399e-11	0.285086	0.906	0.865	7.32833e-07
PBDC1	3.23222e-11	0.284358	0.915	0.879	6.33354e-07
MRPS11	4.97705e-11	0.284265	0.934	0.909	9.75253e-07
FAM204A	4.40413e-17	0.283939	0.992	0.981	8.6299e-13
EMC8	1.25902e-11	0.283663	0.892	0.848	2.46704e-07
FRA10AC1	1.81008e-09	0.283453	0.821	0.773	3.54685e-05
FUBP1	1.48283e-07	0.282431	0.821	0.808	0.00290561
RPP25L	1.09965e-07	0.282216	0.691	0.622	0.00215476
TNIP2	2.64128e-10	0.281922	0.802	0.749	5.17558e-06
TTC14	1.04705e-10	0.281758	0.821	0.745	2.0517e-06
TMEM126B	1.26063e-12	0.281702	0.937	0.892	2.47021e-08
TIMM17A	5.15457e-13	0.281656	0.986	0.963	1.01004e-08
DHX36	3.23178e-14	0.280937	0.988	0.978	6.33266e-10
COL8A1	0.000205529	0.280688	0.998	0.997	1
SCNM1	2.69157e-08	0.280431	0.752	0.693	0.000527413
SCO1	3.9235e-10	0.280138	0.856	0.814	7.68809e-06
ALPK1	6.98441e-12	0.279795	0.33	0.18	1.3686e-07
PPP4R3A	7.60201e-06	0.279253	0.744	0.742	0.148961
TMPO	8.42926e-08	0.279109	0.653	0.576	0.00165171
FOXC1	4.58186e-10	0.278975	0.42	0.28	8.97816e-06
IRF1	1.01434e-06	0.278583	0.438	0.334	0.0198761
EIF3H	9.65032e-21	0.278341	1	0.992	1.89098e-16
PSMB8	5.14407e-11	0.278329	0.855	0.791	1.00798e-06
CCDC82	8.20797e-11	0.277707	0.892	0.852	1.60835e-06
NDUFAF2	1.44432e-13	0.277427	0.972	0.947	2.83014e-09
RPS15A	7.67559e-60	0.277391	1	1	1.50403e-55
FAM120AOS	2.25374e-10	0.277272	0.867	0.852	4.4162e-06
AC244153.1	1.99319e-12	0.27678	0.208	0.081	3.90566e-08
DCAF10	2.57646e-09	0.276082	0.659	0.55	5.04858e-05
MRPL47	3.64111e-14	0.276014	0.98	0.961	7.13475e-10
DCAF13	3.67078e-12	0.275112	0.96	0.943	7.19289e-08
ZFHX4	8.40603e-08	0.274882	0.58	0.469	0.00164716
BTG2	0.000123253	0.274538	0.427	0.347	1
ANAPC16	2.53167e-13	0.274448	0.983	0.973	4.9608e-09
SSBP1	2.10989e-28	0.274289	1	1	4.13433e-24
ODC1	2.7798e-15	0.274235	1	0.991	5.44702e-11
BCAR3	6.60813e-09	0.27406	0.656	0.546	0.000129486
CCSER2	1.72524e-09	0.27362	0.887	0.854	3.3806e-05
PMAIP1	5.12572e-07	0.273401	0.715	0.639	0.0100439
MCTS1	8.70807e-12	0.272602	0.971	0.951	1.70635e-07
RRAGC	6.45518e-08	0.272238	0.863	0.854	0.00126489
NHP2	1.79626e-16	0.27217	0.998	0.999	3.51976e-12
RNPS1	6.31941e-12	0.272122	0.935	0.887	1.23829e-07
ZNF32	4.351e-11	0.272056	0.94	0.928	8.52578e-07
NOL7	1.61054e-24	0.271891	1	1	3.15585e-20
RTN4	8.92085e-32	0.271722	1	1	1.74804e-27
KCMF1	2.09256e-13	0.271157	0.961	0.954	4.10036e-09
JMY	1.14275e-07	0.270782	0.66	0.579	0.00223921
UPF2	3.73878e-08	0.270778	0.784	0.751	0.000732613
CDYL	1.89272e-06	0.27073	0.688	0.648	0.0370879
ECH1	3.13497e-09	0.270674	0.75	0.669	6.14297e-05
RPLP1	1.75163e-69	0.270624	1	1	3.43232e-65
UQCR10	9.59217e-34	0.26998	1	1	1.87959e-29
H2AFJ	1.88777e-12	0.269916	0.991	0.99	3.69908e-08
PPP1R3F	2.47005e-08	0.269859	0.6	0.501	0.000484005
AC012146.1	1.69037e-07	0.269468	0.605	0.514	0.00331228
RPL32	1.34445e-54	0.269364	1	1	2.63444e-50
ARL6IP4	8.82293e-27	0.269195	1	1	1.72885e-22
DAPK1	3.93701e-22	0.269154	0.159	0.018	7.71456e-18
ITGB8	2.96912e-14	0.268791	0.167	0.046	5.81799e-10
BHLHE41	3.9345e-16	0.268209	0.284	0.116	7.70966e-12
TMEM267	3.68692e-08	0.267939	0.725	0.677	0.000722451
MRPL33	2.03179e-19	0.267723	0.998	0.997	3.9813e-15
PLSCR1	9.31286e-09	0.267623	0.485	0.365	0.000182485
SLC25A33	4.11986e-07	0.267432	0.605	0.524	0.00807287
MCUR1	7.28208e-11	0.267354	0.872	0.823	1.42692e-06
SPESP1	3.76692e-20	0.267126	0.194	0.041	7.38127e-16
RPS3A	2.83727e-51	0.267117	1	1	5.55963e-47
GABPB1-AS1	5.57571e-08	0.26661	0.917	0.896	0.00109256
KCNJ8	2.61592e-11	0.266569	0.259	0.128	5.12589e-07
RPL26L1	1.75514e-17	0.266556	0.994	0.986	3.4392e-13
TAF11	3.21444e-09	0.266335	0.79	0.724	6.2987e-05
SUPT4H1	1.02185e-11	0.266324	0.946	0.902	2.00232e-07
COPZ1	5.70821e-15	0.265818	0.997	0.99	1.11852e-10
ADPRM	4.95116e-10	0.265596	0.421	0.278	9.7018e-06
SREK1	2.00964e-08	0.265066	0.804	0.773	0.000393789
COMMD2	1.73255e-11	0.264841	0.863	0.799	3.39493e-07
TMEM147	1.14119e-14	0.264761	1	0.992	2.23617e-10
NSD3	3.20915e-12	0.264633	0.978	0.959	6.28833e-08
ACOT13	8.25665e-10	0.264625	0.904	0.88	1.61789e-05
NKAPL	4.65729e-06	0.264437	0.302	0.211	0.0912597
RNPEPL1	2.2732e-06	0.263874	0.664	0.608	0.0445433
AC096537.1	6.42821e-18	0.263565	0.208	0.058	1.25961e-13
CDH8	7.57783e-13	0.263498	0.145	0.037	1.48488e-08
SPSB1	9.97555e-07	0.26236	0.52	0.418	0.0195471
LIMS1	4.93455e-17	0.262337	0.997	0.995	9.66926e-13
TMEM11	3.37235e-08	0.262309	0.806	0.759	0.000660812
ATXN1	3.71077e-06	0.262282	0.549	0.472	0.0727125
TMBIM6	1.69657e-25	0.260771	1	1	3.32443e-21
ADGRL4	3.40323e-06	0.260533	0.903	0.879	0.0666863
BTF3	2.871e-23	0.260477	1	1	5.62572e-19
MRPS36	1.13825e-13	0.260063	0.96	0.956	2.2304e-09
KCNG1	1.53699e-10	0.260063	0.278	0.146	3.01172e-06
TBC1D23	3.29895e-06	0.260063	0.735	0.689	0.064643
CLIP4	9.45538e-08	0.259344	0.804	0.764	0.00185278
SLU7	1.2447e-07	0.259307	0.789	0.763	0.00243899
GJA1	0.00460827	0.259047	0.796	0.812	1
BBC3	2.70511e-07	0.25893	0.522	0.414	0.00530066
SMC5	2.48436e-06	0.258709	0.793	0.789	0.048681
IMP4	1.06532e-07	0.258593	0.806	0.76	0.0020875
PPP4R3B	7.90611e-08	0.258541	0.784	0.769	0.0015492
THUMPD1	5.75849e-08	0.258516	0.764	0.74	0.00112838
RPL30	6.68632e-49	0.257273	1	1	1.31018e-44
MPLKIP	1.15209e-11	0.257201	0.988	0.976	2.25752e-07
NDUFS6	7.24192e-27	0.25631	1	1	1.41905e-22
CACYBP	3.80457e-12	0.256184	0.965	0.957	7.45505e-08
RPL7	6.21971e-42	0.255683	1	1	1.21875e-37
XPOT	4.45807e-11	0.255503	0.965	0.923	8.73559e-07
ZNF7	2.38907e-08	0.255053	0.498	0.376	0.000468138
STAG1	5.00774e-08	0.254971	0.792	0.776	0.000981266
TMEM243	9.04716e-07	0.254967	0.623	0.55	0.0177279
FDXR	3.36326e-05	0.25492	0.681	0.644	0.659031
EIF2S1	1.6173e-11	0.254523	0.983	0.963	3.16909e-07
POP7	4.64325e-09	0.254418	0.907	0.876	9.09845e-05
ZNF428	4.68854e-11	0.254228	0.969	0.956	9.18718e-07
SNX2	3.90186e-10	0.253793	0.978	0.956	7.6457e-06
DERL2	2.13302e-11	0.253399	0.969	0.941	4.17965e-07
RBM22	2.78879e-06	0.25325	0.71	0.687	0.0546464
CNIH3	3.99235e-06	0.252795	0.326	0.229	0.07823
MBD2	1.62707e-12	0.252638	0.966	0.938	3.18824e-08
PRNP	8.97905e-13	0.252503	0.943	0.884	1.75945e-08
NFE2L1	2.00542e-08	0.252246	0.938	0.923	0.000392961
SSU72	1.51402e-19	0.252243	1	1	2.96672e-15
SRA1	2.31884e-13	0.252091	0.992	0.986	4.54377e-09
CTSC	3.43352e-05	0.251715	0.98	0.965	0.672799
TPT1	2.17046e-54	0.251301	1	1	4.25301e-50
TAP1	3.09864e-05	0.251178	0.542	0.5	0.607178
PRKCE	9.73262e-10	0.250922	0.335	0.201	1.90711e-05
PRELID3B	1.76638e-09	0.250864	0.809	0.75	3.46122e-05
DNAJC19	1.14301e-10	0.250451	0.952	0.936	2.23974e-06
HIKESHI	7.07198e-12	0.250391	0.968	0.939	1.38575e-07
SIM2	1.36721e-07	0.25032	0.355	0.241	0.00267905
METAP2	1.65937e-15	0.250196	1	0.997	3.25154e-11
GCN1	1.28438e-10	-0.250103	0.441	0.604	2.51673e-06
GALNT16	4.28526e-18	-0.250132	0.069	0.237	8.39697e-14
GSTM4	1.60057e-12	-0.250132	0.187	0.352	3.13632e-08
OTULIN	2.39963e-11	-0.250132	0.423	0.603	4.70207e-07
MIRLET7BHG	4.7692e-12	-0.250282	0.207	0.375	9.34525e-08
TFE3	4.17014e-10	-0.25031	0.42	0.575	8.17139e-06
TGFBR3L	1.57823e-09	-0.250326	0.431	0.58	3.09254e-05
CAST	4.26039e-20	-0.250576	1	1	8.34823e-16
MT-ND1	3.25551e-30	-0.25068	1	1	6.37916e-26
RTF1	1.03343e-14	-0.250804	0.972	0.994	2.025e-10
GIT2	1.89328e-12	-0.25085	0.39	0.588	3.70988e-08
ZGPAT	4.8538e-11	-0.250976	0.375	0.545	9.51102e-07
NRAS	6.35582e-12	-0.251178	0.389	0.572	1.24542e-07
FIBP	4.59655e-16	-0.251291	0.992	0.999	9.00694e-12
FAM214A	1.66435e-12	-0.251319	0.29	0.478	3.26129e-08
CDR2	1.51622e-11	-0.251371	0.352	0.535	2.97103e-07
PI4KA	1.07536e-14	-0.251437	0.191	0.381	2.10717e-10
MICU3	1.32794e-11	-0.251437	0.355	0.528	2.60211e-07
MTOR	1.16994e-13	-0.251526	0.338	0.552	2.29251e-09
AL365203.2	5.16753e-13	-0.251542	0.227	0.402	1.01258e-08
MYO1C	1.0736e-14	-0.251596	0.969	0.985	2.10372e-10
ETV6	1.38086e-12	-0.251626	0.204	0.369	2.7058e-08
TANC2	1.27432e-13	-0.251662	0.255	0.448	2.49703e-09
EPHB6	1.17681e-16	-0.251754	0.043	0.187	2.30595e-12
PKM	2.17657e-24	-0.251809	1	1	4.26499e-20
HS3ST3A1	1.0317e-18	-0.251947	0.037	0.189	2.02162e-14
FAM102A	7.04014e-13	-0.251947	0.235	0.411	1.37952e-08
RNF121	2.37827e-10	-0.251984	0.497	0.646	4.66023e-06
ROGDI	8.64804e-15	-0.252034	0.15	0.325	1.69458e-10
SEC23IP	1.20508e-11	-0.252054	0.466	0.644	2.36136e-07
EDEM3	6.72696e-12	-0.252129	0.492	0.674	1.31815e-07
IFT81	3.07765e-10	-0.252335	0.264	0.415	6.03065e-06
BRAT1	9.48894e-13	-0.252491	0.256	0.437	1.85936e-08
PRPF8	1.24577e-10	-0.252777	0.873	0.954	2.44108e-06
PHKG2	7.71727e-11	-0.252828	0.346	0.512	1.5122e-06
NUDCD3	3.90208e-10	-0.253143	0.489	0.656	7.64613e-06
GNAQ	9.39445e-10	-0.253882	0.809	0.902	1.84084e-05
GSTT2B	1.77693e-11	-0.254031	0.298	0.473	3.4819e-07
MFSD12	3.02257e-10	-0.254236	0.429	0.591	5.92272e-06
TAF15	9.75434e-09	-0.25436	0.741	0.86	0.000191136
MAPK14	1.56903e-10	-0.25451	0.361	0.519	3.07452e-06
ERC1	4.98358e-10	-0.25451	0.614	0.782	9.76533e-06
PDIA4	6.22376e-15	-0.254609	0.619	0.777	1.21954e-10
PUS7L	1.88041e-12	-0.254937	0.583	0.781	3.68466e-08
ADGRE5	4.89268e-12	-0.255103	0.343	0.526	9.58721e-08
FKBP10	2.49478e-11	-0.255224	0.809	0.921	4.88853e-07
CHSY1	9.74197e-12	-0.255498	0.4	0.575	1.90894e-07
NIPSNAP1	4.22326e-14	-0.255552	0.225	0.415	8.27548e-10
UBE2T	1.5846e-13	-0.255754	0.201	0.379	3.10503e-09
ACOT7	2.39507e-12	-0.255807	0.44	0.637	4.69314e-08
UNKL	6.1195e-11	-0.256306	0.289	0.45	1.19912e-06
ABL1	1.38431e-11	-0.256314	0.494	0.678	2.71255e-07
NIPSNAP3A	3.30065e-12	-0.256472	0.401	0.582	6.46762e-08
AL354740.1	4.57368e-17	-0.256513	0.097	0.273	8.96213e-13
USO1	3.11738e-12	-0.256588	0.892	0.951	6.1085e-08
NRDC	5.94436e-13	-0.256701	0.966	0.985	1.1648e-08
MTCL1	3.06429e-12	-0.256913	0.244	0.418	6.00447e-08
SMARCA4	2.45243e-11	-0.25696	0.65	0.807	4.80553e-07
SNX9	4.9129e-09	-0.257038	0.897	0.937	9.62683e-05
PCDH10	1.4308e-11	-0.257047	0.994	0.994	2.80365e-07
NACC2	7.68179e-11	-0.257155	0.44	0.611	1.50525e-06
SMURF1	4.873e-12	-0.257248	0.295	0.472	9.54865e-08
EPM2AIP1	1.05206e-11	-0.257336	0.397	0.572	2.06152e-07
PPP3CB	9.14589e-12	-0.257367	0.571	0.755	1.79214e-07
NMT2	1.13592e-09	-0.257432	0.423	0.571	2.22583e-05
MAP7D1	7.97651e-11	-0.257624	0.823	0.915	1.563e-06
TMEM35A	3.07431e-16	-0.257722	0.083	0.247	6.0241e-12
MOSPD2	4.25799e-09	-0.257785	0.448	0.59	8.34354e-05
GMPPA	3.79942e-11	-0.258043	0.383	0.544	7.44497e-07
IGFBP7	1.93208e-24	-0.258132	1	1	3.78592e-20
C1R	1.65942e-11	-0.258318	0.312	0.482	3.25163e-07
CINP	1.48949e-09	-0.258332	0.687	0.811	2.91866e-05
ATP13A2	1.15301e-12	-0.258375	0.318	0.504	2.25931e-08
APOL2	1.12185e-10	-0.258613	0.316	0.477	2.19826e-06
COG6	5.17131e-13	-0.258666	0.321	0.51	1.01332e-08
GOLM1	2.87553e-11	-0.259003	0.443	0.624	5.6346e-07
ACBD3	5.97113e-13	-0.259174	0.944	0.973	1.17004e-08
DCUN1D4	3.34939e-11	-0.259311	0.452	0.638	6.56313e-07
VAMP3	6.03973e-13	-0.259536	0.861	0.948	1.18348e-08
UTP20	5.24671e-12	-0.259781	0.313	0.492	1.02809e-07
RHOJ	9.66601e-12	-0.259819	0.386	0.577	1.89405e-07
SLC39A6	6.52671e-11	-0.259844	0.736	0.865	1.27891e-06
FAM160B1	3.6496e-10	-0.259852	0.542	0.696	7.1514e-06
SNX4	1.71866e-12	-0.260078	0.475	0.664	3.36772e-08
LOXL1	2.83572e-12	-0.260152	0.96	0.982	5.55659e-08
USP4	3.6719e-14	-0.260179	0.287	0.486	7.19508e-10
DIP2C	2.2906e-16	-0.260468	0.11	0.284	4.48844e-12
COPE	1.01417e-22	-0.260539	1	1	1.98726e-18
CDR2L	7.39493e-15	-0.260714	0.182	0.367	1.44904e-10
WLS	1.50143e-07	-0.260818	0.722	0.853	0.00294205
DHDDS	3.29445e-14	-0.260859	0.356	0.562	6.45548e-10
ITPR3	1.33829e-18	-0.260953	0.09	0.273	2.62238e-14
CD99	4.82245e-21	-0.261113	1	1	9.44959e-17
TFPT	3.41308e-10	-0.261227	0.404	0.575	6.68794e-06
RMDN3	9.09668e-14	-0.26133	0.378	0.579	1.78249e-09
PGM2	1.28185e-11	-0.261383	0.429	0.603	2.51178e-07
PRMT2	4.57532e-15	-0.26148	0.955	0.986	8.96533e-11
FRS2	1.15216e-12	-0.261645	0.341	0.526	2.25767e-08
ALDH18A1	2.55782e-13	-0.26169	0.309	0.497	5.01204e-09
CUL4B	4.92854e-11	-0.261736	0.486	0.669	9.65747e-07
IMPDH1	2.59181e-12	-0.261818	0.444	0.637	5.07865e-08
XYLT1	1.75747e-11	-0.26189	0.218	0.378	3.44375e-07
MMP23B	1.15372e-13	-0.261922	0.177	0.351	2.26072e-09
MLX	5.81147e-11	-0.262074	0.684	0.821	1.13876e-06
SEC16A	4.18531e-11	-0.262136	0.494	0.661	8.20111e-07
GDF6	6.29658e-10	-0.26232	0.289	0.439	1.23382e-05
ACAP3	2.71175e-14	-0.262381	0.193	0.371	5.31367e-10
CCDC71L	2.34198e-12	-0.262411	0.397	0.591	4.58911e-08
UBASH3B	5.79964e-11	-0.262586	0.591	0.769	1.13644e-06
LIN7B	1.29289e-13	-0.262615	0.33	0.527	2.53343e-09
ERBB2	6.68724e-15	-0.262633	0.198	0.385	1.31036e-10
AASS	1.91983e-14	-0.262832	0.23	0.416	3.76191e-10
HSP90AB1	1.07402e-32	-0.2629	1	1	2.10454e-28
DNAJC7	8.28393e-16	-0.263194	0.963	0.982	1.62324e-11
ITPRIP	5.93219e-13	-0.263237	0.335	0.522	1.16241e-08
ITGA11	9.39341e-15	-0.263251	0.977	0.992	1.84064e-10
PLEC	1.06201e-10	-0.263341	0.887	0.955	2.08102e-06
POFUT2	2.93678e-12	-0.263431	0.318	0.495	5.75462e-08
MRPS26	7.14817e-11	-0.263431	0.772	0.899	1.40068e-06
MAN2B2	5.19328e-13	-0.263432	0.343	0.526	1.01762e-08
FTO	6.77437e-13	-0.263562	0.373	0.559	1.32744e-08
SECTM1	3.70479e-12	-0.263764	0.306	0.488	7.25953e-08
DDX58	6.92171e-13	-0.264049	0.198	0.365	1.35631e-08
PIN1	6.50289e-17	-0.264398	0.975	0.992	1.27424e-12
SRSF1	4.52357e-12	-0.264518	0.549	0.731	8.86393e-08
CCNL2	5.06607e-12	-0.264614	0.503	0.683	9.92697e-08
CLU	3.52545e-08	-0.264661	0.389	0.532	0.000690811
RNF141	1.3345e-10	-0.264679	0.603	0.732	2.61496e-06
STIMATE	7.19422e-14	-0.264706	0.37	0.563	1.40971e-09
SMARCE1	5.4082e-14	-0.264748	0.934	0.979	1.05974e-09
MAGI1	6.78741e-12	-0.264822	0.343	0.522	1.32999e-07
JAK1	4.68794e-17	-0.264938	0.994	0.999	9.18601e-13
HERC1	4.93377e-13	-0.265276	0.363	0.55	9.66772e-09
APC	4.22773e-11	-0.265366	0.755	0.902	8.28424e-07
PES1	6.18833e-12	-0.265614	0.466	0.653	1.2126e-07
RANBP6	3.07592e-14	-0.26584	0.336	0.543	6.02726e-10
TPBG	1.68976e-12	-0.265852	0.961	0.985	3.31108e-08
ZHX3	2.82326e-11	-0.266046	0.375	0.549	5.53218e-07
ANKRD13D	2.05369e-14	-0.266049	0.332	0.535	4.02421e-10
HDHD2	1.03095e-12	-0.266187	0.298	0.47	2.02015e-08
LINC00205	9.43795e-13	-0.26634	0.427	0.613	1.84937e-08
POP1	1.16021e-15	-0.266483	0.137	0.316	2.27343e-11
TES	4.01424e-10	-0.266573	0.718	0.857	7.86591e-06
ANKRD50	1.07768e-11	-0.266582	0.534	0.731	2.11171e-07
ERCC2	2.33843e-13	-0.266643	0.219	0.394	4.58215e-09
WDR26	4.08416e-14	-0.266656	0.497	0.684	8.00292e-10
COPS8	1.72721e-12	-0.266722	0.798	0.914	3.38447e-08
HGSNAT	1.14517e-11	-0.266938	0.432	0.608	2.24397e-07
STARD10	4.78736e-12	-0.267022	0.296	0.474	9.38083e-08
U2AF2	2.20417e-11	-0.267184	0.491	0.662	4.31907e-07
TMEM256	5.23755e-12	-0.267417	0.725	0.857	1.0263e-07
ELOVL5	2.95271e-10	-0.267434	0.528	0.682	5.78584e-06
DDB1	1.17161e-12	-0.267544	0.718	0.883	2.29577e-08
VPS35L	6.54878e-12	-0.267869	0.313	0.479	1.28323e-07
IL17RC	3.22142e-13	-0.267895	0.269	0.448	6.31238e-09
NR2F1	1.11613e-07	-0.267949	0.444	0.575	0.00218706
BRD3OS	2.79126e-15	-0.268341	0.185	0.372	5.46947e-11
COX7A1	2.02391e-13	-0.268341	0.98	0.983	3.96585e-09
TSPYL2	2.82639e-15	-0.26841	0.187	0.378	5.53831e-11
PXDN	3.93136e-13	-0.268412	0.954	0.979	7.7035e-09
PTCD3	4.2987e-11	-0.268742	0.407	0.582	8.42331e-07
MSI2	6.82377e-18	-0.268746	0.093	0.271	1.33712e-13
NCEH1	2.67634e-11	-0.268878	0.461	0.625	5.24429e-07
STXBP1	1.19314e-11	-0.26895	0.505	0.666	2.33796e-07
TTC8	2.59261e-14	-0.269062	0.205	0.385	5.08022e-10
PDE10A	2.20457e-18	-0.269098	0.119	0.314	4.31986e-14
UBR1	1.01556e-12	-0.26918	0.454	0.647	1.98999e-08
ATP5MC1	3.93119e-20	-0.269215	1	1	7.70316e-16
SALRNA2	4.34918e-25	-0.269276	0.02	0.196	8.52221e-21
WDR54	1.7516e-13	-0.269307	0.272	0.459	3.43226e-09
DSTN	5.55063e-34	-0.269532	1	1	1.08765e-29
SLFN11	4.06655e-16	-0.269534	0.1	0.271	7.96841e-12
AC022034.1	1.17447e-23	-0.269628	0.037	0.22	2.30137e-19
PAG1	5.61356e-20	-0.26965	0.062	0.238	1.09998e-15
PRPS1	1.17667e-08	-0.269752	0.361	0.492	0.000230569
GPS1	1.52992e-12	-0.269772	0.574	0.76	2.99788e-08
CORO1B	3.7595e-12	-0.269837	0.821	0.929	7.36674e-08
DSE	3.38829e-11	-0.270136	0.588	0.75	6.63935e-07
PYGL	3.60566e-14	-0.270191	0.248	0.434	7.0653e-10
PPP1R2	5.09831e-14	-0.270235	0.975	0.992	9.99014e-10
MBNL1-AS1	5.97278e-15	-0.27031	0.171	0.352	1.17037e-10
PDK2	4.99791e-15	-0.270326	0.267	0.473	9.79341e-11
ZC3H13	9.37248e-13	-0.270452	0.9	0.969	1.83654e-08
ODF2L	6.40112e-13	-0.270554	0.435	0.624	1.2543e-08
ESM1	5.54749e-12	-0.270618	0.029	0.13	1.08703e-07
CLUAP1	4.41285e-11	-0.270645	0.497	0.649	8.64697e-07
MCEE	4.50394e-17	-0.270747	0.137	0.327	8.82547e-13
ABR	3.83135e-14	-0.270983	0.241	0.425	7.50754e-10
DOCK1	1.39009e-11	-0.271072	0.437	0.602	2.72388e-07
TXNDC15	1.06574e-10	-0.271097	0.606	0.759	2.08831e-06
NXN	5.26055e-20	-0.271102	0.048	0.216	1.0308e-15
ERG28	1.28767e-08	-0.271212	0.634	0.764	0.000252318
SHOX2	3.86882e-16	-0.271524	0.389	0.631	7.58094e-12
WDR44	3.39811e-13	-0.271539	0.312	0.503	6.6586e-09
CAPRIN2	1.78605e-12	-0.271606	0.407	0.603	3.49977e-08
GLYR1	1.38221e-12	-0.271633	0.562	0.745	2.70845e-08
PLPP5	5.15748e-12	-0.271744	0.682	0.86	1.01061e-07
XPNPEP1	4.4671e-12	-0.271826	0.366	0.536	8.75327e-08
THADA	1.69147e-12	-0.271852	0.341	0.523	3.31444e-08
SHC1	1.0871e-15	-0.271882	0.957	0.979	2.13018e-11
TCF7L1	2.19438e-12	-0.272125	0.301	0.486	4.29989e-08
ALS2	1.99641e-12	-0.272247	0.278	0.448	3.91196e-08
GSPT2	4.50885e-15	-0.272293	0.392	0.604	8.83509e-11
CSPP1	2.25179e-11	-0.272316	0.42	0.594	4.41239e-07
ABCC3	2.63426e-12	-0.272378	0.323	0.513	5.16184e-08
DDX39A	1.75304e-14	-0.272448	0.427	0.648	3.43508e-10
RHOQ	8.60655e-14	-0.272451	0.949	0.97	1.68645e-09
FKBP11	6.21099e-11	-0.272495	0.85	0.919	1.21704e-06
TRPC4AP	1.02372e-13	-0.272724	0.542	0.727	2.00597e-09
ARFGAP1	7.19579e-16	-0.272759	0.207	0.411	1.41002e-11
DNALI1	8.65602e-16	-0.272783	0.144	0.326	1.69615e-11
IDH2	1.64896e-18	-0.27293	0.096	0.278	3.23114e-14
EXOC2	3.5582e-14	-0.273074	0.282	0.478	6.97229e-10
TGFB1I1	5.39629e-13	-0.273077	0.958	0.979	1.0574e-08
PHRF1	4.01326e-16	-0.273112	0.301	0.522	7.86398e-12
ERCC5	2.29298e-11	-0.273125	0.569	0.736	4.49309e-07
EXOSC10	3.07222e-13	-0.273132	0.372	0.561	6.02002e-09
ADAMTSL1	3.14746e-19	-0.273406	0.086	0.273	6.16744e-15
GK5	8.76435e-14	-0.273607	0.167	0.335	1.71738e-09
RBM24	3.51661e-13	-0.273639	0.347	0.539	6.8908e-09
IGF2BP1	2.83675e-14	-0.273991	0.343	0.546	5.55861e-10
UBL4A	1.13418e-11	-0.274238	0.352	0.531	2.22242e-07
PML	6.69009e-14	-0.275059	0.353	0.545	1.31092e-09
ATG4C	4.72757e-14	-0.275269	0.221	0.403	9.26367e-10
BTN2A1	1.37034e-12	-0.275483	0.435	0.617	2.68519e-08
DHX29	6.90729e-15	-0.275743	0.972	0.988	1.35348e-10
CYTOR	3.37654e-15	-0.275869	0.995	0.997	6.61633e-11
RASA2	1.64178e-11	-0.27599	0.361	0.544	3.21707e-07
TWSG1	8.43315e-13	-0.276226	0.554	0.735	1.65248e-08
SPATA20	2.21862e-13	-0.276587	0.437	0.626	4.34739e-09
PHF11	5.01753e-12	-0.276653	0.469	0.633	9.83184e-08
EVA1B	2.66222e-18	-0.276867	0.998	0.994	5.21662e-14
CNPY4	4.91965e-16	-0.276917	0.204	0.403	9.64005e-12
SND1	4.23756e-12	-0.277245	0.73	0.878	8.3035e-08
GGH	1.05863e-14	-0.277411	0.255	0.457	2.07439e-10
DCBLD2	7.71101e-19	-0.277414	0.998	1	1.51097e-14
AMACR	5.31724e-19	-0.277636	0.137	0.341	1.04191e-14
NDUFA6	3.49915e-16	-0.277831	0.98	0.988	6.85659e-12
BHLHE40	9.96797e-16	-0.277999	0.15	0.335	1.95322e-11
PFKM	9.73055e-14	-0.278077	0.323	0.518	1.9067e-09
RPS6KC1	8.91038e-13	-0.278094	0.312	0.487	1.74599e-08
AC108134.2	2.26859e-11	-0.278386	0.188	0.341	4.4453e-07
GANAB	8.2368e-12	-0.27862	0.694	0.823	1.614e-07
TSTA3	5.64165e-13	-0.278858	0.722	0.862	1.10548e-08
SLITRK4	8.04607e-19	-0.278963	0.069	0.244	1.57663e-14
MCU	2.96321e-14	-0.27913	0.312	0.504	5.80641e-10
PIGS	1.24757e-12	-0.279222	0.372	0.561	2.44461e-08
CNTNAP3B	2.13131e-11	-0.279444	0.318	0.483	4.1763e-07
ANKRD9	3.33637e-14	-0.27972	0.301	0.504	6.53762e-10
CTXN1	1.23734e-15	-0.279828	0.282	0.503	2.42456e-11
MAPRE1	3.09665e-12	-0.280015	0.759	0.86	6.06788e-08
IPO5	1.43301e-11	-0.280049	0.941	0.979	2.80799e-07
LNPK	1.32333e-14	-0.280076	0.582	0.813	2.59306e-10
SOGA1	1.0765e-16	-0.280171	0.201	0.405	2.10941e-12
RPS11	4.71412e-34	-0.280431	1	1	9.23732e-30
NPLOC4	1.06163e-14	-0.280434	0.543	0.755	2.08026e-10
PSMD1	1.13481e-18	-0.280527	0.991	0.997	2.22367e-14
HAPLN3	4.63475e-19	-0.280764	0.063	0.236	9.08179e-15
PEAR1	1.11797e-15	-0.280917	0.258	0.466	2.19066e-11
FZD4	4.89348e-15	-0.28095	0.201	0.387	9.58878e-11
S100A10	8.56769e-05	-0.280995	0.855	0.851	1
STARD4	7.61929e-13	-0.281143	0.242	0.415	1.493e-08
TICAM2	1.02101e-13	-0.281352	0.252	0.436	2.00066e-09
SLC16A3	9.06661e-12	-0.281781	0.81	0.899	1.7766e-07
PAFAH1B3	6.7537e-13	-0.281818	0.472	0.671	1.32339e-08
GTF3C1	2.00214e-11	-0.2821	0.568	0.736	3.9232e-07
SLC35G2	1.76437e-12	-0.282103	0.44	0.616	3.45729e-08
SERTAD4	1.9092e-09	-0.282308	0.634	0.787	3.74108e-05
DACT3	3.13604e-18	-0.282494	0.108	0.295	6.14508e-14
ACTG2	1.21759e-12	-0.282496	0.022	0.121	2.38587e-08
SYAP1	2.32598e-15	-0.282582	0.926	0.964	4.55775e-11
XRCC6	5.56739e-20	-0.28267	0.997	0.999	1.09093e-15
PON2	6.5516e-12	-0.282786	0.752	0.875	1.28379e-07
RAB2A	9.18638e-29	-0.282824	1	1	1.80007e-24
TRAM2	9.5169e-16	-0.283039	0.903	0.965	1.86484e-11
PARVB	1.51688e-13	-0.283041	0.644	0.805	2.97232e-09
DIP2A	1.23351e-15	-0.283079	0.233	0.437	2.41707e-11
RIT1	2.60316e-14	-0.283179	0.593	0.78	5.10089e-10
CALM2	2.99997e-31	-0.283194	1	1	5.87844e-27
UBA1	4.85969e-13	-0.283228	0.702	0.84	9.52256e-09
PSME4	1.9425e-13	-0.283513	0.444	0.646	3.80633e-09
PARP4	2.49182e-12	-0.283719	0.489	0.657	4.88271e-08
PPP2R1A	1.5943e-13	-0.283826	0.826	0.929	3.12402e-09
CHST12	1.83034e-14	-0.284167	0.31	0.508	3.58655e-10
USP48	6.2165e-13	-0.284362	0.698	0.841	1.21812e-08
SH3BP5	6.598e-14	-0.284502	0.383	0.588	1.29288e-09
MT-CO2	3.0935e-54	-0.284537	1	1	6.06171e-50
PLSCR3	4.9792e-13	-0.284578	0.634	0.814	9.75675e-09
DNAJB4	4.79309e-13	-0.284622	0.985	0.983	9.39206e-09
SP100	4.55363e-16	-0.284799	0.978	0.995	8.92285e-12
SQOR	3.16801e-15	-0.284915	0.264	0.468	6.20773e-11
AKR1A1	9.42307e-14	-0.284971	0.843	0.936	1.84645e-09
TSC22D4	4.23775e-12	-0.28507	0.582	0.759	8.30386e-08
LINC00685	1.61439e-12	-0.285243	0.245	0.412	3.1634e-08
IMPAD1	1.44574e-13	-0.285353	0.616	0.796	2.83292e-09
E2F3	7.55659e-13	-0.285396	0.432	0.617	1.48071e-08
PXK	5.22315e-11	-0.285441	0.668	0.827	1.02348e-06
STK17B	1.00651e-12	-0.286125	0.458	0.662	1.97225e-08
MRGPRF	1.38815e-24	-0.286196	0.039	0.231	2.72008e-20
WDR60	1.16974e-15	-0.286204	0.4	0.625	2.2921e-11
ZMYND8	2.73332e-11	-0.286308	0.275	0.438	5.35593e-07
KMT5A	2.43338e-12	-0.286326	0.847	0.938	4.76821e-08
HPRT1	2.39316e-14	-0.286426	0.367	0.579	4.68939e-10
IFI27L2	1.90522e-19	-0.286465	0.988	1	3.73328e-15
WFS1	1.75348e-14	-0.286703	0.244	0.433	3.43594e-10
SHROOM3	1.07066e-17	-0.286707	0.117	0.304	2.09795e-13
PSMB1	4.0074e-29	-0.286709	1	1	7.8525e-25
TPD52L2	3.05916e-12	-0.286856	0.71	0.829	5.99443e-08
GPR155	1.38762e-16	-0.287425	0.154	0.343	2.71904e-12
SGCB	6.15118e-14	-0.287459	0.881	0.966	1.20532e-09
AARSD1	7.63462e-16	-0.287879	0.48	0.697	1.496e-11
FUT11	2.25627e-15	-0.28789	0.225	0.419	4.42116e-11
CHEK1	1.22719e-19	-0.28802	0.147	0.361	2.40468e-15
RBFA	1.74881e-14	-0.288175	0.457	0.657	3.4268e-10
GNB4	8.91316e-13	-0.288214	0.477	0.666	1.74653e-08
GAS2L1	1.3751e-13	-0.288362	0.414	0.606	2.69451e-09
FLOT2	1.94092e-14	-0.288522	0.241	0.423	3.80324e-10
ATP6V0A1	3.14729e-14	-0.288571	0.471	0.665	6.16712e-10
RTL8C	7.34858e-17	-0.288593	0.941	0.981	1.43995e-12
SPRY4	1.75591e-14	-0.288877	0.176	0.351	3.44071e-10
CYB5R3	6.37711e-24	-0.288913	0.998	1	1.2496e-19
HECW2	3.91467e-13	-0.289483	0.205	0.375	7.67079e-09
CYB561D2	1.92231e-13	-0.289531	0.542	0.726	3.76677e-09
DCAF8	9.15833e-14	-0.289645	0.588	0.776	1.79458e-09
MEAK7	4.8586e-13	-0.289796	0.242	0.411	9.52043e-09
OGFOD3	3.22936e-15	-0.290094	0.282	0.485	6.32793e-11
SUSD5	4.92439e-16	-0.290134	0.184	0.374	9.64934e-12
DRP2	1.02263e-16	-0.290319	0.137	0.326	2.00383e-12
PFKL	7.27427e-13	-0.290327	0.448	0.631	1.42539e-08
RACK1	1.05323e-35	-0.29033	1	1	2.06381e-31
CBY1	1.82847e-12	-0.290384	0.477	0.662	3.58288e-08
NRG1	8.79186e-10	-0.290395	0.762	0.871	1.72277e-05
PNMA2	1.50978e-09	-0.290504	0.614	0.738	2.95842e-05
CCT2	8.46302e-22	-0.290532	1	1	1.65833e-17
MAGT1	1.49718e-14	-0.290592	0.639	0.822	2.93373e-10
B4GALT7	2.55256e-15	-0.290726	0.381	0.597	5.00175e-11
NT5DC1	1.7542e-14	-0.290888	0.426	0.628	3.43736e-10
TSPYL4	4.96129e-14	-0.290974	0.424	0.611	9.72164e-10
SOBP	3.23977e-18	-0.291129	0.162	0.369	6.34833e-14
CCT8	1.88421e-21	-0.29115	0.995	0.994	3.69211e-17
DHX38	1.21622e-13	-0.291257	0.474	0.653	2.38318e-09
SNX25	5.16502e-16	-0.291285	0.224	0.424	1.01209e-11
G6PC3	1.45935e-14	-0.291306	0.517	0.74	2.85959e-10
DYNC1H1	3.83289e-20	-0.291775	1	1	7.51054e-16
ASAP2	4.06647e-12	-0.29197	0.789	0.892	7.96824e-08
PUSL1	6.77184e-14	-0.291993	0.338	0.53	1.32694e-09
BICD2	4.71448e-14	-0.292041	0.494	0.704	9.23803e-10
EVL	1.44484e-14	-0.292042	0.312	0.5	2.83116e-10
MINDY2	7.49134e-14	-0.29211	0.409	0.612	1.46793e-09
CALD1	2.77647e-22	-0.292713	1	1	5.44049e-18
PTGER4	1.24702e-17	-0.293206	0.096	0.273	2.44353e-13
FAM241A	4.59963e-05	-0.293402	0.603	0.707	0.901298
ROR1	7.87276e-13	-0.293457	0.37	0.546	1.54267e-08
G3BP1	6.3284e-20	-0.293507	0.971	0.994	1.24005e-15
AKR1C1	0.25051	-0.293616	0.795	0.751	1
OSTF1	7.023e-14	-0.293628	0.596	0.78	1.37616e-09
WDR61	8.90939e-15	-0.29396	0.505	0.727	1.74579e-10
KANK1	1.14522e-15	-0.29417	0.173	0.356	2.24405e-11
LTBP2	1.69893e-16	-0.294565	0.969	0.986	3.32905e-12
MIDN	5.19861e-13	-0.294625	0.628	0.814	1.01867e-08
PLPP1	3.31257e-13	-0.294699	0.395	0.595	6.49098e-09
MAFG-DT	3.28542e-14	-0.294706	0.259	0.441	6.43778e-10
TARS	1.63237e-18	-0.295094	0.994	0.999	3.19863e-14
PRCP	1.59538e-14	-0.295206	0.471	0.671	3.12615e-10
PNPO	1.57824e-16	-0.295425	0.344	0.555	3.09256e-12
RNF213	3.5934e-12	-0.295496	0.784	0.893	7.04126e-08
CHI3L1	1.98789e-05	-0.295521	0.113	0.198	0.389527
ALDH9A1	1.01056e-13	-0.295546	0.565	0.754	1.98019e-09
AL049840.5	3.65509e-18	-0.295728	0.153	0.356	7.16215e-14
ARL4C	3.45567e-08	-0.295745	0.767	0.857	0.000677138
TCF7	6.92759e-18	-0.29593	0.097	0.278	1.35746e-13
PRKAR1A	4.80748e-15	-0.295979	0.895	0.961	9.42025e-11
ARHGDIB	8.53241e-14	-0.296518	0.256	0.451	1.67193e-09
FARSB	5.71905e-15	-0.296715	0.418	0.612	1.12065e-10
TUSC3	1.24135e-15	-0.296788	0.9	0.96	2.43242e-11
RANGAP1	5.52751e-13	-0.296812	0.769	0.875	1.08312e-08
ALAS1	1.03513e-12	-0.297145	0.653	0.825	2.02834e-08
PDPK1	1.6085e-14	-0.297202	0.508	0.709	3.15185e-10
TGFBR3	1.28649e-20	-0.297227	0.139	0.361	2.52087e-16
FURIN	1.20631e-16	-0.297471	0.409	0.64	2.36377e-12
DDX19A	5.77571e-16	-0.297663	0.312	0.518	1.13175e-11
STK39	2.92285e-12	-0.297748	0.505	0.675	5.72733e-08
RIN1	2.45162e-17	-0.297764	0.188	0.396	4.80394e-13
MSH3	2.22471e-12	-0.297778	0.552	0.711	4.35931e-08
BAMBI	4.86707e-07	-0.297869	0.519	0.647	0.00953702
PRKAR2A	4.59773e-14	-0.297878	0.812	0.928	9.00924e-10
SSBP3	6.11467e-19	-0.298076	0.15	0.356	1.19817e-14
VARS	7.6065e-14	-0.298197	0.34	0.522	1.49049e-09
AHNAK2	2.91585e-09	-0.29821	0.313	0.459	5.71361e-05
IK	2.1662e-17	-0.298415	0.955	0.987	4.24466e-13
ATP5F1D	1.29988e-26	-0.298731	1	0.999	2.54711e-22
GDF11	1.02081e-14	-0.298802	0.498	0.704	2.00027e-10
FOXO3	1.806e-13	-0.298866	0.466	0.659	3.53886e-09
CTHRC1	8.84179e-09	-0.298894	0.205	0.339	0.000173255
PGM2L1	1.28961e-12	-0.298932	0.304	0.49	2.527e-08
CXorf38	2.1572e-20	-0.298961	0.157	0.376	4.22703e-16
SLC8A1	1.92934e-12	-0.299309	0.304	0.481	3.78054e-08
SCN9A	2.91236e-15	-0.299521	0.548	0.78	5.70677e-11
NORAD	3.37842e-14	-0.29992	0.755	0.905	6.62002e-10
ARHGEF17	2.31716e-17	-0.300078	0.324	0.55	4.54048e-13
SRI	1.34585e-20	-0.300101	0.971	0.987	2.6372e-16
PSMD5	1.69461e-13	-0.300434	0.398	0.58	3.32059e-09
GOLGB1	1.12333e-16	-0.30061	0.981	0.999	2.20117e-12
EHMT2	2.31857e-15	-0.300876	0.443	0.652	4.54324e-11
EIF4B	3.07356e-20	-0.300906	0.971	0.99	6.02264e-16
SEMA3F	5.64962e-20	-0.30103	0.091	0.281	1.10704e-15
CPOX	4.608e-17	-0.301248	0.213	0.421	9.02937e-13
IER2	1.24239e-09	-0.301355	0.769	0.87	2.43446e-05
MAGED2	9.80979e-17	-0.301454	0.931	0.983	1.92223e-12
EIF4G1	1.04866e-18	-0.301517	0.981	0.995	2.05485e-14
PIK3R2	1.16336e-15	-0.301773	0.432	0.656	2.2796e-11
LIX1L	2.75882e-13	-0.301943	0.461	0.642	5.40591e-09
PRRC1	2.13395e-14	-0.30214	0.474	0.677	4.18148e-10
EHD2	1.2008e-18	-0.302245	0.975	0.985	2.35297e-14
SOCS4	1.9327e-15	-0.302728	0.532	0.732	3.78712e-11
ATP7A	1.14649e-15	-0.302969	0.315	0.523	2.24655e-11
TRAK2	1.36129e-16	-0.303004	0.377	0.595	2.66745e-12
GLT8D1	2.80598e-15	-0.303173	0.611	0.814	5.49832e-11
ERAP2	1.13714e-14	-0.303222	0.233	0.415	2.22822e-10
ACIN1	6.99012e-14	-0.30327	0.755	0.881	1.36971e-09
PKNOX1	3.93009e-14	-0.303702	0.332	0.524	7.701e-10
HDGFL2	7.75616e-15	-0.30372	0.642	0.827	1.51982e-10
AL031058.1	3.0737e-18	-0.303726	0.14	0.338	6.02291e-14
CTNND1	1.42571e-15	-0.303733	0.489	0.714	2.79368e-11
DALRD3	1.31006e-14	-0.303793	0.353	0.541	2.56706e-10
LYSMD2	6.49075e-17	-0.304133	0.252	0.461	1.27186e-12
SUCLG2	9.05562e-15	-0.30421	0.319	0.512	1.77445e-10
RHOB	4.55402e-11	-0.304311	0.562	0.716	8.92361e-07
STRN3	1.18277e-13	-0.304315	0.679	0.825	2.31764e-09
SIGIRR	2.66023e-15	-0.304357	0.494	0.7	5.21271e-11
UBAP2	1.19922e-14	-0.304447	0.502	0.702	2.34986e-10
GLMP	4.22436e-15	-0.304784	0.367	0.572	8.27763e-11
PPP1R7	3.0224e-21	-0.304896	0.989	0.991	5.92239e-17
KIF1BP	7.18748e-16	-0.304912	0.769	0.901	1.40839e-11
BECN1	7.76181e-16	-0.304985	0.779	0.892	1.52093e-11
CPT1A	5.13818e-14	-0.305023	0.466	0.651	1.00683e-09
AP3B1	7.30535e-16	-0.305093	0.685	0.857	1.43148e-11
TMEM97	9.22957e-15	-0.305099	0.188	0.372	1.80853e-10
TBCK	3.54645e-18	-0.305208	0.231	0.452	6.94926e-14
MPHOSPH10	6.59071e-14	-0.305235	0.758	0.892	1.29145e-09
ZFP36L2	4.37226e-07	-0.305337	0.628	0.731	0.00856744
GAS6	6.66779e-13	-0.305636	0.983	0.983	1.30655e-08
CMTM6	1.76022e-13	-0.305873	0.869	0.946	3.44914e-09
SARAF	3.41573e-23	-0.305903	0.992	0.999	6.69313e-19
TMED9	3.12682e-24	-0.305981	0.994	1	6.12701e-20
TMCO3	1.62395e-12	-0.306237	0.71	0.847	3.18213e-08
HNRNPM	2.33461e-18	-0.306277	0.943	0.976	4.57467e-14
PIP5K1C	2.67731e-15	-0.30636	0.384	0.584	5.24619e-11
MPC2	2.65764e-18	-0.306565	1	1	5.20764e-14
RALB	4.11093e-14	-0.306579	0.562	0.742	8.05536e-10
LIMS2	2.06787e-14	-0.30684	0.562	0.758	4.05199e-10
CMTR1	3.22436e-16	-0.306935	0.241	0.438	6.31814e-12
TRIB2	1.74093e-20	-0.306978	0.13	0.343	3.41136e-16
SLC35E4	1.15351e-14	-0.307015	0.37	0.564	2.26031e-10
CCND3	2.46553e-14	-0.307073	0.483	0.683	4.8312e-10
DIAPH1	5.89349e-13	-0.307093	0.546	0.719	1.15483e-08
LAMA4	1.80614e-09	-0.307544	0.265	0.409	3.53913e-05
CTSL	4.94039e-13	-0.307558	0.989	0.992	9.6807e-09
PGP	2.86257e-17	-0.307652	0.886	0.963	5.60921e-13
RRAS	3.5523e-21	-0.307672	0.992	0.996	6.96074e-17
USP22	1.5403e-15	-0.308049	0.799	0.915	3.01821e-11
EXOC5	4.00231e-14	-0.308353	0.65	0.812	7.84252e-10
NUMBL	9.4286e-17	-0.308412	0.273	0.486	1.84753e-12
SNRPA	1.79793e-16	-0.308622	0.312	0.526	3.52305e-12
PDIA3	9.88505e-24	-0.308696	0.997	1	1.93698e-19
IFT74	6.25752e-17	-0.308935	0.566	0.803	1.22616e-12
ATP1B1	4.93712e-16	-0.308971	0.64	0.852	9.67429e-12
SMAD6	1.73763e-15	-0.30923	0.241	0.439	3.40489e-11
CRELD2	3.0675e-16	-0.309503	0.613	0.777	6.01076e-12
EHBP1	3.16641e-16	-0.309717	0.498	0.716	6.20458e-12
MLEC	2.45553e-20	-0.309844	0.985	0.994	4.81162e-16
TSPAN14	3.11685e-15	-0.310026	0.307	0.506	6.10747e-11
KCNQ1OT1	4.48212e-14	-0.310163	0.39	0.612	8.78272e-10
RNF149	2.29098e-16	-0.31031	0.403	0.616	4.48918e-12
ATP5MF	1.57286e-37	-0.310453	1	1	3.08201e-33
BTBD7	4.27928e-15	-0.310524	0.622	0.787	8.38525e-11
BOP1	2.28616e-15	-0.310544	0.381	0.585	4.47972e-11
CBFB	3.31995e-12	-0.310584	0.383	0.541	6.50545e-08
DCTN4	1.76447e-15	-0.310626	0.495	0.713	3.45748e-11
SKI	1.423e-13	-0.310696	0.628	0.795	2.78836e-09
INTS1	1.66038e-17	-0.311002	0.304	0.53	3.25352e-13
STUB1	2.9968e-31	-0.31103	0.997	1	5.87223e-27
B9D1	5.38973e-18	-0.311298	0.208	0.421	1.05612e-13
PBX1	2.24689e-19	-0.311321	0.236	0.47	4.40279e-15
MYO9B	1.73655e-14	-0.311336	0.409	0.598	3.40278e-10
GREM2	6.10703e-24	-0.31138	0.043	0.232	1.19667e-19
DMPK	4.43623e-16	-0.31168	0.194	0.388	8.69279e-12
NUDT3	8.20424e-18	-0.31231	0.235	0.454	1.60762e-13
SLC35F5	5.00489e-14	-0.312346	0.64	0.805	9.80708e-10
EML1	6.01718e-17	-0.312347	0.276	0.49	1.17907e-12
TFDP1	8.29642e-16	-0.312387	0.497	0.705	1.62568e-11
HNRNPA2B1	5.26594e-23	-0.31246	1	0.999	1.03186e-18
TMEM120A	3.90611e-17	-0.312707	0.306	0.522	7.65401e-13
MAP7D3	8.36141e-14	-0.31286	0.83	0.93	1.63842e-09
INPP5A	1.21771e-15	-0.312918	0.332	0.537	2.3861e-11
SMIM29	1.29628e-13	-0.313006	0.779	0.89	2.54006e-09
RAC2	1.3942e-13	-0.313265	0.196	0.372	2.73193e-09
SCRN1	5.56508e-13	-0.313808	0.752	0.881	1.09048e-08
KIRREL1	2.57517e-17	-0.313996	0.36	0.579	5.04604e-13
GPI	1.33759e-15	-0.314052	0.713	0.867	2.621e-11
SPRED2	5.48097e-17	-0.3142	0.216	0.419	1.074e-12
PCBP4	1.847e-15	-0.314477	0.417	0.611	3.61921e-11
TBX2-AS1	4.29498e-22	-0.314604	0.122	0.344	8.41601e-18
SLC2A6	2.99667e-15	-0.314924	0.171	0.348	5.87198e-11
AMOTL1	1.86584e-14	-0.315168	0.505	0.696	3.65611e-10
TMEM214	2.84795e-18	-0.315373	0.273	0.492	5.58056e-14
RAB1A	2.5083e-22	-0.315396	0.972	0.995	4.91501e-18
ZEB1	3.26929e-14	-0.315398	0.574	0.774	6.40618e-10
STT3B	1.0649e-15	-0.315513	0.758	0.896	2.08668e-11
RUVBL1	3.76057e-18	-0.315618	0.869	0.96	7.36883e-14
ARHGEF28	3.88082e-14	-0.315939	0.522	0.719	7.60447e-10
MORF4L1	2.88497e-42	-0.316282	1	1	5.65311e-38
ADAMTS12	2.35611e-14	-0.31633	0.569	0.749	4.61681e-10
SSR1	6.38973e-19	-0.316431	0.923	0.972	1.25207e-14
FAM3C	8.80198e-18	-0.316522	0.948	0.973	1.72475e-13
DTD2	5.70131e-16	-0.316691	0.34	0.541	1.11717e-11
PRDX3	1.34251e-20	-0.316701	0.944	0.981	2.63064e-16
SCD	1.89709e-13	-0.316781	0.264	0.452	3.71734e-09
CLIP3	1.70888e-18	-0.316785	0.227	0.447	3.34856e-14
LRRN3	3.02574e-23	-0.316875	0.019	0.182	5.92893e-19
DZIP1	4.74057e-16	-0.317027	0.369	0.573	9.28915e-12
FABP4	2.32115e-16	-0.317134	0.031	0.164	4.54829e-12
F2RL2	1.75618e-23	-0.317202	0.054	0.247	3.44123e-19
ANTXR1	1.60613e-14	-0.317372	0.559	0.772	3.14721e-10
UBLCP1	1.85954e-14	-0.317399	0.71	0.852	3.64376e-10
SMC2	3.12347e-14	-0.317471	0.574	0.759	6.12044e-10
RAB40B	5.10798e-18	-0.317632	0.194	0.402	1.00091e-13
CLTC	3.28377e-22	-0.317981	1	0.999	6.43454e-18
CALHM5	2.69367e-19	-0.31811	0.176	0.39	5.27825e-15
NCS1	6.03233e-17	-0.31811	0.647	0.84	1.18204e-12
HOOK3	6.22417e-15	-0.318202	0.81	0.914	1.21963e-10
ADAM23	7.10914e-18	-0.31828	0.196	0.403	1.39304e-13
HPF1	1.68538e-15	-0.318617	0.736	0.87	3.3025e-11
LY6E	8.52903e-18	-0.31884	0.931	0.977	1.67126e-13
LNCOG	1.40718e-19	-0.318884	0.105	0.295	2.75737e-15
TBC1D9B	1.68813e-15	-0.318941	0.519	0.719	3.3079e-11
CTR9	6.49962e-16	-0.319327	0.573	0.76	1.2736e-11
EIF4G2	7.61749e-31	-0.319486	1	1	1.49265e-26
SEC24A	8.80919e-18	-0.31951	0.293	0.51	1.72616e-13
GPX8	2.08623e-27	-0.319522	0.998	0.999	4.08796e-23
WASHC5	8.13016e-20	-0.319686	0.312	0.555	1.59311e-15
PLAGL1	7.3322e-13	-0.320359	0.591	0.742	1.43674e-08
GLB1	6.63624e-18	-0.320526	0.373	0.602	1.30037e-13
TAGLN2	7.66225e-20	-0.320733	0.989	0.997	1.50142e-15
SACS	4.51206e-13	-0.320943	0.682	0.839	8.84138e-09
ERGIC2	1.87264e-22	-0.320946	0.971	0.988	3.66944e-18
KLHL21	1.90358e-14	-0.320952	0.36	0.55	3.73007e-10
PRKACA	7.13372e-17	-0.321211	0.511	0.713	1.39785e-12
EREG	2.32732e-15	-0.321633	0.035	0.166	4.56039e-11
UBP1	1.801e-16	-0.321729	0.42	0.642	3.52905e-12
ALDH1L2	3.16208e-14	-0.32194	0.772	0.893	6.19609e-10
EPS8	2.19018e-21	-0.322339	0.994	0.999	4.29165e-17
NREP	7.07352e-13	-0.322406	0.444	0.622	1.38606e-08
TCIRG1	2.41581e-17	-0.322821	0.312	0.526	4.73378e-13
PRADC1	1.35986e-14	-0.323113	0.569	0.759	2.66465e-10
IFNAR1	5.20693e-16	-0.323193	0.755	0.869	1.0203e-11
GALK1	5.25711e-16	-0.323301	0.285	0.495	1.03013e-11
SCFD2	3.08843e-21	-0.324328	0.233	0.476	6.05177e-17
LINC00467	7.03077e-16	-0.324365	0.289	0.491	1.37768e-11
GRWD1	2.25279e-18	-0.324366	0.302	0.528	4.41434e-14
SEMA3C	6.65966e-12	-0.324514	0.492	0.665	1.30496e-07
PTRHD1	2.77963e-15	-0.324603	0.71	0.847	5.44668e-11
RNF212	2.42756e-23	-0.3249	0.13	0.37	4.75679e-19
PDCL	2.8384e-16	-0.325332	0.449	0.666	5.56184e-12
CDK6	1.85669e-14	-0.325529	0.634	0.816	3.63819e-10
IFI27L1	4.40704e-18	-0.325742	0.488	0.71	8.6356e-14
JAG1	1.10175e-14	-0.325873	0.599	0.778	2.15888e-10
SFXN3	7.87301e-17	-0.326041	0.252	0.454	1.54272e-12
APEX1	5.37978e-22	-0.326221	0.958	0.983	1.05417e-17
KLHL9	2.78005e-17	-0.326355	0.358	0.581	5.44751e-13
SLC39A7	5.94368e-18	-0.326406	0.906	0.968	1.16466e-13
SMAD3	5.29155e-16	-0.326458	0.312	0.522	1.03688e-11
ANKIB1	8.29405e-15	-0.326673	0.682	0.862	1.62522e-10
IFFO1	9.17744e-19	-0.326736	0.184	0.392	1.79832e-14
PEAK1	1.3427e-15	-0.326861	0.691	0.847	2.63102e-11
HIST1H1C	2.20737e-09	-0.326898	0.705	0.82	4.32534e-05
SSR2	7.29489e-25	-0.327033	0.978	0.992	1.42943e-20
ITFG1	3.22901e-16	-0.327174	0.651	0.836	6.32724e-12
TBC1D8B	4.25894e-23	-0.327204	0.201	0.456	8.34539e-19
FUCA1	1.87138e-20	-0.327227	0.211	0.443	3.66698e-16
NFIA	1.16373e-16	-0.3273	0.568	0.777	2.28033e-12
LRIG1	2.32869e-20	-0.327383	0.165	0.384	4.56306e-16
LPCAT2	2.79637e-12	-0.327513	0.872	0.928	5.47948e-08
MYH9	2.94431e-16	-0.327806	0.998	1	5.76938e-12
ZNF618	1.03812e-17	-0.327825	0.21	0.418	2.0342e-13
EPB41L2	4.06756e-15	-0.327833	0.887	0.946	7.97038e-11
MEGF6	1.52325e-19	-0.328167	0.12	0.317	2.98481e-15
GSK3B	1.61697e-16	-0.328311	0.627	0.809	3.16846e-12
LACC1	2.31807e-05	-0.328318	0.603	0.679	0.454226
PMP22	8.14731e-17	-0.3284	0.491	0.729	1.59647e-12
LRP6	1.10539e-17	-0.328711	0.378	0.603	2.16602e-13
PCSK7	2.31895e-17	-0.328917	0.552	0.765	4.54397e-13
ZG16B	6.36806e-17	-0.329448	0.103	0.28	1.24782e-12
PLCL1	1.83469e-17	-0.32963	0.222	0.419	3.59508e-13
SIL1	8.04234e-14	-0.330429	0.762	0.874	1.5759e-09
ATRX	1.69004e-20	-0.330518	0.991	0.997	3.31164e-16
C16orf87	9.80558e-17	-0.330556	0.502	0.697	1.9214e-12
OSBPL1A	1.80801e-15	-0.3306	0.705	0.86	3.54279e-11
LMBRD1	6.49073e-19	-0.331324	0.349	0.582	1.27186e-14
TP53I3	6.36376e-17	-0.331541	0.909	0.952	1.24698e-12
GSR	5.67738e-15	-0.331619	0.44	0.622	1.11248e-10
ANPEP	1.5056e-16	-0.331686	0.273	0.487	2.95023e-12
TTC37	1.99568e-17	-0.33173	0.906	0.978	3.91053e-13
SNX6	1.04753e-37	-0.331857	1	1	2.05264e-33
DAAM2	7.22372e-18	-0.33333	0.301	0.519	1.41549e-13
NSDHL	1.46265e-15	-0.333543	0.33	0.53	2.86607e-11
TCEAL3	1.71308e-22	-0.33366	0.969	0.99	3.35678e-18
CHCHD6	1.57511e-18	-0.33404	0.333	0.559	3.08643e-14
HSD17B11	2.14301e-16	-0.334096	0.225	0.43	4.19922e-12
PXN	9.79063e-16	-0.334146	0.363	0.576	1.91847e-11
ATP5F1A	1.35536e-27	-0.334155	0.991	1	2.65583e-23
ZNF512B	6.35724e-19	-0.33432	0.276	0.497	1.2457e-14
TSPO	8.56055e-41	-0.33433	1	1	1.67744e-36
PPHLN1	2.1047e-16	-0.334497	0.755	0.887	4.12416e-12
PTPRA	2.46585e-16	-0.334819	0.735	0.897	4.83184e-12
AUXG01000058.1	7.75543e-11	-0.334858	0.12	0.254	1.51968e-06
APLP2	2.2472e-26	-0.334872	1	1	4.40339e-22
STMN1	3.94047e-12	-0.334966	0.392	0.575	7.72135e-08
NUDT16L1	2.21752e-17	-0.335507	0.71	0.865	4.34522e-13
PLEKHG5	1.30341e-20	-0.335631	0.15	0.366	2.55403e-16
PPP3CA	2.50753e-15	-0.335686	0.611	0.793	4.9135e-11
KATNAL1	2.8056e-19	-0.335735	0.378	0.625	5.49757e-15
MEIS3	3.1163e-18	-0.335871	0.287	0.513	6.10639e-14
HERC2	9.37752e-18	-0.335955	0.654	0.854	1.83753e-13
HNRNPL	5.57444e-19	-0.336284	0.438	0.678	1.09231e-14
SLC35A3	2.19918e-15	-0.336511	0.389	0.581	4.30929e-11
HSPA14.1	5.14293e-20	-0.337288	0.293	0.531	1.00776e-15
DAG1	3.53994e-17	-0.337488	0.455	0.669	6.93652e-13
TOM1L2	1.4162e-20	-0.337999	0.207	0.433	2.77505e-16
GLA	1.49666e-16	-0.338243	0.46	0.678	2.93271e-12
GINM1	5.72935e-23	-0.338666	0.937	0.981	1.12267e-18
MARVELD1	1.092e-18	-0.338705	0.506	0.753	2.13977e-14
FBLIM1	7.69011e-18	-0.339225	0.934	0.968	1.50688e-13
P4HB	2.66994e-35	-0.339801	1	1	5.23175e-31
AHDC1	2.69943e-21	-0.339869	0.194	0.427	5.28953e-17
PTGS1	8.07903e-20	-0.340409	0.147	0.361	1.58309e-15
PFN2	1.60204e-22	-0.340509	0.955	0.986	3.13919e-18
PLCB3	3.90437e-24	-0.340539	0.114	0.341	7.65061e-20
AP2A2	7.0214e-18	-0.340756	0.56	0.778	1.37584e-13
TBC1D19	2.89663e-19	-0.340793	0.373	0.61	5.67596e-15
OAZ2	3.61685e-18	-0.340806	0.748	0.903	7.08721e-14
PYGB	9.09475e-17	-0.341357	0.423	0.633	1.78212e-12
ATP8B1	1.18498e-11	-0.34163	0.735	0.857	2.32197e-07
HAGHL	7.99902e-19	-0.341915	0.27	0.494	1.56741e-14
TSPAN9	5.01912e-18	-0.342212	0.352	0.579	9.83496e-14
AKAP9	8.30497e-20	-0.342379	0.969	0.99	1.62736e-15
AGL	5.1232e-16	-0.342635	0.421	0.625	1.00389e-11
COL5A3	5.04267e-26	-0.342707	0.034	0.227	9.88111e-22
NFATC4	6.3235e-22	-0.342885	0.13	0.347	1.23909e-17
VCAN	3.9627e-17	-0.343049	0.998	1	7.76492e-13
CRTAP	3.80897e-17	-0.343089	0.833	0.918	7.46368e-13
ELK3	3.14779e-17	-0.34315	0.522	0.753	6.1681e-13
TAGLN	1.63991e-22	-0.343517	1	1	3.21341e-18
SASH1	2.85238e-14	-0.343533	0.568	0.76	5.58923e-10
HSD17B4	1.61399e-18	-0.34389	0.56	0.771	3.16261e-14
ADAM12	1.26046e-16	-0.343917	0.215	0.414	2.46987e-12
SEPTIN2	1.2755e-32	-0.344103	0.998	0.999	2.49933e-28
HGD	7.72441e-27	-0.34434	0.056	0.271	1.5136e-22
AACS	1.25912e-21	-0.34456	0.23	0.466	2.46724e-17
BSCL2	3.7255e-18	-0.344695	0.565	0.772	7.30011e-14
PPP2R2D	1.48111e-17	-0.344816	0.508	0.714	2.90224e-13
PDCD6	4.66975e-36	-0.344837	0.998	1	9.15037e-32
NALCN	2.18107e-19	-0.345564	0.279	0.506	4.2738e-15
MAP3K2	4.67065e-17	-0.34658	0.642	0.822	9.15213e-13
DRAP1	4.93349e-40	-0.346678	1	1	9.66717e-36
KLC1	3.35151e-17	-0.347166	0.901	0.961	6.56729e-13
LONP2	4.6329e-17	-0.347331	0.622	0.796	9.07817e-13
HIPK2	8.92889e-17	-0.347361	0.931	0.985	1.74962e-12
VEGFA	6.07479e-08	-0.347484	0.924	0.948	0.00119035
SCP2	1.03241e-22	-0.347497	0.929	0.976	2.023e-18
PLS3	4.96533e-27	-0.347526	0.992	1	9.72957e-23
SMPD1	6.44603e-19	-0.347592	0.671	0.879	1.2631e-14
SYT14	2.25724e-16	-0.347663	0.387	0.603	4.42305e-12
TP53BP1	2.50454e-17	-0.348177	0.639	0.827	4.90765e-13
ADD1	1.40103e-21	-0.348573	0.901	0.964	2.74532e-17
PYCARD	4.95958e-14	-0.348695	0.258	0.447	9.7183e-10
BDH2	3.9977e-17	-0.348895	0.56	0.76	7.8335e-13
LIMK2	6.04454e-21	-0.349168	0.176	0.401	1.18443e-16
TNFAIP8	2.45972e-18	-0.349223	0.23	0.446	4.81982e-14
PERP	2.43177e-16	-0.349485	0.914	0.963	4.76505e-12
GNB2	1.29691e-29	-0.349946	0.986	0.992	2.5413e-25
COPRS	1.46235e-26	-0.349966	0.986	0.996	2.86548e-22
HSPA4	5.39634e-25	-0.35002	0.974	0.992	1.05741e-20
UHRF2	1.94881e-16	-0.35003	0.562	0.753	3.8187e-12
ARHGAP1	1.19074e-17	-0.350357	0.454	0.669	2.33325e-13
MGAT5	3.98747e-19	-0.350514	0.261	0.479	7.81345e-15
TMEM107	2.28635e-21	-0.35102	0.222	0.456	4.48009e-17
NR2F2	1.3347e-27	-0.351023	0.995	1	2.61534e-23
WASHC3	1.98078e-19	-0.351538	0.847	0.955	3.88133e-15
KCTD10	6.29612e-19	-0.352286	0.486	0.716	1.23372e-14
FKBP7	8.37855e-22	-0.352446	0.23	0.472	1.64178e-17
SFPQ	2.86121e-21	-0.353804	0.923	0.964	5.60655e-17
SNAPC3	1.4295e-16	-0.353857	0.474	0.66	2.8011e-12
PACS1	2.76497e-18	-0.354177	0.571	0.786	5.41796e-14
AP1B1	4.75014e-22	-0.354244	0.276	0.521	9.30791e-18
INF2	1.96986e-18	-0.35455	0.323	0.544	3.85994e-14
CBR1	3.59157e-32	-0.355028	0.995	1	7.03769e-28
SNRNP48	2.79552e-19	-0.355611	0.427	0.655	5.47782e-15
TMEM245	6.1145e-17	-0.355802	0.613	0.793	1.19814e-12
BZW2	1.54524e-16	-0.355873	0.667	0.835	3.0279e-12
DDX23	1.33766e-18	-0.355909	0.485	0.689	2.62114e-14
CALCOCO2	1.52596e-20	-0.355995	0.856	0.95	2.99012e-16
SLC7A11	2.97507e-16	-0.35608	0.938	0.969	5.82965e-12
TNFAIP3	2.08178e-22	-0.356338	0.066	0.259	4.07925e-18
CAPN1	1.27108e-17	-0.35646	0.554	0.755	2.49068e-13
STX1A	6.75375e-25	-0.356609	0.167	0.416	1.3234e-20
SRRT	9.73731e-19	-0.356609	0.61	0.82	1.90803e-14
CENPT	8.09741e-22	-0.356746	0.319	0.567	1.58669e-17
FADS2	8.05507e-22	-0.356856	0.131	0.351	1.57839e-17
MDH1	2.31934e-30	-0.356973	0.991	0.997	4.54474e-26
SVIL	2.86431e-12	-0.357573	0.776	0.869	5.61261e-08
TRAPPC1	2.34811e-34	-0.357682	0.995	1	4.60112e-30
MEF2A	7.0935e-11	-0.357747	0.818	0.923	1.38997e-06
RHBDF1	3.42655e-23	-0.35776	0.292	0.559	6.71433e-19
EFEMP2	4.42173e-22	-0.357878	0.946	0.985	8.66439e-18
PTGR1	9.59065e-24	-0.35963	1	1	1.87929e-19
COL4A5	9.88594e-21	-0.35964	0.313	0.558	1.93715e-16
SPG7	1.29479e-18	-0.360103	0.534	0.751	2.53715e-14
LTBP3	2.45652e-22	-0.360567	0.431	0.689	4.81356e-18
ARHGAP18	3.39763e-19	-0.361072	0.957	0.991	6.65765e-15
NDRG3	8.59138e-22	-0.361572	0.369	0.624	1.68348e-17
PCYT1A	6.95981e-19	-0.361736	0.606	0.799	1.36378e-14
SURF4	1.24568e-21	-0.361876	0.873	0.95	2.4409e-17
SPEG	3.06777e-22	-0.361894	0.316	0.566	6.01129e-18
HMG20B	3.44816e-19	-0.362762	0.543	0.773	6.75668e-15
TNKS1BP1	7.99263e-21	-0.3634	0.344	0.58	1.56616e-16
MAPRE2	2.28458e-21	-0.36349	0.262	0.499	4.47663e-17
C11orf96	2.78859e-08	-0.363528	0.122	0.238	0.000546425
ENC1	4.92354e-12	-0.363762	0.432	0.607	9.64768e-08
CAP2	2.66347e-19	-0.363844	0.69	0.87	5.21907e-15
VPS53	3.60578e-19	-0.363876	0.423	0.653	7.06553e-15
UBR5	8.25859e-18	-0.364083	0.59	0.785	1.61827e-13
TUBGCP5	3.80324e-25	-0.364327	0.162	0.411	7.45245e-21
ARMC9	2.35348e-12	-0.364515	0.707	0.834	4.61164e-08
LRP1	2.94761e-27	-0.364525	0.968	0.997	5.77585e-23
TSPAN4	9.89884e-25	-0.36463	0.955	0.977	1.93968e-20
ME1	5.47891e-17	-0.365098	0.71	0.874	1.07359e-12
ARMCX1	6.0662e-19	-0.365719	0.394	0.634	1.18867e-14
PSG4	2.30473e-16	-0.365856	0.086	0.254	4.51611e-12
INKA2-AS1	4.28471e-20	-0.366019	0.174	0.389	8.39588e-16
ABI3BP	1.55574e-23	-0.366368	0.094	0.314	3.04848e-19
RPN1	6.19086e-19	-0.366489	0.708	0.861	1.2131e-14
RGL1	6.10488e-17	-0.367102	0.44	0.64	1.19625e-12
YWHAZ	5.56644e-37	-0.367248	1	1	1.09074e-32
MDGA1	9.10972e-22	-0.367526	0.154	0.376	1.78505e-17
GLI2	1.08953e-29	-0.367615	0.097	0.352	2.13493e-25
P3H3	3.09998e-23	-0.367726	0.394	0.671	6.07441e-19
P3H1	9.79342e-19	-0.367743	0.46	0.691	1.91902e-14
LMO7-AS1	6.97059e-12	-0.367799	0.608	0.747	1.36589e-07
C12orf10	6.80174e-21	-0.367921	0.773	0.912	1.3328e-16
TRAF3IP1	3.76514e-20	-0.368965	0.458	0.678	7.37779e-16
LMAN1	2.1735e-27	-0.369024	0.978	0.995	4.25897e-23
MT-ND2	2.7656e-39	-0.369222	1	1	5.4192e-35
TNFAIP1	1.68595e-18	-0.369763	0.457	0.659	3.30361e-14
IFITM10	6.78105e-19	-0.369779	0.454	0.695	1.32875e-14
ATP10A	1.69531e-28	-0.369988	0.085	0.326	3.32196e-24
PALLD	3.22248e-27	-0.370025	0.997	1	6.31445e-23
MYO10	5.03726e-13	-0.370092	0.819	0.892	9.87052e-09
2022-03-07	1.32314e-18	-0.370329	0.727	0.876	2.59269e-14
PLPPR2	1.61055e-18	-0.370455	0.44	0.668	3.15587e-14
UBAP2L	9.94094e-20	-0.370815	0.799	0.907	1.94793e-15
LDLRAP1	2.79965e-23	-0.370937	0.164	0.397	5.48592e-19
NAP1L5	7.23865e-29	-0.371165	0.091	0.338	1.41841e-24
SCYL1	8.23492e-19	-0.37146	0.597	0.778	1.61363e-14
ABCC1	3.84301e-28	-0.371488	0.227	0.517	7.53038e-24
MAGEH1	7.14765e-23	-0.371733	0.182	0.419	1.40058e-18
DLGAP4	5.08884e-19	-0.371794	0.843	0.924	9.97157e-15
SMURF2	8.74966e-12	-0.371859	0.92	0.946	1.71449e-07
TOMM70	9.07398e-20	-0.37208	0.647	0.825	1.77805e-15
EIF2B3	1.28687e-19	-0.372503	0.552	0.755	2.52163e-15
GALNT10	4.06305e-19	-0.372566	0.824	0.918	7.96154e-15
KHDRBS1	1.74767e-22	-0.372615	0.906	0.964	3.42457e-18
HSPB8	7.97e-23	-0.372895	0.259	0.513	1.56172e-18
IFT57	1.10637e-25	-0.372905	0.932	0.979	2.16793e-21
HPS5	4.45498e-13	-0.372907	0.647	0.791	8.72953e-09
ZFPM2-AS1	1.40007e-23	-0.373014	0.184	0.43	2.74344e-19
TM2D2	1.58084e-24	-0.373043	0.924	0.976	3.09766e-20
MYO1D	5.36996e-18	-0.373648	0.483	0.706	1.05224e-13
PLCB4	1.29382e-08	-0.373693	0.502	0.656	0.000253524
LINC02055	5.65339e-28	-0.373699	0.19	0.487	1.10778e-23
EVI5	6.25438e-21	-0.373842	0.826	0.919	1.22555e-16
GAMT	1.53623e-22	-0.374416	0.869	0.959	3.01024e-18
AHNAK	9.21964e-21	-0.374612	0.985	0.995	1.80659e-16
EID1	2.08073e-46	-0.374653	1	1	4.07719e-42
TCF25	2.26936e-26	-0.374879	0.89	0.978	4.44681e-22
PITRM1	1.24095e-21	-0.375311	0.378	0.633	2.43164e-17
SLC39A4	9.72726e-18	-0.375382	0.409	0.613	1.90606e-13
SYNM	1.78337e-14	-0.375626	0.205	0.387	3.49451e-10
TUBGCP2	4.06295e-22	-0.375733	0.833	0.955	7.96136e-18
HSPA8	2.63839e-41	-0.37596	1	1	5.16993e-37
STX2	1.08396e-20	-0.376178	0.789	0.918	2.12402e-16
MT1A	4.21438e-23	-0.376218	0.099	0.309	8.25808e-19
FN1	1.47516e-32	-0.37622	1	1	2.89058e-28
PEBP1	4.13899e-48	-0.376271	1	1	8.11035e-44
MFGE8	5.11973e-15	-0.376284	0.856	0.954	1.00321e-10
ITGA7	3.19893e-23	-0.376359	0.096	0.305	6.26829e-19
ANKRD37	6.99641e-14	-0.37642	0.258	0.436	1.37095e-09
CETN2	8.06629e-22	-0.376686	0.792	0.91	1.58059e-17
UBR3	3.88587e-20	-0.376734	0.472	0.696	7.61435e-16
MAP2K3	2.39265e-14	-0.377075	0.602	0.756	4.6884e-10
RPGRIP1L	1.09147e-21	-0.378198	0.38	0.616	2.13873e-17
EVA1C	8.61763e-23	-0.378283	0.171	0.406	1.68862e-18
SYNGR1	5.84639e-18	-0.378362	0.446	0.665	1.1456e-13
EBP	7.74923e-20	-0.379007	0.299	0.541	1.51846e-15
LINC00632	5.09796e-20	-0.379039	0.282	0.517	9.98944e-16
RIMS1	2.35252e-15	-0.379071	0.306	0.504	4.60977e-11
KCTD9	5.87484e-21	-0.379092	0.54	0.764	1.15118e-16
LAPTM4B	7.4933e-22	-0.379899	0.414	0.682	1.46831e-17
IKBIP	4.20133e-26	-0.380326	0.958	0.986	8.23251e-22
NQO1	3.17668e-29	-0.380364	1	1	6.2247e-25
SLC2A13	1.00978e-23	-0.380687	0.12	0.347	1.97866e-19
PACSIN2	3.77523e-25	-0.380888	0.369	0.643	7.39757e-21
USP7	1.1059e-22	-0.381015	0.813	0.929	2.16702e-18
VASN	2.26249e-23	-0.381327	0.745	0.915	4.43336e-19
SNTB2	2.61043e-20	-0.381348	0.602	0.807	5.11513e-16
SEPTIN10	1.9902e-21	-0.381843	0.829	0.923	3.8998e-17
ATP5IF1	7.52418e-46	-0.382532	1	1	1.47436e-41
NUMB	1.83118e-17	-0.383256	0.586	0.793	3.5882e-13
AAMDC	2.93964e-27	-0.383339	0.974	0.987	5.76022e-23
NRXN2	1.88122e-29	-0.383551	0.093	0.341	3.68626e-25
CYFIP1	1.84024e-19	-0.384632	0.688	0.849	3.60595e-15
HNRNPUL2	1.47812e-17	-0.384684	0.637	0.812	2.89638e-13
ARHGEF40	2.90713e-26	-0.385464	0.25	0.528	5.69653e-22
HSPB7	5.14423e-23	-0.385919	0.202	0.451	1.00801e-18
AMPD2	1.18756e-22	-0.385939	0.279	0.532	2.32703e-18
MT-ND4	2.42736e-66	-0.38608	1	1	4.75641e-62
SRSF6	1.31994e-22	-0.3863	0.406	0.664	2.58642e-18
FAM177A1	1.14308e-35	-0.386815	0.992	0.997	2.23986e-31
AC010343.3	7.11704e-28	-0.386827	0.046	0.26	1.39458e-23
GNL3L	4.23152e-20	-0.387292	0.539	0.745	8.29166e-16
TCEAL7	1.65808e-17	-0.387317	0.187	0.396	3.24902e-13
DPP9	2.46786e-22	-0.38787	0.4	0.649	4.83577e-18
PRR16	3.44717e-21	-0.387992	0.327	0.568	6.75474e-17
AHCYL1	6.53184e-23	-0.389095	0.715	0.881	1.27991e-18
SPECC1	3.01579e-19	-0.389125	0.637	0.836	5.90945e-15
NNT	1.54011e-19	-0.389473	0.458	0.66	3.01784e-15
ADAM9	1.87692e-26	-0.389775	0.926	0.977	3.67782e-22
PPIC	4.4283e-23	-0.39088	0.948	0.99	8.67726e-19
ILF3	4.07913e-23	-0.390978	0.787	0.93	7.99305e-19
KIF3C	1.35622e-25	-0.390979	0.151	0.397	2.65752e-21
TKT	3.37167e-37	-0.391313	1	1	6.60678e-33
CAPZB	1.28124e-41	-0.39162	0.998	1	2.51059e-37
HNRNPA3	1.4882e-26	-0.391653	0.963	0.995	2.91613e-22
ABHD2	3.92577e-22	-0.391737	0.332	0.58	7.69255e-18
SSC5D	2.24707e-28	-0.391839	0.137	0.397	4.40313e-24
MT-ND5	3.01323e-40	-0.392036	1	1	5.90442e-36
PAFAH1B1	9.75725e-30	-0.392056	0.968	0.991	1.91193e-25
MAN1B1	1.19436e-21	-0.392428	0.557	0.777	2.34035e-17
SPOCD1	3.72526e-26	-0.39249	0.204	0.469	7.29965e-22
TMEM59L	2.33567e-25	-0.392498	0.187	0.45	4.57674e-21
WNT5A	1.65725e-26	-0.392791	0.211	0.488	3.24739e-22
DDX3Y	9.70054e-19	-0.392868	0.565	0.768	1.90082e-14
MICAL2	3.6775e-29	-0.392952	0.989	0.995	7.20606e-25
BEX3	3.52934e-31	-0.39435	0.997	1	6.91574e-27
PLPP3	3.56258e-15	-0.394855	0.427	0.617	6.98088e-11
CDC42BPB	2.13099e-22	-0.395504	0.769	0.911	4.17568e-18
SLC17A5	7.09407e-24	-0.395511	0.21	0.46	1.39008e-19
GBP1	4.22596e-24	-0.395911	0.151	0.388	8.28077e-20
PNKP	6.91716e-25	-0.396145	0.256	0.519	1.35542e-20
PHKB	1.47929e-22	-0.396325	0.509	0.76	2.89867e-18
XXYLT1	4.28889e-23	-0.396548	0.369	0.617	8.40407e-19
CALHM2	3.65497e-28	-0.396621	0.125	0.379	7.16192e-24
ITPRID2	2.14849e-22	-0.396884	0.841	0.952	4.20997e-18
FAM89B	6.8313e-26	-0.397102	0.906	0.974	1.33859e-21
SPRY2	3.72924e-17	-0.397482	0.478	0.688	7.30745e-13
EPHB1	1.63136e-22	-0.397763	0.276	0.521	3.19664e-18
SH3PXD2B	4.10039e-22	-0.397854	0.265	0.51	8.03471e-18
USP5	5.23792e-23	-0.398	0.343	0.594	1.02637e-18
CRIP2	4.54331e-21	-0.398159	0.887	0.965	8.90262e-17
SELENOM	7.72498e-36	-0.398227	0.998	1	1.51371e-31
YLPM1	5.63826e-20	-0.399057	0.52	0.735	1.10482e-15
MYL6	1.25198e-68	-0.399796	1	1	2.45326e-64
INHBA	2.17798e-17	-0.399819	0.994	0.996	4.26774e-13
NCOR2	1.90227e-19	-0.39991	0.477	0.692	3.72749e-15
DCAF6	8.88817e-20	-0.399934	0.56	0.75	1.74164e-15
MMP14	4.2693e-18	-0.400117	0.431	0.649	8.36569e-14
CSGALNACT2	6.28e-19	-0.400297	0.852	0.927	1.23057e-14
RBMX	1.0578e-20	-0.400527	0.665	0.852	2.07275e-16
UBB	7.47549e-59	-0.400661	1	1	1.46482e-54
ATP8B2	2.46604e-25	-0.400864	0.181	0.429	4.8322e-21
TRBC2	1.02516e-28	-0.401421	0.022	0.22	2.0088e-24
DUBR	6.8027e-23	-0.401813	0.31	0.559	1.33299e-18
SAMD3	4.46634e-33	-0.402024	0.06	0.313	8.7518e-29
NT5DC2	2.56522e-21	-0.402144	0.901	0.956	5.02655e-17
TUBA4A	6.11435e-14	-0.402346	0.554	0.724	1.19811e-09
FZD2	1.73818e-19	-0.402493	0.602	0.807	3.40597e-15
ADAMTS2	2.27163e-24	-0.402634	0.23	0.488	4.45126e-20
AP1M2	2.72275e-27	-0.403005	0.114	0.36	5.33523e-23
SOX4	2.9656e-10	-0.403297	0.58	0.698	5.8111e-06
STARD7	6.99816e-18	-0.403788	0.654	0.82	1.37129e-13
SRGN	1.02876e-41	-0.404138	1	1	2.01585e-37
FAM214B	5.37423e-22	-0.405183	0.387	0.642	1.05308e-17
PGM3	4.63168e-25	-0.405887	0.892	0.957	9.07578e-21
AP1S2	9.98182e-13	-0.40637	0.804	0.881	1.95594e-08
DHRSX	2.84859e-24	-0.406725	0.438	0.696	5.58182e-20
CCNYL1	5.20853e-24	-0.407246	0.312	0.567	1.02061e-19
PDE4DIP	1.19822e-20	-0.407758	0.625	0.827	2.34791e-16
SMAD7	2.46323e-19	-0.4079	0.755	0.897	4.82671e-15
S100A13	5.06388e-25	-0.408142	0.997	0.999	9.92267e-21
ANKRD44	3.19598e-28	-0.408791	0.176	0.446	6.26253e-24
KDELR1	2.39397e-51	-0.409103	0.998	1	4.69098e-47
AHR	1.56408e-24	-0.409206	0.91	0.985	3.06481e-20
ACTG1	8.0783e-44	-0.409501	1	1	1.58294e-39
CAPN2	1.15336e-38	-0.409679	0.998	1	2.26001e-34
DIXDC1	1.72076e-24	-0.41018	0.324	0.588	3.37182e-20
FJX1	7.64383e-14	-0.41066	0.713	0.818	1.49781e-09
COPZ2	5.58108e-27	-0.411278	0.944	0.977	1.09361e-22
DENND5A	2.28955e-25	-0.411487	0.36	0.628	4.48637e-21
ANXA2	1.04243e-44	-0.412298	1	1	2.04264e-40
SPTLC2	2.17308e-20	-0.412552	0.474	0.711	4.25816e-16
PLCG2	0.677148	-0.412843	0.535	0.562	1
RSU1	8.02099e-28	-0.413281	0.886	0.97	1.57171e-23
SEMA7A	1.18862e-35	-0.413553	0.054	0.317	2.32909e-31
NABP1	2.28512e-18	-0.41365	0.599	0.791	4.4777e-14
SMARCA2	1.79996e-22	-0.413918	0.534	0.764	3.52702e-18
NDUFB3	8.74375e-42	-0.414145	0.995	0.999	1.71334e-37
PMM2	3.36389e-26	-0.414427	0.454	0.72	6.59155e-22
DNM1L	2.70441e-26	-0.415105	0.801	0.936	5.29929e-22
DUSP4	7.03459e-22	-0.415133	0.185	0.414	1.37843e-17
QARS	7.22811e-33	-0.415235	0.236	0.549	1.41635e-28
SLC44A1	1.31388e-19	-0.4154	0.438	0.656	2.57455e-15
TGFBR2	4.33975e-18	-0.415547	0.843	0.918	8.50375e-14
DDX20	1.87537e-13	-0.416524	0.492	0.669	3.6748e-09
ALDH2	2.62239e-22	-0.416558	0.687	0.876	5.13857e-18
AC090409.1	4.08656e-22	-0.416642	0.403	0.643	8.00762e-18
YIPF5	8.83426e-31	-0.417501	0.954	0.99	1.73107e-26
COPB1	5.54628e-38	-0.417819	0.988	0.999	1.08679e-33
FDFT1	4.10673e-14	-0.418736	0.79	0.867	8.04714e-10
FASN	1.37656e-22	-0.418934	0.366	0.602	2.69738e-18
RAB13	3.9796e-30	-0.418981	0.994	0.996	7.79803e-26
PLXNA3	2.4018e-26	-0.419402	0.306	0.567	4.70632e-22
SLC20A1	5.20483e-12	-0.419427	0.577	0.736	1.01989e-07
TOP2B	2.92364e-26	-0.421183	0.458	0.727	5.72887e-22
PDCL3	1.62315e-22	-0.421505	0.611	0.83	3.18057e-18
GTF2I	4.92817e-33	-0.421597	0.961	0.986	9.65674e-29
ETV1	1.97683e-29	-0.42166	0.111	0.37	3.87359e-25
RNASET2	2.43538e-23	-0.42167	0.5	0.749	4.77212e-19
URB1	6.52803e-27	-0.421694	0.218	0.487	1.27917e-22
KIF3B	1.17726e-25	-0.4217	0.511	0.758	2.30684e-21
USP11	8.12492e-28	-0.421781	0.333	0.621	1.59208e-23
PJA2	2.13198e-25	-0.422213	0.906	0.977	4.17761e-21
EBF2	9.70686e-26	-0.422332	0.363	0.651	1.90206e-21
HMGN3	9.67014e-24	-0.422552	0.767	0.911	1.89486e-19
HNRNPA1	3.8141e-30	-0.422592	0.977	0.994	7.47374e-26
ADGRL2	6.47328e-27	-0.42308	0.299	0.584	1.26844e-22
MIR4435-2HG	8.90794e-23	-0.423326	0.611	0.818	1.74551e-18
ACAA1	2.93428e-26	-0.423547	0.718	0.893	5.74973e-22
CCDC28B	2.98184e-28	-0.423653	0.264	0.539	5.84291e-24
ASPH	8.38687e-38	-0.424907	1	1	1.64341e-33
ST13	2.37283e-42	-0.425416	0.991	1	4.64955e-38
BCAT1	1.29329e-23	-0.425649	0.849	0.937	2.53419e-19
VPS41	3.42526e-23	-0.426269	0.631	0.831	6.7118e-19
MEDAG	1.29266e-14	-0.426976	0.41	0.599	2.53296e-10
VEZT	1.05786e-27	-0.427256	0.545	0.804	2.07287e-23
IRF2BP2	2.83656e-20	-0.427404	0.58	0.799	5.55824e-16
OPTN	7.13118e-33	-0.427465	0.994	0.999	1.39736e-28
C14orf132	5.38039e-33	-0.428592	0.116	0.398	1.05429e-28
RASA3	2.89099e-33	-0.431184	0.147	0.439	5.66489e-29
AK5	2.32759e-18	-0.431743	0.327	0.537	4.56091e-14
PLXND1	1.9674e-25	-0.432344	0.404	0.664	3.85512e-21
SMIM3	7.83287e-17	-0.432488	0.542	0.72	1.53485e-12
RDH5	4.98584e-23	-0.432799	0.235	0.473	9.76975e-19
GOLGA2	1.641e-25	-0.433367	0.83	0.943	3.21554e-21
PSG5	1.29095e-23	-0.433414	0.032	0.21	2.52961e-19
HSPB2	7.45551e-23	-0.433834	0.378	0.64	1.46091e-18
VASP	2.63952e-26	-0.433909	0.858	0.937	5.17214e-22
TCAF1	2.42515e-23	-0.434238	0.784	0.927	4.75209e-19
CD9	9.75865e-16	-0.434524	0.853	0.914	1.91221e-11
PGRMC2	1.04508e-29	-0.434881	0.974	0.994	2.04783e-25
FIS1	1.72598e-51	-0.436063	0.998	1	3.38205e-47
ACAT2	6.91169e-10	-0.436141	0.58	0.702	1.35435e-05
GALNT11	3.22494e-28	-0.436642	0.34	0.626	6.31927e-24
SPRED1	7.61796e-26	-0.437112	0.488	0.76	1.49274e-21
HYAL2	4.11096e-22	-0.437242	0.552	0.758	8.05543e-18
SNRNP35	1.15705e-25	-0.437857	0.471	0.737	2.26724e-21
C8orf48	8.07877e-29	-0.437859	0.185	0.457	1.58303e-24
PALMD	1.41502e-08	-0.437987	0.377	0.517	0.000277273
CHD3	2.24617e-25	-0.43811	0.423	0.687	4.40137e-21
SPOCK1	3.83318e-30	-0.43848	0.995	0.997	7.51112e-26
MAML2	6.02978e-25	-0.438777	0.597	0.823	1.18154e-20
DNASE1L1	2.29843e-32	-0.438992	0.202	0.497	4.50377e-28
PAPPA	2.04645e-11	-0.439163	0.94	0.937	4.01003e-07
AP2A1	3.58428e-29	-0.439533	0.863	0.966	7.0234e-25
HMGA1	3.23355e-34	-0.439998	0.994	1	6.33614e-30
AK1	9.884e-31	-0.440024	0.927	0.972	1.93677e-26
TPM3	5.06125e-44	-0.44042	1	1	9.91751e-40
ZHX1	9.6239e-25	-0.44093	0.616	0.831	1.8858e-20
CD151	1.70635e-53	-0.441882	0.998	1	3.34358e-49
CD276	1.85683e-29	-0.442002	0.29	0.577	3.63845e-25
CNN1	2.38304e-24	-0.442088	0.079	0.29	4.66956e-20
CD68	7.738e-33	-0.442692	0.235	0.544	1.51626e-28
MCAM	2.98733e-23	-0.443752	0.233	0.476	5.85367e-19
TMEM181	5.4952e-26	-0.443805	0.44	0.691	1.07679e-21
MRPS6	4.50969e-33	-0.444194	0.986	0.996	8.83675e-29
GBF1	5.88243e-29	-0.445213	0.421	0.695	1.15266e-24
KLF6	1.15173e-20	-0.445857	0.542	0.75	2.25681e-16
SAMD9L	8.65412e-26	-0.446065	0.344	0.621	1.69578e-21
SRPX2	1.27393e-30	-0.446624	0.162	0.445	2.49627e-26
ZYX	4.59955e-35	-0.447073	0.981	0.986	9.01282e-31
BMPR2	5.38994e-27	-0.447296	0.795	0.934	1.05616e-22
LDB2	1.54608e-29	-0.447827	0.204	0.494	3.02955e-25
MAPK3	1.12821e-27	-0.44783	0.485	0.763	2.21073e-23
ANGPT1	1.00146e-25	-0.447921	0.267	0.536	1.96236e-21
PPP1R14B-AS1	1.82118e-25	-0.448247	0.773	0.918	3.56861e-21
EMILIN1	1.85772e-25	-0.448505	0.582	0.83	3.64021e-21
NIPAL3	6.02066e-24	-0.448525	0.515	0.771	1.17975e-19
CAPG	1.40436e-26	-0.448614	0.281	0.563	2.75184e-22
SERINC3	1.79373e-35	-0.448699	0.943	0.978	3.51482e-31
DYNC1I2	2.37967e-43	-0.448805	0.991	1	4.66295e-39
SCN3A	5.03081e-22	-0.449079	0.381	0.621	9.85787e-18
BMERB1	6.30046e-23	-0.449884	0.602	0.825	1.23457e-18
DDX1	2.93261e-30	-0.450295	0.907	0.963	5.74645e-26
STXBP3	8.84174e-24	-0.450631	0.715	0.858	1.73254e-19
MYO1E	4.67288e-27	-0.450861	0.441	0.705	9.1565e-23
PDCD4	3.16873e-26	-0.451197	0.565	0.803	6.20914e-22
NAV3	6.70704e-22	-0.45164	0.503	0.747	1.31425e-17
EBF1	6.2015e-26	-0.452268	0.505	0.782	1.21518e-21
YWHAQ	9.99196e-54	-0.45319	0.998	1	1.95792e-49
ZNF704	1.91665e-29	-0.454794	0.071	0.305	3.75567e-25
SEC31A	6.27911e-40	-0.454983	0.986	0.996	1.23039e-35
EHBP1L1	6.14731e-30	-0.455237	0.284	0.567	1.20456e-25
ORAI2	4.806e-27	-0.455301	0.539	0.789	9.41736e-23
FAM171B	7.0103e-24	-0.455446	0.366	0.617	1.37367e-19
DOK1	5.22169e-22	-0.455934	0.802	0.921	1.02319e-17
FAP	3.02043e-24	-0.456009	0.583	0.794	5.91854e-20
HNRNPD	3.37668e-32	-0.456222	0.887	0.963	6.61661e-28
PDIA6	7.39154e-56	-0.456353	0.995	0.999	1.44837e-51
MVD	3.80315e-23	-0.456434	0.258	0.5	7.45227e-19
S1PR3	1.07417e-23	-0.456991	0.319	0.568	2.10483e-19
HGF	6.76591e-32	-0.457185	0.022	0.237	1.32578e-27
PPFIA1	1.17745e-29	-0.457412	0.836	0.954	2.30722e-25
SH3PXD2A	5.12149e-22	-0.457804	0.478	0.711	1.00356e-17
TRAK1	6.23855e-31	-0.458416	0.394	0.679	1.22244e-26
CD63	1.38821e-101	-0.458604	1	1	2.7202e-97
LRP5	2.06355e-25	-0.45881	0.375	0.638	4.04353e-21
INO80C	7.76433e-25	-0.458934	0.313	0.564	1.52142e-20
P3H4	5.34596e-28	-0.459373	0.515	0.78	1.04754e-23
SHC3	3.06049e-32	-0.459629	0.157	0.443	5.99704e-28
UQCC2	1.11866e-37	-0.460454	0.957	0.979	2.19201e-33
EIF2AK1	7.14214e-29	-0.461468	0.781	0.921	1.3995e-24
PHTF2	1.26235e-27	-0.461599	0.495	0.771	2.47358e-23
EHD1	8.57132e-26	-0.462367	0.488	0.751	1.67955e-21
ETFB	1.46646e-43	-0.462845	0.985	0.996	2.87352e-39
NCOA3	1.10278e-22	-0.46314	0.651	0.838	2.1609e-18
TMEM14A	1.25184e-26	-0.46326	0.562	0.791	2.45298e-22
HLTF	1.31404e-29	-0.463637	0.545	0.821	2.57487e-25
SLC16A2	5.20819e-29	-0.464439	0.244	0.51	1.02054e-24
SEMA3A	2.47882e-34	-0.464512	0.1	0.379	4.85724e-30
MBOAT2	2.39341e-26	-0.464853	0.392	0.652	4.68988e-22
DDX39B	2.9197e-31	-0.465862	0.725	0.915	5.72115e-27
CCDC92	7.32737e-29	-0.467296	0.809	0.946	1.4358e-24
PDE5A	4.89164e-22	-0.467896	0.539	0.756	9.58517e-18
PICALM	2.27697e-29	-0.467997	0.799	0.927	4.46173e-25
SNHG18	3.83162e-25	-0.468122	0.719	0.894	7.50807e-21
WWTR1	9.43752e-23	-0.469596	0.829	0.942	1.84928e-18
IGFBP4	4.06521e-44	-0.470205	1	1	7.96578e-40
IFITM3	3.55638e-51	-0.47033	1	1	6.96873e-47
COPG1	2.35975e-28	-0.470465	0.486	0.747	4.62393e-24
CDK5	1.89869e-33	-0.471647	0.341	0.668	3.72048e-29
FBXO9	8.40455e-33	-0.471917	0.795	0.921	1.64687e-28
FAM20C	1.07759e-29	-0.472209	0.242	0.53	2.11153e-25
EMP3	1.26346e-62	-0.472412	1	1	2.47575e-58
C11orf24	6.4324e-28	-0.472862	0.563	0.807	1.26043e-23
LPIN1	2.03489e-25	-0.473624	0.295	0.536	3.98736e-21
SYNJ2	1.16926e-24	-0.473955	0.622	0.818	2.29117e-20
ITGA3	1.04881e-28	-0.47509	0.767	0.916	2.05514e-24
TXNDC9	6.32401e-33	-0.475856	0.835	0.933	1.23919e-28
ERLEC1	1.94747e-44	-0.476355	0.985	0.996	3.81606e-40
SLC25A46	2.23761e-30	-0.476903	0.389	0.666	4.38459e-26
FERMT2	4.26807e-32	-0.477995	0.989	0.992	8.36328e-28
SRSF7	4.15507e-26	-0.478049	0.724	0.893	8.14186e-22
GRAMD2B	2.60955e-25	-0.478584	0.352	0.616	5.11341e-21
PRDX1	1.49499e-84	-0.479281	1	1	2.92942e-80
CHPF2	1.77475e-26	-0.479937	0.481	0.71	3.47762e-22
PCYT2	8.65702e-30	-0.480317	0.247	0.519	1.69634e-25
SEC13	2.20756e-32	-0.480556	0.789	0.952	4.32571e-28
NAV1	6.69669e-33	-0.482447	0.914	0.97	1.31222e-28
NLN	4.5534e-31	-0.482691	0.366	0.659	8.9224e-27
CCDC102B	2.28489e-28	-0.482999	0.373	0.657	4.47724e-24
HSPA1A	5.20616e-23	-0.483274	0.71	0.861	1.02015e-18
TLR4	4.79882e-21	-0.483641	0.748	0.866	9.40328e-17
APCDD1L-DT	4.37335e-23	-0.485881	0.639	0.839	8.56959e-19
CAVIN1	2.40355e-47	-0.486193	1	1	4.70975e-43
ITPRIPL2	1.62306e-26	-0.48664	0.586	0.799	3.18038e-22
TMEM263	6.84238e-38	-0.486715	0.909	0.977	1.34076e-33
MVP	1.09093e-32	-0.486835	0.486	0.78	2.13767e-28
PIEZO1	6.56322e-31	-0.486924	0.454	0.735	1.28606e-26
GAPDH	1.97387e-80	-0.48715	1	1	3.86781e-76
CYP51A1	9.85541e-23	-0.487291	0.968	0.99	1.93117e-18
TLN1	8.74428e-56	-0.487871	0.998	1	1.71344e-51
KDM1A	2.47357e-30	-0.489859	0.508	0.76	4.84696e-26
ARPC1A	4.39093e-44	-0.490536	0.946	0.994	8.60402e-40
PLOD1	1.20388e-29	-0.490559	0.64	0.852	2.359e-25
STK38L	1.18405e-26	-0.492111	0.27	0.54	2.32015e-22
EPRS	6.83792e-60	-0.492198	1	0.999	1.33989e-55
CXXC5	2.03032e-31	-0.492658	0.904	0.961	3.97841e-27
VMP1	2.07236e-32	-0.492948	0.983	0.987	4.0608e-28
AC073611.1	4.57208e-29	-0.493022	0.36	0.639	8.959e-25
STX12	1.31156e-32	-0.49371	0.773	0.91	2.56999e-28
INSIG1	6.27664e-26	-0.493863	0.13	0.366	1.22991e-21
PAMR1	9.0265e-39	-0.494825	0.068	0.357	1.76874e-34
DHCR7	1.08323e-30	-0.494954	0.202	0.488	2.12259e-26
FHOD1	7.24261e-37	-0.495031	0.171	0.482	1.41919e-32
SELENOW	4.81683e-28	-0.49515	0.941	0.974	9.43857e-24
TUBB2A	4.38155e-25	-0.49621	0.762	0.898	8.58564e-21
ANKRD1	1.8174e-07	-0.497018	0.992	0.966	0.0035612
PCDH7	2.37333e-34	-0.499373	0.097	0.379	4.65054e-30
TAX1BP3	1.74256e-44	-0.499413	0.935	0.983	3.41455e-40
PRR15	3.12869e-16	-0.49984	0.728	0.858	6.13066e-12
EEA1	2.72929e-36	-0.500286	0.917	0.983	5.34804e-32
ACADVL	8.82342e-33	-0.500416	0.687	0.892	1.72895e-28
MT-ND6	7.99278e-27	-0.502414	0.773	0.945	1.56619e-22
CHCHD10	1.11881e-30	-0.503083	0.931	0.969	2.19232e-26
GSTM3	1.92411e-33	-0.503368	0.892	0.956	3.77029e-29
TALDO1	3.44133e-56	-0.504197	0.998	1	6.74329e-52
VCP	1.72816e-52	-0.504639	0.988	0.999	3.38633e-48
EDIL3	2.21001e-34	-0.50531	0.742	0.973	4.33052e-30
SOD3	2.51024e-23	-0.505733	0.412	0.683	4.91882e-19
POLR2L	7.73703e-106	-0.505989	1	1	1.51607e-101
SERINC2	6.06807e-23	-0.506325	0.673	0.832	1.18904e-18
PRSS35	2.36762e-37	-0.506792	0.069	0.353	4.63936e-33
AC127502.2	1.13498e-39	-0.508054	0.171	0.5	2.224e-35
CORO1C	7.70067e-30	-0.509141	0.744	0.923	1.50895e-25
ARCN1	3.57368e-45	-0.510255	0.952	0.992	7.00263e-41
TRIOBP	2.38441e-40	-0.51074	0.94	0.987	4.67225e-36
PLAUR	8.12774e-27	-0.511244	0.481	0.747	1.59263e-22
RABAC1	1.81698e-81	-0.512322	1	1	3.56038e-77
TPM1	1.45496e-39	-0.514022	1	1	2.85099e-35
COL6A2	4.15493e-54	-0.514262	0.995	0.999	8.14159e-50
TMSB10	2.03964e-97	-0.514297	1	1	3.99667e-93
GOLGA3	1.9706e-32	-0.515664	0.668	0.871	3.86139e-28
RRBP1	4.23583e-56	-0.516881	0.998	0.999	8.30012e-52
ACTN4	1.15818e-43	-0.519348	0.968	0.996	2.26946e-39
RBMS1	8.4398e-33	-0.519462	0.835	0.937	1.65378e-28
IFI6	2.32134e-21	-0.519763	0.285	0.526	4.54867e-17
KDELR2	5.04567e-62	-0.519766	0.998	1	9.88699e-58
ITGA2	1.63448e-21	-0.520724	0.907	0.943	3.20276e-17
CNN3	1.20861e-45	-0.521231	0.991	0.997	2.36827e-41
SYNC	3.36694e-27	-0.523126	0.594	0.825	6.59751e-23
DDAH2	5.01787e-40	-0.52405	0.932	0.985	9.83252e-36
DCN	1.06086e-20	-0.525962	0.477	0.71	2.07875e-16
PDIA5	1.3712e-34	-0.527096	0.315	0.639	2.68686e-30
FNDC3B	2.47262e-44	-0.527634	0.938	0.992	4.8451e-40
GOPC	8.03218e-33	-0.528101	0.779	0.91	1.57391e-28
PHGDH	1.51074e-38	-0.528967	0.934	0.978	2.9603e-34
GNAI2	1.82994e-77	-0.529003	1	1	3.58577e-73
TBC1D2B	8.75521e-37	-0.530369	0.37	0.678	1.71558e-32
MBNL2	7.62536e-31	-0.531328	0.579	0.841	1.49419e-26
CAP1	1.99209e-75	-0.531806	1	1	3.90351e-71
DNMBP	4.55396e-37	-0.533225	0.406	0.729	8.92348e-33
NFASC	5.75065e-36	-0.535982	0.304	0.624	1.12684e-31
MYOF	5.73893e-49	-0.536116	0.991	1	1.12454e-44
DOCK5	5.45248e-34	-0.536265	0.505	0.795	1.06841e-29
CREB3L2	1.00698e-35	-0.53628	0.614	0.863	1.97317e-31
S100A6	3.27585e-47	-0.541634	1	1	6.41903e-43
CCN2	1.19069e-23	-0.54411	0.997	0.985	2.33316e-19
TMEM165	6.77749e-51	-0.544208	0.951	0.991	1.32805e-46
AFF3	3.96426e-36	-0.544376	0.401	0.736	7.76796e-32
PTGIR	4.65238e-37	-0.545298	0.309	0.629	9.11634e-33
CD36	1.49188e-31	-0.545529	0.059	0.302	2.92334e-27
GALNT2	6.18237e-34	-0.545708	0.59	0.816	1.21143e-29
OST4	2.6342e-103	-0.546203	1	1	5.16172e-99
SNRPA1	2.34683e-31	-0.547421	0.702	0.867	4.59862e-27
JUNB	4.87141e-31	-0.54812	0.338	0.63	9.54553e-27
PCOLCE	3.66776e-33	-0.548123	0.759	0.929	7.18698e-29
LAMC1	1.28393e-44	-0.548572	0.972	0.99	2.51585e-40
C5orf30	1.57691e-21	-0.550162	0.444	0.67	3.08995e-17
DBI	4.94567e-56	-0.550205	0.995	0.999	9.69104e-52
CYBA	1.7969e-33	-0.550269	0.965	0.985	3.52103e-29
CD44	7.28985e-61	-0.551142	0.997	1	1.42845e-56
SMAP2	3.29127e-31	-0.551517	0.6	0.829	6.44924e-27
DDX5	1.76422e-76	-0.551907	1	1	3.457e-72
DOCK10	1.89722e-37	-0.554346	0.174	0.49	3.71761e-33
RAB3B	3.95658e-34	-0.554842	0.841	0.941	7.75292e-30
MPZL1	1.82425e-44	-0.555817	0.835	0.966	3.57461e-40
MASP1	1.46951e-39	-0.556509	0.062	0.345	2.87951e-35
EWSR1	1.3456e-36	-0.556806	0.489	0.777	2.6367e-32
CACNA2D1	6.66229e-28	-0.557073	0.707	0.888	1.30548e-23
PROCR	8.37014e-32	-0.55751	0.585	0.847	1.64013e-27
ACTR3	6.09679e-55	-0.557817	0.995	1	1.19467e-50
COPB2	7.98399e-57	-0.559424	0.975	0.997	1.56446e-52
MYO1B	9.31606e-39	-0.559849	0.971	0.988	1.82548e-34
HMGCS1	9.2227e-26	-0.560215	0.204	0.448	1.80719e-21
ITGB1	1.9833e-98	-0.560848	1	1	3.88628e-94
MGST3	8.78304e-72	-0.561239	0.998	1	1.72104e-67
OSTC	9.45775e-74	-0.563447	0.998	1	1.85325e-69
NDUFB4	4.76484e-77	-0.563511	1	1	9.3367e-73
DHCR24	3.10304e-32	-0.564561	0.38	0.678	6.0804e-28
ATP2B4	1.26976e-32	-0.565447	0.557	0.818	2.4881e-28
FHL1	7.00866e-36	-0.566175	0.954	0.99	1.37335e-31
ANXA10	4.78266e-47	-0.566387	0.133	0.496	9.37163e-43
NPR3	1.58915e-32	-0.56713	0.23	0.528	3.11393e-28
NAP1L1	2.67511e-88	-0.568005	1	1	5.24188e-84
PDLIM5	8.05852e-48	-0.569031	0.929	0.987	1.57907e-43
ADAMTS7	2.22974e-40	-0.569694	0.244	0.579	4.36917e-36
IFITM2	2.39457e-61	-0.570224	0.995	1	4.69217e-57
ACTB	1.75328e-75	-0.573361	1	1	3.43554e-71
DOCK7	1.18062e-44	-0.573703	0.81	0.961	2.31343e-40
LY6K	2.2886e-25	-0.574697	0.401	0.7	4.48452e-21
SRSF2	4.60193e-38	-0.576438	0.664	0.867	9.01749e-34
OSTN-AS1	2.12426e-50	-0.576852	0.063	0.406	4.16249e-46
RIN2	1.02281e-38	-0.578	0.474	0.787	2.0042e-34
SEC23A	1.23661e-38	-0.578535	0.62	0.867	2.42314e-34
OAT	1.47464e-43	-0.578647	0.77	0.937	2.88956e-39
CLIC4	3.4201e-58	-0.57874	0.997	1	6.70169e-54
NID2	2.79089e-40	-0.580975	0.349	0.7	5.46875e-36
METRN	2.58585e-42	-0.582579	0.886	0.976	5.06697e-38
VKORC1	1.73674e-73	-0.582699	0.997	0.999	3.40315e-69
HTRA1	8.34234e-53	-0.583479	0.98	0.996	1.63468e-48
TPX2	2.28825e-35	-0.584349	0.495	0.756	4.48383e-31
ELN	2.04041e-15	-0.584963	0.182	0.363	3.99818e-11
WNT5B	8.8087e-34	-0.586228	0.659	0.87	1.72606e-29
PRR7	9.12556e-42	-0.586535	0.298	0.635	1.78815e-37
GOLIM4	2.1086e-41	-0.586716	0.776	0.941	4.13181e-37
COL5A1	2.22981e-32	-0.588233	0.688	0.863	4.3693e-28
PHACTR2	1.99734e-42	-0.589663	0.948	0.991	3.91378e-38
ARPC1B	1.92626e-57	-0.591637	0.992	0.999	3.77451e-53
COPA	5.82841e-48	-0.591829	0.821	0.954	1.14208e-43
MEST	7.21576e-21	-0.592476	0.588	0.774	1.41393e-16
BNIP3L	1.0049e-61	-0.593221	0.997	1	1.96911e-57
PRUNE2	5.80046e-40	-0.594324	0.153	0.473	1.1366e-35
CKAP4	3.60565e-79	-0.59614	1	1	7.06526e-75
P4HA1	2.03029e-40	-0.596397	0.762	0.918	3.97835e-36
PLCB1	3.50863e-38	-0.598726	0.444	0.759	6.87516e-34
TGFB1	3.85617e-46	-0.598917	0.91	0.977	7.55616e-42
NME4	7.96491e-61	-0.600545	0.98	0.997	1.56072e-56
MAP1A	1.68322e-60	-0.601952	0.989	1	3.29826e-56
C11orf91	6.275e-44	-0.602074	0.37	0.713	1.22959e-39
SGIP1	9.92688e-50	-0.602339	0.148	0.514	1.94517e-45
GALNT5	1.02861e-22	-0.602572	0.338	0.582	2.01556e-18
UGP2	5.14901e-56	-0.603616	0.96	0.994	1.00895e-51
PLA2G4A	2.86933e-50	-0.605008	0.066	0.411	5.62245e-46
SH2B3	8.86696e-44	-0.60507	0.302	0.642	1.73748e-39
PFKP	1.93829e-39	-0.606325	0.776	0.924	3.79808e-35
ARFGAP3	7.45747e-46	-0.60675	0.753	0.946	1.46129e-41
SDCCAG8	2.49835e-46	-0.607586	0.855	0.956	4.89552e-42
FOXS1	6.176e-34	-0.609459	0.733	0.907	1.21019e-29
TTC3	1.949e-68	-0.609476	0.995	1	3.81907e-64
MYADM	1.50133e-41	-0.609837	0.81	0.948	2.94186e-37
LMNA	3.02215e-89	-0.61096	1	1	5.92189e-85
SEPTIN9	6.37059e-44	-0.612801	0.687	0.91	1.24832e-39
MRC2	1.77773e-47	-0.614045	0.733	0.947	3.48346e-43
FSTL1	1.80144e-51	-0.614171	0.971	0.999	3.52992e-47
LMO7	2.17702e-29	-0.614406	0.968	0.969	4.26587e-25
PHF19	1.09064e-43	-0.615028	0.41	0.745	2.1371e-39
C1orf54	1.50549e-40	-0.6163	0.545	0.832	2.95e-36
LDHA	2.2821e-79	-0.616981	1	1	4.47177e-75
ARMCX2	1.37138e-43	-0.617906	0.39	0.728	2.68723e-39
DYNLT3	3.57592e-45	-0.618441	0.91	0.983	7.00702e-41
PHLDB1	1.03852e-43	-0.619228	0.412	0.746	2.03497e-39
EIF2AK4	8.52304e-52	-0.619863	0.954	0.983	1.67009e-47
CAT	1.20086e-52	-0.619867	0.228	0.619	2.35308e-48
PDE1A	1.59417e-44	-0.62124	0.168	0.513	3.12377e-40
FAM98A	5.04891e-46	-0.62229	0.835	0.955	9.89335e-42
KCNK2	3.63955e-50	-0.623584	0.122	0.492	7.1317e-46
NELFE	4.85526e-45	-0.623744	0.549	0.835	9.51389e-41
INKA2	1.65566e-32	-0.623792	0.423	0.698	3.24426e-28
CKB	7.19849e-24	-0.624317	0.208	0.443	1.41054e-19
LGMN	2.66412e-35	-0.625062	0.588	0.823	5.22034e-31
FOXL1	2.66962e-58	-0.626375	0.14	0.545	5.23111e-54
TPM4	5.48626e-82	-0.629677	1	1	1.07503e-77
ITGA10	2.08262e-39	-0.631697	0.123	0.433	4.08089e-35
SLC6A6	1.20816e-38	-0.631749	0.261	0.577	2.36738e-34
KANK2	8.27192e-45	-0.632749	0.488	0.821	1.62088e-40
PQBP1	1.22748e-45	-0.633738	0.427	0.765	2.40524e-41
THBS2	1.25009e-34	-0.633904	0.577	0.813	2.44956e-30
ITGA5	1.44787e-48	-0.634417	0.451	0.796	2.83711e-44
SMARCA1	2.63526e-50	-0.63573	0.855	0.969	5.16379e-46
SPTAN1	1.31611e-49	-0.636371	0.87	0.966	2.57891e-45
SLC25A1	2.67309e-44	-0.636787	0.6	0.869	5.23791e-40
SDC2	1.0235e-44	-0.638085	0.529	0.84	2.00554e-40
TINAGL1	1.33656e-30	-0.638955	0.548	0.796	2.61899e-26
COTL1	1.43879e-40	-0.639089	0.921	0.961	2.81931e-36
SERPINH1	2.10855e-47	-0.639101	0.858	0.968	4.13171e-43
NT5E	3.83694e-56	-0.639512	0.921	0.995	7.51849e-52
MEOX2	1.05093e-40	-0.640401	0.188	0.519	2.0593e-36
SMIM14	5.43864e-53	-0.641795	0.86	0.973	1.0657e-48
ACTN1	1.75076e-78	-0.643426	0.997	1	3.43061e-74
WNK4	2.21261e-48	-0.648661	0.105	0.455	4.33561e-44
ANGPTL4	1.6058e-25	-0.652185	0.552	0.776	3.14656e-21
BICC1	6.33304e-45	-0.655011	0.742	0.924	1.24096e-40
PLXNA4	4.87555e-50	-0.657253	0.123	0.491	9.55364e-46
KCNE4	5.65234e-34	-0.658536	0.579	0.838	1.10758e-29
HDLBP	3.79169e-94	-0.66031	1	1	7.42982e-90
ARPC2	1.25756e-122	-0.661999	1	1	2.46419e-118
FKBP14	4.79678e-47	-0.662607	0.605	0.854	9.39928e-43
GSTO1	1.06111e-69	-0.663316	0.983	0.996	2.07925e-65
PDLIM7	1.66837e-56	-0.666127	0.873	0.985	3.26917e-52
SH3KBP1	2.45147e-55	-0.671509	0.94	0.991	4.80366e-51
ENG	4.60979e-81	-0.673762	0.998	1	9.03288e-77
SPDL1	4.58052e-45	-0.679915	0.431	0.756	8.97553e-41
HK1	3.66478e-60	-0.680698	0.869	0.987	7.18113e-56
SERF2	2.04135e-146	-0.681833	1	1	4.00003e-142
CAPRIN1	3.90279e-64	-0.681874	0.943	0.995	7.64752e-60
CALR	1.01612e-93	-0.68216	1	1	1.99109e-89
GSN	3.16532e-49	-0.682617	0.856	0.961	6.20244e-45
[truncated: 168 more rows]

## Sheet: Table S6
List of significantly differentially expressed genes between clusters 2 and 3
Gene	p_val	avg_log2FC	pct.1	pct.2	p_val_adj
MMP1	8.8998e-60	1.92778	0.998	0.996	1.74392e-55
PCDH17	1.27542e-62	1.65376	0.542	0.081	2.49918e-58
RGS5	1.38382e-37	1.63327	0.483	0.155	2.71159e-33
CRYAB	1.91902e-83	1.48786	0.955	0.783	3.76031e-79
MT1E	3.48146e-105	1.48139	1	0.992	6.82192e-101
PTX3	4.72875e-91	1.46984	1	0.996	9.26599e-87
ANKRD1	1.56278e-55	1.43081	0.992	0.957	3.06227e-51
ADAMTS1	3.06911e-57	1.3136	0.981	0.896	6.01392e-53
PPME1	2.5948e-35	1.2507	0.924	0.851	5.08451e-31
MT1M	5.38091e-56	1.16748	0.491	0.066	1.05439e-51
RCAN1	1.83836e-39	1.13097	0.752	0.491	3.60227e-35
MT1X	1.09311e-45	1.1269	0.884	0.692	2.14195e-41
GDF15	8.7974e-39	1.06252	0.977	0.957	1.72385e-34
KRT18	5.76116e-37	1.05673	0.995	0.998	1.1289e-32
BDNF	6.47915e-49	1.04728	0.927	0.735	1.26959e-44
CDC42EP3	4.52461e-85	1.03705	1	0.996	8.86596e-81
CD55	4.83628e-45	1.03366	0.789	0.476	9.47668e-41
PRR15	2.85125e-37	1.01152	0.728	0.447	5.58702e-33
RND3	1.54287e-49	1.00917	1	0.99	3.02325e-45
STC2	9.85793e-94	0.984605	1	1	1.93166e-89
FHL1	1.43815e-63	0.982045	0.954	0.841	2.81805e-59
NTN4	2.60287e-45	0.952876	0.756	0.414	5.10032e-41
CRLF1	1.95355e-14	0.949928	0.471	0.313	3.82799e-10
TINAGL1	6.57975e-42	0.942367	0.548	0.191	1.2893e-37
CTPS1	3.41605e-50	0.939692	0.89	0.704	6.69375e-46
DDIT3	1.14064e-68	0.937316	1	0.946	2.23508e-64
FGF2	3.92261e-62	0.931252	1	1	7.68636e-58
FHL2	4.304e-87	0.922045	1	1	8.43368e-83
UGCG	2.00508e-56	0.908603	0.986	0.909	3.92896e-52
MT2A	1.54876e-66	0.905162	1	1	3.0348e-62
LY6K	1.0448e-41	0.902377	0.401	0.06	2.04729e-37
CLDN11	1.27793e-49	0.864028	0.978	0.946	2.50411e-45
TNFRSF11B	1.66897e-27	0.860147	0.985	0.965	3.27035e-23
RGS4	1.14078e-38	0.858506	0.991	0.975	2.23536e-34
LINC02762	8.06925e-50	0.848477	0.965	0.899	1.58117e-45
DNAJC15	9.3259e-76	0.838275	1	0.905	1.82741e-71
AC090204.1	7.6312e-54	0.816978	0.437	0.037	1.49533e-49
SOD3	2.45643e-34	0.816573	0.412	0.099	4.81338e-30
DNAJB4	7.8515e-41	0.806588	0.985	0.952	1.5385e-36
BTG1	1.7698e-59	0.800992	1	0.988	3.46791e-55
KLF2	3.82549e-38	0.797724	0.841	0.555	7.49605e-34
GYPC	5.45144e-43	0.795016	0.904	0.692	1.06821e-38
CHI3L1	1.56868e-10	0.791335	0.113	0.017	3.07384e-06
COX7A1	2.94793e-48	0.777495	0.98	0.892	5.77647e-44
PPP1R15A	2.66703e-52	0.76544	1	0.971	5.22605e-48
BEX1	6.77175e-30	0.762124	0.452	0.143	1.32692e-25
AFF3	7.83021e-52	0.758133	0.401	0.021	1.53433e-47
PDE1C	2.84019e-25	0.747528	0.844	0.634	5.56535e-21
LYPD1	4.95008e-28	0.74695	0.73	0.472	9.69968e-24
ANK3	3.55556e-15	0.739845	0.769	0.689	6.96712e-11
KCNMA1	7.58893e-40	0.736327	0.693	0.34	1.48705e-35
FOXS1	1.12003e-23	0.73612	0.733	0.567	2.19471e-19
DYRK3	8.01644e-33	0.734065	0.775	0.501	1.57082e-28
GADD45A	6.64176e-47	0.732175	1	0.99	1.30145e-42
ALCAM	1.43247e-57	0.73018	1	0.996	2.80692e-53
FAM162B	1.15058e-53	0.728913	0.444	0.043	2.25456e-49
PDE5A	2.45465e-31	0.728226	0.539	0.221	4.80989e-27
CHIC2	1.5361e-45	0.725792	0.991	0.965	3.00998e-41
SEPHS2	9.63767e-55	0.722233	0.989	0.95	1.8885e-50
CCN3	2.42624e-26	0.71894	0.471	0.18	4.75422e-22
DEPP1	2.16872e-34	0.71778	0.67	0.302	4.2496e-30
CCK	8.28322e-13	0.715723	0.264	0.104	1.6231e-08
CITED2	5.61017e-39	0.709646	0.992	0.956	1.09931e-34
MOK	9.11576e-41	0.697473	0.969	0.882	1.78623e-36
EBF2	4.93462e-43	0.694292	0.363	0.031	9.66938e-39
TRIB3	6.72394e-49	0.693932	0.997	0.896	1.31756e-44
DUSP1	2.36356e-22	0.688577	0.79	0.65	4.6314e-18
SYNE1	3.31604e-33	0.681133	0.975	0.923	6.49777e-29
SNHG8	1.00901e-50	0.678697	0.998	0.996	1.97716e-46
CHCHD10	9.11836e-40	0.672193	0.931	0.834	1.78674e-35
AL359764.2	8.4423e-30	0.671772	0.415	0.12	1.65427e-25
GNAI1	3.97471e-28	0.66128	0.781	0.53	7.78844e-24
ARPC5L	5.09854e-60	0.657505	1	0.994	9.9906e-56
CTSC	1.9797e-17	0.653607	0.98	0.973	3.87921e-13
VGLL3	5.09017e-26	0.653412	0.574	0.296	9.97419e-22
JAG1	2.92071e-30	0.65002	0.599	0.273	5.72312e-26
SERPINB8	2.02843e-32	0.649941	0.883	0.663	3.9747e-28
SERTAD4-AS1	2.03711e-35	0.649496	0.974	0.888	3.99173e-31
FST	2.77334e-11	0.64866	0.998	0.996	5.43435e-07
CPEB4	6.23016e-23	0.648127	0.75	0.538	1.2208e-18
TFPI2	2.85068e-09	0.642133	0.776	0.77	5.5859e-05
HLX	2.73461e-28	0.642085	0.535	0.232	5.35848e-24
DSP	9.66219e-22	0.640796	0.807	0.716	1.89331e-17
SCN3A	3.75376e-43	0.639469	0.381	0.039	7.3555e-39
SGTB	1.47018e-32	0.637807	0.878	0.648	2.88081e-28
PRXL2A	2.46709e-35	0.637244	0.356	0.054	4.83427e-31
ADAMTS5	3.74715e-20	0.634064	0.373	0.132	7.34254e-16
MGLL	4.45518e-34	0.63044	0.878	0.667	8.72992e-30
NGF	8.16012e-31	0.627628	0.856	0.654	1.59897e-26
SNHG1	3.86227e-34	0.626896	0.91	0.718	7.56811e-30
DIAPH3	3.96048e-27	0.626474	0.573	0.279	7.76056e-23
ANXA1	6.16533e-60	0.626026	1	1	1.2081e-55
AXL	5.48561e-37	0.625973	0.949	0.838	1.07491e-32
DLC1	4.16001e-37	0.622929	0.974	0.946	8.15155e-33
HOXC8	2.16966e-36	0.621703	0.301	0.017	4.25145e-32
NEK7	1.925e-31	0.621478	0.978	0.936	3.77204e-27
MFGE8	4.14399e-23	0.61584	0.856	0.768	8.12015e-19
PLAC9	4.19804e-30	0.615001	0.943	0.888	8.22606e-26
PDGFA	1.65158e-30	0.610948	0.625	0.3	3.23628e-26
UBASH3B	2.2225e-28	0.610605	0.591	0.284	4.35499e-24
PKP2	7.24566e-24	0.607564	0.452	0.18	1.41979e-19
DOK1	1.99814e-25	0.603551	0.802	0.621	3.91536e-21
ENG	1.50831e-37	0.601398	0.998	0.99	2.95553e-33
EBF1	7.94979e-30	0.600741	0.505	0.191	1.55776e-25
KHDRBS3	3.13199e-26	0.60009	0.724	0.439	6.13713e-22
ALPL	6.38428e-31	0.598789	0.326	0.054	1.251e-26
RHOB	4.6164e-23	0.587358	0.562	0.286	9.04584e-19
SNHG12	6.14231e-25	0.583197	0.725	0.426	1.20358e-20
GOT1	7.51305e-28	0.580315	0.88	0.737	1.47218e-23
SNHG15	2.16561e-22	0.572817	0.676	0.42	4.2435e-18
DCBLD2	9.13576e-23	0.562921	0.998	0.996	1.79015e-18
TSLP	1.06272e-23	0.562221	0.617	0.333	2.0824e-19
RGMB	3.90223e-18	0.562117	0.694	0.478	7.64641e-14
PSME2	5.94523e-34	0.561371	0.995	0.985	1.16497e-29
BIRC2	4.21803e-24	0.560909	0.892	0.752	8.26524e-20
TNFRSF12A	5.59551e-55	0.560391	1	1	1.09644e-50
ADM	3.14337e-16	0.560303	0.525	0.309	6.15943e-12
KCNE4	6.07125e-12	0.559892	0.579	0.402	1.18966e-07
LRRC32	2.35609e-24	0.559371	0.418	0.155	4.61676e-20
CAMK2D	1.51902e-22	0.556606	0.84	0.685	2.97651e-18
STOM	7.3692e-21	0.556492	0.742	0.501	1.44399e-16
BEX2	2.54778e-14	0.55595	0.343	0.153	4.99238e-10
HSPB2	5.35217e-34	0.553438	0.378	0.07	1.04876e-29
C15orf61	1.29578e-26	0.55107	0.898	0.766	2.53909e-22
DLEU1	4.1043e-28	0.550144	0.897	0.735	8.04237e-24
TFPI	1.56122e-22	0.544137	0.949	0.907	3.05921e-18
CARMN	1.70307e-17	0.542426	0.523	0.279	3.33717e-13
NRG1	1.62005e-15	0.541324	0.762	0.627	3.17449e-11
COL8A1	1.18324e-12	0.54066	0.998	1	2.31856e-08
EEF1E1	4.40783e-36	0.537686	0.992	0.971	8.63714e-32
HIF1A-AS3	4.91961e-26	0.536318	0.412	0.133	9.63997e-22
CCN2	3.34323e-09	0.535383	0.997	0.985	6.55106e-05
C1orf198	1.40353e-22	0.534083	0.858	0.694	2.75021e-18
HSPA5	4.47629e-41	0.533215	1	1	8.77129e-37
DUSP14	5.09679e-22	0.532559	0.94	0.865	9.98717e-18
SPX	2.97048e-23	0.529848	0.302	0.074	5.82065e-19
HBEGF	4.22451e-21	0.526886	0.597	0.323	8.27793e-17
RFK	4.26468e-26	0.526871	0.904	0.731	8.35664e-22
ASB1	1.99109e-29	0.526819	0.912	0.723	3.90154e-25
COMMD7	2.29857e-39	0.526579	0.994	0.975	4.50406e-35
PXDC1	3.45696e-23	0.525588	0.924	0.816	6.77391e-19
FGD4	4.3424e-19	0.522945	0.361	0.137	8.50894e-15
SLC4A7	3.66665e-20	0.522439	0.795	0.621	7.18481e-16
CRNDE	2.24253e-30	0.51722	0.969	0.857	4.39424e-26
UAP1	2.12153e-25	0.516299	0.972	0.905	4.15713e-21
DBNDD2	4.60926e-24	0.514244	0.529	0.242	9.03185e-20
SNAPC1	4.72572e-23	0.512323	0.91	0.809	9.26004e-19
SNHG32	1.05344e-36	0.507152	1	0.99	2.06422e-32
PALM2-AKAP2	2.10473e-21	0.506569	0.997	0.986	4.12422e-17
BST2	2.7299e-17	0.506226	0.199	0.035	5.34923e-13
ZFHX3	5.98792e-23	0.504997	0.894	0.789	1.17333e-18
KITLG	2.32774e-14	0.504335	0.64	0.427	4.56121e-10
SERTAD4	8.33802e-17	0.499783	0.634	0.404	1.63384e-12
IGF2BP1	4.64888e-34	0.499466	0.343	0.05	9.10947e-30
LIMA1	1.93065e-23	0.498179	1	1	3.7831e-19
SPIRE1	2.02903e-22	0.498019	0.915	0.785	3.97589e-18
HOXC9	1.25211e-31	0.497055	0.265	0.015	2.45352e-27
CDC42EP1	1.93224e-22	0.495902	0.98	0.938	3.78623e-18
LOXL3	1.72483e-16	0.494927	0.556	0.333	3.37981e-12
INPP4B	3.36961e-25	0.491605	0.492	0.211	6.60275e-21
INHBA	2.447e-12	0.488566	0.994	0.994	4.7949e-08
YWHAH	1.79863e-33	0.48734	1	0.992	3.52442e-29
TMEM200A	4.93276e-08	0.485921	0.654	0.574	0.000966574
GNG11	1.61392e-24	0.481023	1	1	3.16247e-20
GAS5	3.7555e-34	0.480981	1	1	7.35891e-30
EIF3J	1.31587e-32	0.476852	0.998	0.99	2.57845e-28
ATP8B1	2.0452e-15	0.475848	0.735	0.563	4.00758e-11
PHLDB2	1.70037e-15	0.475376	0.728	0.53	3.33187e-11
RSL1D1	5.55065e-36	0.474741	1	0.998	1.08765e-31
AC109466.1	2.31786e-25	0.473697	0.225	0.017	4.54184e-21
H2AFJ	4.70341e-26	0.467009	0.991	0.973	9.21634e-22
FAM200B	3.84947e-30	0.463365	0.997	0.988	7.54303e-26
ATF3	7.01591e-22	0.463131	0.673	0.375	1.37477e-17
ATP1B1	1.82453e-11	0.462975	0.64	0.489	3.57517e-07
TGFB2	7.56923e-13	0.46258	0.832	0.662	1.48319e-08
CEMIP	1.82194e-08	0.462092	0.785	0.727	0.000357009
WNT5B	1.80705e-15	0.459797	0.659	0.455	3.54091e-11
EPHA2	5.8458e-19	0.459654	0.696	0.433	1.14548e-14
LPAR1	1.04541e-19	0.457248	0.492	0.234	2.04849e-15
CITED4	1.58592e-18	0.456381	0.452	0.211	3.1076e-14
GRPEL1	3.23813e-20	0.455702	0.884	0.714	6.34512e-16
SNTB1	5.17745e-23	0.454604	0.372	0.122	1.01452e-18
CRIM1	9.73493e-24	0.451206	0.989	0.965	1.90756e-19
RAPH1	6.93607e-15	0.450716	0.63	0.42	1.35912e-10
NFASC	9.51123e-30	0.449791	0.304	0.043	1.86372e-25
MIR137HG	6.93609e-15	0.44972	0.52	0.311	1.35913e-10
FAT1	6.40303e-12	0.448811	0.904	0.843	1.25467e-07
NTMT1	5.62442e-28	0.448697	0.986	0.971	1.10211e-23
STAC	1.01744e-24	0.445829	0.33	0.083	1.99367e-20
DCTN1	6.62172e-20	0.444241	0.966	0.928	1.29753e-15
HDAC9	1.96402e-20	0.441658	0.373	0.139	3.8485e-16
CELF2	2.34765e-14	0.439486	0.525	0.323	4.60023e-10
NFIL3	2.01503e-15	0.438881	0.58	0.364	3.94846e-11
NANS	4.19789e-21	0.436711	0.949	0.932	8.22577e-17
SERPINE1	1.25695e-17	0.436435	1	1	2.46299e-13
AAK1	1.86337e-26	0.436064	0.989	0.965	3.65127e-22
MAP1LC3B	1.89564e-33	0.43561	1	1	3.71451e-29
KAZN	8.56917e-23	0.433689	0.394	0.133	1.67913e-18
TMEM47	6.5748e-16	0.433526	0.89	0.779	1.28833e-11
ZFAS1	4.73714e-30	0.431309	1	1	9.28243e-26
PAM16	1.48015e-23	0.428116	0.986	0.979	2.90035e-19
NIFK	5.07647e-23	0.42615	0.991	0.983	9.94734e-19
NDUFAF2	1.135e-24	0.426088	0.972	0.93	2.22404e-20
TENT5A	3.86234e-08	0.424982	0.599	0.46	0.000756826
BNIP3	1.04646e-30	0.424891	1	0.99	2.05055e-26
NEXN	6.4778e-16	0.42382	0.997	0.998	1.26932e-11
RTN4	5.08603e-46	0.420713	1	1	9.96607e-42
ELOVL6	4.52713e-16	0.420343	0.549	0.319	8.87091e-12
C12orf29	1.22361e-14	0.420301	0.792	0.603	2.39767e-10
NPAS1	2.72304e-12	0.420195	0.469	0.277	5.33579e-08
SH3RF1	2.53061e-15	0.41994	0.91	0.803	4.95873e-11
PRSS3	1.23019e-13	0.419092	0.378	0.19	2.41057e-09
SLC25A4	1.83903e-20	0.418007	0.978	0.952	3.60358e-16
AHR	1.55765e-12	0.417942	0.91	0.894	3.05221e-08
USP1	8.01913e-15	0.416826	0.867	0.743	1.57135e-10
ODC1	5.24425e-24	0.415514	1	0.988	1.02761e-19
PA2G4	1.70417e-32	0.415374	1	0.996	3.33932e-28
AIMP1	2.19346e-23	0.414095	0.991	0.988	4.29808e-19
PAWR	2.73236e-22	0.413999	0.997	0.996	5.35406e-18
MT1F	1.78248e-18	0.412756	0.194	0.027	3.49277e-14
SMIM13	5.80939e-19	0.41263	0.736	0.474	1.13835e-14
AK4	7.21325e-23	0.412114	0.369	0.118	1.41344e-18
TBRG1	3.46962e-23	0.410576	0.96	0.909	6.79872e-19
PAX8-AS1	4.86986e-21	0.410382	0.775	0.443	9.5425e-17
EGFLAM	1.78277e-25	0.409685	0.398	0.122	3.49333e-21
CRYBG1	1.93721e-24	0.409592	0.315	0.074	3.79597e-20
LARP4	1.29453e-14	0.407051	0.877	0.785	2.53664e-10
CYSTM1	1.78924e-22	0.406386	0.995	0.981	3.50601e-18
MAGI2-AS3	1.75765e-20	0.404655	0.981	0.969	3.44411e-16
PLCB4	9.39807e-12	0.403468	0.502	0.308	1.84155e-07
AC090409.1	5.33017e-17	0.403415	0.403	0.184	1.04445e-12
NXPH4	7.43364e-15	0.402936	0.503	0.286	1.45662e-10
RCAN2	1.48959e-19	0.401908	0.343	0.116	2.91886e-15
FOXC2	3.84618e-18	0.400986	0.91	0.832	7.53659e-14
AP1S2	2.28562e-09	0.399644	0.804	0.718	4.47867e-05
C12orf75	5.91138e-18	0.399432	0.974	0.963	1.15833e-13
RRP15	7.37067e-19	0.399256	0.924	0.822	1.44428e-14
CYCS	1.38039e-26	0.397742	1	0.992	2.70488e-22
NOP10	7.82949e-43	0.397384	1	1	1.53419e-38
SPATC1L	3.84015e-23	0.397377	0.355	0.103	7.52477e-19
HSPB6	2.23426e-09	0.397292	0.866	0.839	4.37803e-05
CAMTA2	2.89754e-09	0.396986	0.701	0.555	5.67773e-05
B3GALT6	2.18984e-14	0.395573	0.802	0.634	4.29098e-10
FAM241A	1.45544e-12	0.394302	0.603	0.395	2.85193e-08
PMAIP1	8.10094e-13	0.393542	0.715	0.511	1.58738e-08
TPD52L1	3.817e-12	0.392176	0.66	0.478	7.4794e-08
NDUFA4L2	4.00346e-06	0.3914	0.394	0.273	0.0784477
ALPK2	9.31381e-11	0.390741	0.73	0.59	1.82504e-06
FKBP4	4.3423e-17	0.390308	0.923	0.867	8.50874e-13
GPER1	1.66977e-18	0.389879	0.386	0.155	3.27191e-14
CFAP97	2.23959e-21	0.388945	0.991	0.979	4.38849e-17
MPLKIP	1.31434e-20	0.388401	0.988	0.986	2.57545e-16
TMEM115	5.00745e-14	0.38818	0.887	0.803	9.8121e-10
COL4A5	2.68888e-22	0.388052	0.313	0.081	5.26885e-18
CCNH	8.96926e-14	0.385757	0.826	0.7	1.75753e-09
CHST7	9.52432e-17	0.385748	0.452	0.226	1.86629e-12
AMD1	1.91136e-10	0.385526	0.86	0.743	3.74531e-06
MSC	1.84024e-13	0.384343	0.941	0.845	3.60595e-09
NTF3	1.63259e-12	0.382847	0.617	0.402	3.19905e-08
NEDD9	6.81163e-13	0.382458	0.424	0.228	1.33474e-08
HYI	1.72707e-13	0.382255	0.904	0.803	3.38419e-09
GHITM	1.86501e-34	0.382054	1	1	3.65448e-30
LURAP1L	2.47984e-15	0.381239	0.897	0.714	4.85924e-11
PRKCA	3.05413e-10	0.380393	0.654	0.497	5.98457e-06
PLCB1	4.78319e-12	0.3794	0.444	0.259	9.37265e-08
CPEB2	2.34587e-13	0.37876	0.457	0.255	4.59673e-09
PRKG1	1.77025e-12	0.377164	0.56	0.371	3.46881e-08
LARP6	1.38436e-28	0.375549	0.998	0.998	2.71266e-24
DDAH1	2.94976e-11	0.374877	0.767	0.658	5.78006e-07
RAB33A	4.93389e-14	0.373855	0.281	0.106	9.66796e-10
METTL5	5.78284e-20	0.373753	0.995	0.994	1.13315e-15
IFRD1	1.57504e-15	0.372852	0.901	0.795	3.08628e-11
SPHK1	1.44074e-09	0.37267	0.617	0.46	2.82312e-05
TSC22D3	1.07997e-10	0.372404	0.676	0.52	2.11619e-06
EIF5	5.74131e-29	0.371196	1	1	1.12501e-24
PDLIM5	6.57353e-15	0.370883	0.929	0.874	1.28808e-10
ATP2B1	4.14204e-15	0.37074	0.986	0.973	8.11633e-11
TMEM45A	6.0421e-12	0.370613	0.728	0.571	1.18395e-07
NDUFAF4	2.45295e-12	0.370382	0.877	0.789	4.80656e-08
COA4	9.07294e-24	0.369338	0.995	0.994	1.77784e-19
HIST1H4H	1.3343e-08	0.369204	0.441	0.288	0.000261456
MPC1	1.64354e-16	0.368668	0.946	0.911	3.22053e-12
CDV3	4.12586e-21	0.368658	0.997	0.998	8.08462e-17
AKAP12	1.18741e-08	0.367884	0.79	0.677	0.000232673
RPF2	1.36337e-14	0.367728	0.853	0.716	2.67152e-10
ELN	8.79208e-12	0.366774	0.182	0.05	1.72281e-07
NPTX1	2.80274e-17	0.366048	0.182	0.025	5.49197e-13
AJUBA	1.4317e-12	0.365418	0.602	0.416	2.80541e-08
MRPL36	6.92678e-23	0.36503	1	1	1.3573e-18
PVR	2.82967e-12	0.364933	0.606	0.418	5.54474e-08
EIF1AX	2.06971e-25	0.364453	0.998	1	4.05559e-21
SFXN4	9.80417e-13	0.364202	0.662	0.47	1.92113e-08
RDH14	8.87588e-19	0.364062	0.949	0.917	1.73923e-14
SMURF2	4.48408e-10	0.362823	0.92	0.89	8.78656e-06
WDR74	1.35546e-11	0.362428	0.668	0.493	2.65603e-07
IRF2BPL	6.1107e-10	0.361656	0.735	0.603	1.19739e-05
MIR22HG	1.18093e-07	0.359772	0.802	0.745	0.00231404
SLTM	1.49881e-21	0.358899	1	1	2.93692e-17
SHOC2	2.64235e-13	0.358506	0.894	0.81	5.17769e-09
PHLDA1	4.06248e-12	0.357948	0.991	0.979	7.96044e-08
COBLL1	2.13845e-09	0.355995	0.432	0.277	4.19028e-05
EFHD2	1.59885e-11	0.35579	0.645	0.462	3.13295e-07
TRAM1	2.70195e-23	0.355622	1	1	5.29447e-19
SRGAP1	4.14658e-11	0.355557	0.813	0.698	8.12523e-07
IGFBP7	1.92876e-22	0.355476	1	1	3.77941e-18
TMEM267	3.87001e-13	0.355213	0.725	0.544	7.58328e-09
TIMM9	2.05631e-15	0.355127	0.932	0.849	4.02934e-11
SLC16A7	1.25348e-13	0.354829	0.358	0.17	2.45619e-09
ZNF593	1.03035e-15	0.354669	0.963	0.959	2.01898e-11
CSGALNACT2	8.54115e-11	0.351867	0.852	0.774	1.67364e-06
YRDC	2.48965e-13	0.351293	0.667	0.458	4.87847e-09
CEBPB	3.42548e-22	0.35108	1	0.988	6.71223e-18
RTL8A	1.21629e-18	0.350881	0.977	0.965	2.38332e-14
RNF6	1.23448e-12	0.350461	0.844	0.72	2.41897e-08
TCF21	8.52123e-12	0.350197	0.423	0.234	1.66974e-07
HDDC3	8.57146e-14	0.349748	0.727	0.528	1.67958e-09
NDUFA12	2.18276e-25	0.347893	1	1	4.27712e-21
RBM28	9.44486e-10	0.347304	0.812	0.698	1.85072e-05
ADCY6	2.37169e-12	0.346669	0.537	0.346	4.64732e-08
RUSC2	4.55694e-12	0.34656	0.537	0.342	8.92933e-08
KCTD16	2.85547e-10	0.346195	0.477	0.302	5.59529e-06
ROCK2	2.77474e-13	0.34556	0.977	0.983	5.4371e-09
BCL2L1	5.51642e-13	0.345468	0.929	0.87	1.08094e-08
TRIAP1	8.70199e-14	0.345347	0.975	0.94	1.70515e-09
IFI30	3.71913e-06	0.34491	0.42	0.309	0.0728764
PRKAG2	2.12616e-10	0.344239	0.648	0.489	4.1662e-06
DOHH	1.62844e-10	0.344171	0.573	0.398	3.19092e-06
PKP4	2.66697e-10	0.343912	0.702	0.536	5.22593e-06
ALKBH2	5.35791e-13	0.342312	0.591	0.373	1.04988e-08
NR3C1	1.38425e-15	0.341989	0.986	0.973	2.71243e-11
NANOS1	1.2475e-12	0.34166	0.502	0.29	2.44448e-08
CMSS1	5.20364e-15	0.341475	0.926	0.836	1.01965e-10
EIF1B	2.99145e-23	0.340822	1	0.996	5.86175e-19
MAP3K20	5.55835e-12	0.340731	0.667	0.462	1.08916e-07
ARHGEF28	8.94986e-11	0.340676	0.522	0.337	1.75372e-06
MTLN	2.4186e-16	0.340628	0.937	0.896	4.73925e-12
CCN1	2.78002e-09	0.340147	0.954	0.938	5.44746e-05
C11orf91	7.63365e-15	0.339652	0.37	0.168	1.49581e-10
TGIF1	6.57908e-09	0.338707	0.759	0.603	0.000128917
SNU13	4.90029e-27	0.33831	1	1	9.60212e-23
TIMM8A	3.43667e-12	0.337966	0.63	0.429	6.73416e-08
GDF6	5.88035e-11	0.337261	0.289	0.132	1.15225e-06
LINC02055	1.46598e-13	0.336446	0.19	0.046	2.87258e-09
GPR1	2.23503e-11	0.334684	0.809	0.627	4.37955e-07
ZBTB38	1.29279e-11	0.334558	0.998	0.996	2.53321e-07
TXNDC12	2.58194e-15	0.334234	0.966	0.934	5.05932e-11
LGALS3BP	3.53619e-12	0.333439	0.844	0.758	6.92916e-08
TSSC4	2.49386e-18	0.333342	0.981	0.959	4.88671e-14
ZNF787	1.65061e-11	0.333325	0.804	0.654	3.23437e-07
RRS1	3.28247e-10	0.332637	0.71	0.544	6.43199e-06
C1GALT1	1.00758e-10	0.332589	0.872	0.789	1.97436e-06
CCDC59	1.68075e-17	0.332073	0.981	0.959	3.29343e-13
PRELID3B	1.03289e-13	0.330869	0.809	0.631	2.02395e-09
NIBAN1	2.751e-14	0.329969	0.988	0.965	5.39059e-10
HSDL2	2.98429e-10	0.329627	0.849	0.758	5.84772e-06
CSRP1	2.34472e-15	0.329176	0.994	0.994	4.59447e-11
ATG101	5.4478e-16	0.328951	0.98	0.954	1.0675e-11
LIMS2	2.25104e-11	0.328918	0.562	0.369	4.41091e-07
C11orf68	5.60349e-11	0.328582	0.801	0.687	1.098e-06
PLAT	0.00256138	0.328497	0.708	0.698	1
RPL36AL	4.01387e-29	0.327743	1	1	7.86517e-25
EPG5	2.31964e-10	0.326748	0.523	0.352	4.54533e-06
CDH8	3.42296e-12	0.326737	0.145	0.027	6.70729e-08
RPP25L	6.19045e-11	0.32664	0.691	0.495	1.21302e-06
FAM207A	1.75961e-12	0.325651	0.92	0.876	3.44796e-08
PREPL	1.81415e-12	0.325337	0.935	0.876	3.55483e-08
HMGA2	1.36754e-10	0.325175	0.747	0.611	2.67969e-06
ARHGAP29	5.6231e-13	0.324813	0.997	0.994	1.10185e-08
H1F0	1.47293e-11	0.324629	0.506	0.311	2.8862e-07
FGFR1	3.96975e-10	0.324436	0.713	0.565	7.77873e-06
ZFPM1	9.37246e-11	0.32406	0.798	0.642	1.83653e-06
NEGR1	2.09209e-08	0.324001	0.597	0.455	0.000409945
PEG10	3.2334e-07	0.323454	0.519	0.36	0.00633585
CDC42EP2	1.57887e-08	0.322721	0.716	0.563	0.000309379
ST8SIA6-AS1	2.88472e-19	0.322377	0.235	0.046	5.65261e-15
MAP4K3-DT	2.94377e-10	0.322348	0.801	0.667	5.76831e-06
PPP3CC	6.52726e-12	0.322236	0.515	0.321	1.27902e-07
RAB32	1.90827e-19	0.322115	1	1	3.73925e-15
NOP16	8.70614e-11	0.321423	0.764	0.586	1.70597e-06
EPHB1	1.00156e-17	0.321381	0.276	0.079	1.96255e-13
CNIH4	1.25822e-18	0.32124	0.997	0.981	2.46547e-14
INTS12	9.07184e-10	0.320485	0.549	0.389	1.77763e-05
OXCT1	1.57486e-10	0.320062	0.63	0.445	3.08594e-06
UQCC3	1.39574e-14	0.319943	0.951	0.944	2.73496e-10
SECTM1	1.13245e-13	0.31974	0.306	0.124	2.21904e-09
MYC	8.54356e-07	0.318182	0.77	0.658	0.0167411
TOLLIP	5.46149e-09	0.317705	0.704	0.563	0.000107018
KCNJ2	6.4535e-16	0.316698	0.253	0.074	1.26456e-11
MRPL41	5.34071e-29	0.316692	1	1	1.04651e-24
MFAP3L	4.3888e-13	0.315888	0.372	0.18	8.59986e-09
MEOX2	4.24857e-19	0.315297	0.188	0.021	8.32508e-15
HMGB2	2.92362e-09	0.315276	0.603	0.437	5.72883e-05
MRPS2	1.08582e-09	0.314355	0.784	0.625	2.12766e-05
ME2	3.23647e-10	0.313979	0.81	0.677	6.34187e-06
PROCR	4.09342e-07	0.313736	0.585	0.468	0.00802105
SMC5	3.36438e-08	0.312956	0.793	0.685	0.000659249
SHOX2	2.01414e-07	0.312728	0.389	0.251	0.00394671
ABHD14B	1.66019e-08	0.311776	0.735	0.613	0.000325315
EFHD1	6.23685e-18	0.3116	0.187	0.025	1.22211e-13
TMEM38B	1.31084e-13	0.311473	0.577	0.346	2.56858e-09
BMERB1	5.92325e-08	0.310726	0.602	0.47	0.00116066
KNSTRN	1.03621e-10	0.310343	0.478	0.298	2.03045e-06
ZNF770	2.99632e-09	0.30958	0.83	0.729	5.87129e-05
EPB41L4A-AS1	1.51597e-10	0.309334	0.907	0.805	2.97054e-06
SSB	5.58366e-22	0.309152	1	1	1.09412e-17
PYURF	8.4643e-19	0.309141	0.997	0.992	1.65858e-14
IFI16	2.83663e-17	0.308844	1	0.99	5.55838e-13
ARHGDIA	1.25377e-15	0.308495	0.997	0.994	2.45675e-11
NRXN3	9.22491e-20	0.308103	0.198	0.023	1.80762e-15
DR1	1.20119e-12	0.308098	0.918	0.853	2.35373e-08
ORMDL1	3.80675e-16	0.307858	0.992	0.988	7.45932e-12
MRPS17	3.64643e-13	0.307764	0.969	0.917	7.14518e-09
NCL	4.01698e-15	0.307035	1	1	7.87127e-11
TMEM255B	1.62478e-13	0.306365	0.356	0.162	3.18376e-09
SERTAD1	6.0606e-07	0.306006	0.762	0.671	0.0118757
WTIP	5.51879e-10	0.305876	0.674	0.495	1.08141e-05
CNBP	1.2779e-17	0.305792	1	1	2.50405e-13
AIMP2	1.66007e-08	0.30557	0.759	0.629	0.000325291
FAM216A	2.1717e-07	0.305097	0.597	0.451	0.00425545
NALCN	1.28911e-16	0.305043	0.279	0.089	2.52601e-12
FYN	5.19921e-10	0.304704	0.835	0.714	1.01879e-05
AL161772.1	1.44313e-10	0.30445	0.403	0.23	2.82782e-06
ELF1	6.74869e-09	0.304447	0.823	0.721	0.000132241
SPRY2	2.09962e-08	0.304136	0.478	0.323	0.00041142
JADE1	3.33018e-07	0.304133	0.637	0.499	0.00652548
SLC2A3	6.8123e-13	0.303615	0.403	0.207	1.33487e-08
CTSD	3.69487e-13	0.303427	1	1	7.24011e-09
MAP2K3	4.07452e-09	0.303224	0.602	0.433	7.98403e-05
EBNA1BP2	2.88506e-14	0.302987	0.992	0.985	5.65327e-10
NINJ1	1.06549e-09	0.302957	0.94	0.901	2.08783e-05
CHML	3.23273e-10	0.302076	0.387	0.222	6.33454e-06
MAD2L1BP	3.47188e-11	0.301864	0.509	0.321	6.80315e-07
EMC6	1.27984e-19	0.301793	0.998	1	2.50784e-15
CHKA	3.76865e-10	0.301777	0.539	0.354	7.38467e-06
MCAM	7.31301e-16	0.301127	0.233	0.062	1.43298e-11
METAP2	5.16134e-17	0.301117	1	0.996	1.01136e-12
UBE2G1	1.07714e-07	0.300254	0.667	0.538	0.00211066
APTR	3.80199e-13	0.300206	0.441	0.238	7.45e-09
YDJC	5.79927e-07	0.299454	0.685	0.565	0.0113637
TDG	6.08661e-09	0.298857	0.762	0.619	0.000119267
SLC39A14	1.05552e-08	0.298779	0.645	0.474	0.000206828
MYO1B	4.64225e-10	0.297501	0.971	0.967	9.09649e-06
FAM43A	4.52708e-06	0.297235	0.934	0.946	0.0887082
TGS1	3.14688e-08	0.296866	0.736	0.623	0.000616632
FBXO17	7.34905e-08	0.295127	0.625	0.489	0.00144005
SLC44A2	1.88323e-09	0.294616	0.552	0.369	3.6902e-05
WASF1	2.96773e-10	0.294367	0.512	0.333	5.81527e-06
CD163L1	1.44337e-11	0.294322	0.284	0.126	2.82829e-07
FADS3	4.04829e-08	0.294076	0.978	0.957	0.000793263
SAMD12	2.6931e-15	0.293736	0.25	0.075	5.27714e-11
EXOSC8	7.77543e-10	0.293463	0.872	0.785	1.52359e-05
APOLD1	1.02663e-13	0.293361	0.295	0.114	2.01167e-09
GJA1	0.000578536	0.293316	0.796	0.739	1
PPP1R14B-AS1	2.4101e-08	0.293195	0.773	0.665	0.000472259
RGS20	1.1659e-09	0.293042	0.586	0.402	2.28458e-05
DOCK7	2.89859e-05	0.293033	0.81	0.768	0.567978
MIGA1	9.95126e-09	0.292795	0.701	0.557	0.000194995
RPL7L1	7.28875e-14	0.292421	0.994	0.977	1.42823e-09
GGCT	2.18573e-08	0.292116	0.835	0.739	0.000428294
GLRX2	2.15208e-13	0.29195	0.981	0.961	4.217e-09
SCO1	2.40139e-09	0.291728	0.856	0.731	4.70552e-05
CMC1	4.92111e-13	0.291707	0.965	0.928	9.64292e-09
AHI1	2.84037e-07	0.291554	0.824	0.716	0.00556571
LYAR	1.34828e-07	0.291086	0.664	0.526	0.00264196
ZNF580	4.36115e-13	0.29062	0.991	0.994	8.54567e-09
RHEB	3.85803e-18	0.290168	1	0.996	7.55982e-14
PSMD8	1.60753e-25	0.290112	1	1	3.14995e-21
PYCR1	1.18013e-09	0.288158	0.833	0.733	2.31246e-05
PLEKHH2	7.37555e-20	0.287773	0.202	0.025	1.44524e-15
SURF2	8.03475e-11	0.287561	0.923	0.917	1.57441e-06
LBH	1.41315e-06	0.28707	0.753	0.654	0.0276906
SCN9A	0.000282175	0.287044	0.548	0.46	1
TIGAR	2.11076e-11	0.286548	0.909	0.849	4.13603e-07
FJX1	9.37702e-06	0.286366	0.713	0.615	0.183743
NETO2	3.27001e-09	0.286233	0.377	0.222	6.40759e-05
E2F7	7.17679e-10	0.286	0.971	0.919	1.40629e-05
IL6	2.44453e-07	0.2857	0.596	0.427	0.00479006
NPR3	1.39201e-11	0.285697	0.23	0.083	2.72765e-07
LGMN	1.95449e-07	0.285691	0.588	0.456	0.00382983
OSER1	3.23176e-10	0.28551	0.898	0.828	6.33264e-06
KRBOX1	4.405e-13	0.284896	0.269	0.099	8.63159e-09
HSPA13	1.28077e-09	0.284706	0.869	0.772	2.50967e-05
C8orf76	1.0766e-09	0.284257	0.85	0.774	2.10959e-05
DDX21	1.11911e-12	0.283957	0.992	0.992	2.19289e-08
SYNPO2	5.2594e-09	0.283427	0.369	0.217	0.000103058
TMEM11	2.41162e-08	0.283279	0.806	0.7	0.000472557
MAGI2	3.48147e-10	0.281295	0.364	0.201	6.82194e-06
DTNA	4.77675e-15	0.281289	0.242	0.072	9.36003e-11
ATP6V1D	5.42226e-17	0.281163	1	1	1.06249e-12
TIMM17A	2.03842e-11	0.280323	0.986	0.973	3.99428e-07
PLAGL1	6.64851e-08	0.28021	0.591	0.427	0.00130277
VPS13A	9.70284e-10	0.279849	0.64	0.46	1.90127e-05
C8orf88	1.62258e-08	0.27967	0.622	0.455	0.000317944
FLYWCH1	1.71988e-08	0.27926	0.512	0.358	0.000337011
H1FX	3.4875e-07	0.278919	0.873	0.791	0.00683376
ARL14EP	8.26687e-09	0.278711	0.912	0.855	0.000161989
SLC7A1	1.0164e-07	0.278177	0.718	0.613	0.00199164
RAI14	3.40093e-08	0.27768	0.98	0.967	0.000666413
HSPA9	1.57599e-15	0.27764	1	1	3.08816e-11
MAN2A1	1.50828e-08	0.277583	0.792	0.671	0.000295548
NOP2	1.63956e-08	0.277187	0.597	0.447	0.000321272
C1orf43	4.22855e-15	0.277169	0.998	0.99	8.28584e-11
CMC2	5.48978e-12	0.277058	0.96	0.926	1.07572e-07
UTP25	3.36343e-08	0.276424	0.554	0.398	0.000659065
AC092807.3	3.79126e-08	0.276329	0.502	0.34	0.000742898
SPEN	9.73086e-05	0.275761	0.778	0.696	1
DMD	3.23743e-07	0.27572	0.349	0.224	0.00634374
UPF3A	1.70793e-12	0.27565	0.975	0.967	3.3467e-08
RAB21	3.72222e-09	0.275621	0.915	0.836	7.2937e-05
A1BG	1.14807e-09	0.2756	0.906	0.793	2.24965e-05
CLCF1	4.97079e-10	0.275318	0.355	0.193	9.74027e-06
MAGOH	8.58923e-11	0.275264	0.935	0.899	1.68306e-06
FAM174C	7.62095e-11	0.27498	0.971	0.969	1.49332e-06
GBE1	3.28595e-08	0.27481	0.877	0.809	0.000643881
EXT1	3.00989e-09	0.274755	0.981	0.986	5.89788e-05
HMOX2	1.77691e-10	0.274447	0.886	0.847	3.48186e-06
LINC01197	1.36638e-14	0.273841	0.224	0.062	2.67743e-10
DDX10	8.39031e-07	0.273786	0.753	0.615	0.0164408
TLE4	0.000428862	0.273117	0.684	0.598	1
REXO2	2.21216e-25	0.27302	1	1	4.33473e-21
BOLA3	7.32039e-13	0.272778	0.994	0.994	1.43443e-08
DSEL	3.50342e-06	0.272509	0.985	0.985	0.0686496
KRT10	2.63995e-23	0.272353	1	1	5.17298e-19
PRELID3A	1.1128e-12	0.272204	0.279	0.112	2.18052e-08
GPRC5D-AS1	2.74856e-20	0.272072	0.156	0.002	5.38581e-16
MGARP	1.08421e-06	0.271635	0.793	0.685	0.0212451
RIN3	4.05246e-10	0.270683	0.449	0.271	7.94079e-06
ORAI1	5.30766e-08	0.270675	0.733	0.6	0.00104004
ITGA4	1.28344e-05	0.270297	0.548	0.431	0.251491
INKA2	2.81488e-05	0.270274	0.423	0.311	0.551576
CASP3	0.000110903	0.269899	0.721	0.629	1
GNG12	1.59864e-12	0.269098	0.998	0.994	3.13253e-08
SLFN5	2.72028e-10	0.26901	0.995	0.988	5.33039e-06
C10orf88	2.27234e-10	0.268178	0.429	0.253	4.45264e-06
PDIA5	8.46126e-09	0.268122	0.315	0.17	0.000165798
EIF2S1	2.23408e-11	0.266885	0.983	0.971	4.37768e-07
TMEM19	1.56e-05	0.266086	0.54	0.431	0.305682
LLPH	7.92128e-11	0.265748	0.965	0.954	1.55217e-06
CPE	1.42937e-05	0.265409	0.793	0.743	0.280084
GTF3C6	2.00616e-14	0.265289	0.997	0.996	3.93108e-10
MEDAG	1.84773e-06	0.265043	0.41	0.277	0.0362064
LINC02693	6.27583e-08	0.264957	0.539	0.387	0.00122975
RABGGTB	2.56292e-08	0.263163	0.875	0.776	0.000502205
SMIM4	1.29647e-09	0.263111	0.923	0.894	2.54042e-05
FOSL1	1.07961e-07	0.263052	0.708	0.561	0.0021155
EIF5A	8.1623e-16	0.26253	1	1	1.5994e-11
GOLPH3	1.04898e-07	0.262512	0.648	0.499	0.00205547
BRI3	9.03155e-20	0.261993	1	1	1.76973e-15
UHMK1	6.49361e-08	0.261795	0.847	0.766	0.00127242
AFAP1	8.9389e-10	0.261717	0.988	0.983	1.75158e-05
MED13L	2.92276e-07	0.261463	0.654	0.505	0.00572715
CTBP2	3.75873e-08	0.261311	0.807	0.689	0.000736524
PPP2R5A	1.86714e-08	0.261048	0.477	0.323	0.000365865
GNPNAT1	3.66394e-08	0.260925	0.833	0.721	0.000717949
ELOVL1	5.60393e-10	0.26086	0.903	0.878	1.09809e-05
ADRB2	7.10615e-09	0.260664	0.301	0.159	0.000139245
PPM1B	5.121e-07	0.260314	0.515	0.371	0.0100346
ARHGAP35	8.04991e-08	0.26029	0.861	0.797	0.00157738
SLC8A1	7.60487e-09	0.25991	0.304	0.164	0.000149017
ZNF330	1.86031e-06	0.258632	0.61	0.493	0.0364529
PIP4P1	6.31293e-09	0.258528	0.534	0.366	0.000123702
GLRX5	1.00761e-12	0.258377	0.988	0.983	1.97441e-08
TAF12	5.82337e-10	0.258332	0.926	0.878	1.14109e-05
BCAS2	1.46967e-10	0.258182	0.948	0.925	2.87981e-06
CRIM1-DT	2.39127e-07	0.256726	0.512	0.377	0.00468569
TBX2	1.15599e-09	0.256714	0.269	0.126	2.26515e-05
CEBPG	1.27118e-10	0.256598	0.965	0.901	2.49087e-06
NCEH1	1.34475e-08	0.25658	0.461	0.292	0.000263505
GTF2A1	4.87919e-07	0.256526	0.687	0.553	0.00956078
LINC02381	1.35758e-17	0.256372	0.157	0.012	2.66018e-13
FRMPD4	2.31542e-08	0.256242	0.369	0.221	0.000453707
PTGIR	1.3976e-11	0.256037	0.309	0.139	2.7386e-07
COL6A1	5.56021e-06	0.255469	0.995	0.983	0.108952
ERVK3-1	1.47732e-09	0.255285	0.917	0.857	2.89481e-05
CDC37	3.54584e-14	0.254976	0.998	0.994	6.94808e-10
RAD23A	1.81535e-13	0.254595	0.998	0.992	3.55717e-09
IDH1	7.04885e-09	0.254444	0.944	0.925	0.000138122
PLOD2	9.59971e-09	0.254283	0.995	0.998	0.000188106
GPATCH4	3.04055e-07	0.254068	0.895	0.876	0.00595796
NUPR1	9.49026e-19	0.254037	1	1	1.85962e-14
SDC2	7.49141e-07	0.254026	0.529	0.395	0.0146794
EIF1	8.34936e-36	0.253825	1	1	1.63606e-31
ZBTB21	4.43475e-05	0.253642	0.375	0.282	0.868989
MRPS18C	3.17781e-12	0.253623	0.983	0.986	6.22692e-08
MSC-AS1	4.56784e-09	0.253256	0.833	0.702	8.95068e-05
SMIM12	2.6744e-08	0.253174	0.813	0.706	0.000524048
FH	7.64209e-08	0.253086	0.934	0.899	0.00149747
TMEM70	6.18869e-07	0.253009	0.878	0.803	0.0121267
XKR6	7.1171e-19	0.252803	0.199	0.027	1.3946e-14
SNRPD1	5.42594e-12	0.252534	0.995	0.996	1.06321e-07
PSMB7	2.7577e-18	0.252513	1	1	5.40372e-14
WBP4	5.76579e-08	0.252369	0.875	0.816	0.00112981
B4GALT2	2.56855e-07	0.25157	0.665	0.532	0.00503307
TRA2B	2.25805e-07	0.251533	0.745	0.607	0.00442464
DLG1	2.79334e-06	0.251282	0.815	0.716	0.0547355
MAT2B	1.86215e-07	0.250979	0.539	0.397	0.00364889
BEND7	6.40589e-08	0.250714	0.498	0.342	0.00125524
DANCR	8.16364e-08	0.250694	0.949	0.956	0.00159966
CEP164	2.46152e-07	0.250511	0.633	0.487	0.00482336
ARMT1	9.22077e-07	0.250468	0.65	0.516	0.0180681
CCT5	2.65343e-16	0.250432	0.998	1	5.1994e-12
FBXO9	7.90458e-08	-0.250805	0.795	0.857	0.0015489
COLEC12	1.63755e-17	-0.251015	0.008	0.128	3.20879e-13
NMB	0.000316372	-0.251021	0.446	0.513	1
DKK3	2.57416e-05	-0.251062	0.603	0.696	0.504407
TUBB2A	4.72876e-05	-0.251223	0.762	0.855	0.926601
AGA	1.77531e-06	-0.251563	0.265	0.379	0.0347873
IFNAR2	1.06436e-06	-0.251829	0.244	0.364	0.0208561
SMAD6	7.08385e-07	-0.25218	0.241	0.368	0.0138808
SEPTIN10	6.78728e-08	-0.252373	0.829	0.884	0.00132997
FRS2	9.49098e-06	-0.25247	0.341	0.449	0.185976
RPL3	8.20214e-18	-0.25251	1	1	1.60721e-13
AC244153.1	6.85441e-08	-0.252529	0.208	0.35	0.00134312
TTC3	2.89095e-08	-0.252857	0.995	0.994	0.000566482
SLC6A6	7.50574e-05	-0.252873	0.261	0.348	1
FAM162A	1.75209e-07	-0.253019	0.884	0.942	0.00343321
COPA	2.53889e-08	-0.253122	0.821	0.911	0.000497496
TCF25	2.20757e-09	-0.253263	0.89	0.961	4.32574e-05
FRMD6	1.39037e-05	-0.253376	0.977	0.99	0.272443
ALDH1L2	3.77676e-05	-0.254627	0.772	0.834	0.740057
GBP1	5.2681e-06	-0.255067	0.151	0.248	0.103228
BHMT2	5.11348e-06	-0.256447	0.174	0.275	0.100199
JDP2	7.35529e-05	-0.256605	0.534	0.594	1
CRABP2	1.88572e-12	-0.25738	0.028	0.137	3.69506e-08
FGF7	0.0392223	-0.257811	0.077	0.11	1
PPFIBP1	7.31626e-08	-0.258066	0.856	0.901	0.00143362
DUSP10	4.0929e-10	-0.259185	0.096	0.226	8.02003e-06
KDM1A	0.000100923	-0.259241	0.508	0.569	1
GSR	5.21475e-06	-0.259677	0.44	0.544	0.102183
TMX4	1.8929e-05	-0.260178	0.679	0.723	0.370913
HMGN1	3.17154e-15	-0.260509	1	1	6.21463e-11
SDC3	5.56285e-16	-0.260576	0.077	0.248	1.09004e-11
UPP1	2.72357e-09	-0.260879	0.659	0.787	5.33683e-05
LXN	2.82095e-11	-0.26122	0.194	0.369	5.52766e-07
ZFHX4	8.32792e-05	-0.262321	0.58	0.638	1
EEF1A1	4.15922e-32	-0.262341	1	1	8.14999e-28
ETHE1	5.23756e-08	-0.262552	0.667	0.754	0.0010263
GNAI2	3.4821e-15	-0.262945	1	1	6.82318e-11
TXNDC9	1.67648e-10	-0.263227	0.835	0.913	3.28507e-06
FADS1	1.15913e-05	-0.263601	0.62	0.698	0.227131
RASA2	5.80431e-06	-0.263691	0.361	0.476	0.113735
ZFPM2	1.56358e-12	-0.263902	0.091	0.24	3.06384e-08
GAPDH	1.14953e-11	-0.264078	1	1	2.2525e-07
NES	4.96936e-05	-0.265365	0.174	0.261	0.973746
RBMX	1.50017e-06	-0.265409	0.665	0.739	0.0293959
TIMP2	1.00194e-14	-0.265949	1	1	1.9633e-10
SEC31A	2.37485e-11	-0.266454	0.986	0.996	4.65351e-07
SLC2A4RG	2.1503e-06	-0.266484	0.63	0.698	0.0421351
COMMD6	2.02547e-19	-0.266614	1	1	3.9689e-15
STK17B	0.00173428	-0.266627	0.458	0.513	1
TPM4	1.29528e-09	-0.266809	1	1	2.5381e-05
RAB38	2.47198e-12	-0.267277	0.06	0.193	4.84385e-08
PQBP1	5.96901e-06	-0.26749	0.427	0.53	0.116963
EWSR1	0.000262885	-0.26776	0.489	0.544	1
SSBP4	5.76649e-08	-0.26789	0.614	0.721	0.00112994
CARD19	5.21264e-08	-0.268384	0.716	0.814	0.00102142
ACTN1	1.02614e-08	-0.268539	0.997	0.998	0.000201072
DHRSX	2.80139e-06	-0.269193	0.438	0.545	0.0548933
MOV10L1	1.33655e-12	-0.269246	0.113	0.271	2.61898e-08
DRAXIN	5.70157e-14	-0.269837	0.037	0.166	1.11722e-09
RHOJ	1.275e-05	-0.270227	0.386	0.495	0.249836
PFN1	4.62786e-12	-0.270425	1	1	9.0683e-08
GTF2I	6.70008e-10	-0.270726	0.961	0.971	1.31288e-05
ACAT2	0.00011303	-0.271843	0.58	0.638	1
KDR	1.9288e-14	-0.272032	0.048	0.188	3.77949e-10
SFRP1	2.25919e-11	-0.272744	0.043	0.159	4.42688e-07
ID2	3.44212e-05	-0.273225	0.846	0.923	0.674483
RPS4Y1	2.46985e-12	-0.273401	0.969	0.996	4.83966e-08
CAPG	5.42961e-07	-0.273535	0.281	0.408	0.0106393
IRF2BP2	4.32484e-06	-0.273623	0.58	0.687	0.0847453
RECK	1.41276e-05	-0.273731	0.37	0.466	0.276831
PHF3	4.53164e-08	-0.273807	0.869	0.897	0.000887974
NT5DC1	1.09405e-06	-0.27381	0.426	0.528	0.0214379
TAB3	1.87132e-07	-0.273883	0.218	0.344	0.00366684
AGGF1	1.8647e-07	-0.273966	0.622	0.704	0.00365388
ABRACL	1.82377e-06	-0.274414	0.576	0.658	0.0357368
ANXA3	6.47113e-20	-0.274893	0.023	0.178	1.26802e-15
EIF2AK4	7.09315e-09	-0.274911	0.954	0.979	0.00013899
PLEKHA5	1.86419e-05	-0.275524	0.343	0.449	0.365287
ODF2L	9.17835e-08	-0.275632	0.435	0.567	0.0017985
FNDC4	1.33846e-07	-0.275635	0.593	0.687	0.00262271
CALU	4.29221e-15	-0.275703	1	1	8.41058e-11
POU2F2	2.25888e-12	-0.275964	0.04	0.159	4.42628e-08
BTG3	3.7863e-08	-0.275995	0.5	0.629	0.000741925
CALCRL	7.74634e-14	-0.276039	0.042	0.172	1.51789e-09
CRTAP	1.38077e-09	-0.276502	0.833	0.913	2.70561e-05
PERP	3.60906e-10	-0.276677	0.914	0.971	7.07195e-06
MYH9	2.00993e-08	-0.277505	0.998	1	0.000393846
PRRG1	1.81542e-08	-0.277824	0.221	0.362	0.000355732
ARG2	4.22043e-10	-0.279707	0.106	0.24	8.26994e-06
CTSB	1.29843e-13	-0.280373	0.989	0.998	2.54428e-09
HEBP1	1.46953e-13	-0.281485	0.98	0.994	2.87954e-09
CMTM6	3.63758e-10	-0.281641	0.869	0.926	7.12784e-06
RALA	2.73164e-10	-0.281967	1	1	5.35265e-06
TRPS1	2.89879e-05	-0.281975	0.366	0.455	0.568018
MANCR	1.65398e-12	-0.282585	0.128	0.29	3.24098e-08
LRP1	9.19905e-10	-0.283161	0.968	0.99	1.80255e-05
SSBP3	7.10421e-10	-0.283451	0.15	0.29	1.39207e-05
HEG1	7.19102e-07	-0.285291	0.627	0.7	0.0140908
ARHGDIB	7.19735e-07	-0.286258	0.256	0.377	0.0141032
CASP4	7.70468e-09	-0.286554	0.535	0.667	0.000150973
TUBB6	6.83499e-09	-0.286979	0.958	0.979	0.000133932
AC113383.1	5.34841e-09	-0.287709	0.253	0.406	0.000104802
FSTL1	2.1269e-08	-0.287775	0.971	0.99	0.000416765
QARS	1.24043e-09	-0.287816	0.236	0.389	2.43062e-05
TOX2	1.93338e-13	-0.288559	0.12	0.29	3.78845e-09
CRISPLD1	8.27669e-21	-0.28976	0	0.128	1.62182e-16
HPS5	0.00115337	-0.28976	0.647	0.648	1
POPDC3	1.31818e-08	-0.290984	0.265	0.414	0.000258298
BDH2	3.54645e-06	-0.291396	0.56	0.623	0.0694928
FBXO2	1.21051e-14	-0.291631	0.045	0.184	2.372e-10
CARHSP1	4.39598e-10	-0.292071	0.915	0.969	8.61393e-06
LTBP2	5.45246e-10	-0.292085	0.969	0.986	1.06841e-05
VIM	1.56336e-18	-0.292166	1	1	3.0634e-14
APEX1	1.21704e-12	-0.293239	0.958	0.983	2.38479e-08
STK38L	3.96307e-06	-0.29459	0.27	0.377	0.0776563
IFITM2	5.38373e-10	-0.294687	0.995	0.998	1.05494e-05
TMEM256	1.88652e-09	-0.294841	0.725	0.814	3.69663e-05
PORCN	2.87628e-09	-0.295703	0.236	0.387	5.63607e-05
BMP4	4.94907e-05	-0.296319	0.59	0.671	0.969771
VAMP5	5.52283e-12	-0.296669	0.981	0.99	1.0822e-07
HAND2-AS1	6.5168e-26	-0.296863	0.009	0.184	1.27697e-21
ACAA2	2.75649e-07	-0.296887	0.469	0.584	0.00540135
IL17RA	5.91916e-07	-0.296933	0.424	0.532	0.0115986
ATL1	1.55243e-12	-0.297098	0.091	0.236	3.04199e-08
ANXA5	2.21547e-33	-0.297234	1	1	4.34121e-29
SVEP1	8.50743e-20	-0.297476	0.029	0.19	1.66703e-15
COL13A1	2.55905e-14	-0.297501	0.099	0.265	5.01447e-10
WASHC3	7.06885e-10	-0.298214	0.847	0.93	1.38514e-05
PET100	7.03302e-11	-0.298968	0.887	0.95	1.37812e-06
BLVRA	2.52991e-10	-0.299256	0.691	0.791	4.95737e-06
SSR2	2.98293e-13	-0.299595	0.978	0.996	5.84505e-09
HCFC1R1	1.13398e-06	-0.300251	0.827	0.892	0.0222204
NELFE	1.45051e-08	-0.300417	0.549	0.656	0.000284227
B3GALNT1	5.40476e-09	-0.300985	0.219	0.364	0.000105906
OAF	9.4379e-08	-0.300998	0.278	0.404	0.00184936
C1R	9.79839e-06	-0.30122	0.312	0.41	0.191999
PBX1	1.04091e-08	-0.301983	0.236	0.379	0.000203966
PLEC	1.80692e-09	-0.302589	0.887	0.928	3.54067e-05
GALNT2	1.18026e-08	-0.303496	0.59	0.677	0.000231272
PTOV1	9.69275e-10	-0.304993	0.719	0.81	1.89929e-05
GLIPR1	5.62933e-08	-0.305873	0.994	0.988	0.00110307
FUCA1	2.90742e-10	-0.306488	0.211	0.368	5.69708e-06
SLC39A10	5.3095e-07	-0.307844	0.461	0.573	0.010404
AC005291.1	1.86108e-16	-0.308271	0.114	0.308	3.6468e-12
WDR61	8.05265e-09	-0.308814	0.505	0.634	0.000157792
MGAT4B	6.27231e-17	-0.309696	0.983	0.998	1.22906e-12
KDELR1	6.47354e-20	-0.310137	0.998	1	1.26849e-15
MEIS3	2.65472e-10	-0.3116	0.287	0.456	5.20192e-06
TXNDC5	4.35186e-10	-0.312586	0.901	0.946	8.52746e-06
FKBP1A	3.73208e-12	-0.312846	1	1	7.31301e-08
KHDRBS1	3.87408e-11	-0.313067	0.906	0.954	7.59125e-07
PXK	1.22912e-08	-0.314485	0.668	0.758	0.000240846
ACOT7	3.98478e-07	-0.315413	0.44	0.542	0.00780817
SLC25A6	3.45375e-15	-0.316385	0.994	1	6.76762e-11
LRP10	2.75436e-17	-0.316504	1	1	5.39717e-13
SOX9	2.01797e-18	-0.317191	0.031	0.184	3.95421e-14
IGFBP6	1.56792e-08	-0.317263	0.758	0.888	0.000307234
PAPSS1	7.5641e-08	-0.31765	0.611	0.689	0.00148219
PLPP4	5.56326e-17	-0.317781	0.073	0.25	1.09012e-12
NBL1	5.63934e-10	-0.317989	0.833	0.932	1.10503e-05
ITGB8	9.98616e-12	-0.318852	0.167	0.335	1.95679e-07
ADD3	4.34655e-07	-0.31891	0.944	0.948	0.00851707
ADIRF	0.000500149	-0.319072	0.404	0.466	1
PON2	6.01127e-11	-0.319173	0.752	0.836	1.17791e-06
PKM	6.01367e-23	-0.319405	1	1	1.17838e-18
FAM114A1	1.91029e-13	-0.320211	0.983	0.996	3.74321e-09
MPST	4.6742e-10	-0.320399	0.778	0.843	9.15909e-06
LGALS1	9.45566e-17	-0.320602	1	1	1.85284e-12
MFAP4	0.00239381	-0.321107	0.228	0.296	1
TMEM160	4.42814e-12	-0.322144	0.835	0.884	8.67693e-08
PEBP1	1.35058e-21	-0.322361	1	1	2.64647e-17
CMBL	9.64701e-10	-0.322793	0.597	0.698	1.89033e-05
YPEL3	6.92234e-09	-0.32384	0.593	0.714	0.000135643
FHOD3	7.26689e-13	-0.323964	0.157	0.331	1.42395e-08
HDLBP	1.43052e-20	-0.324016	1	1	2.8031e-16
PRAG1	9.49374e-11	-0.324058	0.196	0.354	1.8603e-06
CAPRIN1	1.88985e-12	-0.324856	0.943	0.973	3.70315e-08
STX10	4.17272e-13	-0.324869	0.653	0.801	8.17644e-09
MT-ND6	6.88689e-06	-0.325252	0.773	0.845	0.134949
BHLHE41	7.06273e-07	-0.32583	0.284	0.402	0.0138394
SULF1	0.000180198	-0.327799	0.099	0.168	1
EVA1B	7.04695e-17	-0.328064	0.998	1	1.38085e-12
IL6ST	5.17217e-07	-0.328377	0.992	0.998	0.0101349
PRICKLE1	2.48455e-09	-0.329177	0.215	0.364	4.86847e-05
CD58	4.11572e-10	-0.330322	0.349	0.505	8.06474e-06
SCD	6.11225e-06	-0.330679	0.264	0.368	0.11977
NDUFB4	1.95985e-17	-0.331673	1	1	3.84033e-13
LINC00685	2.73187e-09	-0.332716	0.245	0.389	5.35311e-05
EIF4B	1.3036e-13	-0.332863	0.971	0.983	2.55441e-09
FOXN3	3.87306e-08	-0.333037	0.495	0.619	0.000758925
PRRX1	8.36061e-10	-0.335212	0.917	0.977	1.63826e-05
FKBP9	8.32951e-11	-0.335554	0.401	0.563	1.63217e-06
DDX39B	7.49112e-11	-0.336104	0.725	0.799	1.46789e-06
CTNNBIP1	9.96074e-09	-0.336829	0.5	0.603	0.000195181
TAX1BP3	2.18965e-14	-0.337498	0.935	0.969	4.29062e-10
PDIA3	3.28967e-20	-0.338105	0.997	1	6.4461e-16
ARPC1A	6.66174e-15	-0.338676	0.946	0.996	1.30537e-10
TMTC4	1.41805e-16	-0.338954	0.15	0.354	2.77866e-12
RCN3	5.08053e-09	-0.339236	0.304	0.455	9.95529e-05
MAML2	4.1848e-07	-0.340308	0.597	0.667	0.00820012
KCNMB4	2.47055e-21	-0.340476	0.054	0.246	4.84104e-17
SUGCT	1.43951e-11	-0.341069	0.657	0.778	2.82071e-07
MDFIC	5.43937e-09	-0.341111	0.412	0.538	0.000106584
PLEKHO1	1.70112e-09	-0.341444	0.728	0.797	3.33334e-05
YIF1B	3.92402e-08	-0.341733	0.551	0.627	0.000768911
EDN1	0.157503	-0.342184	0.471	0.48	1
IGFBP3	2.78724e-07	-0.342462	0.903	0.934	0.00546159
CDH5	6.37495e-19	-0.342803	0.034	0.193	1.24917e-14
CREG1	2.0697e-10	-0.342891	0.606	0.714	4.05557e-06
GREM1	3.09822e-11	-0.342987	0.957	0.998	6.07097e-07
KANK2	3.50669e-09	-0.344597	0.488	0.617	6.87137e-05
BPGM	1.6663e-10	-0.347484	0.673	0.768	3.26512e-06
COL12A1	1.53763e-07	-0.347814	0.401	0.511	0.00301298
ARHGEF10	2.21147e-09	-0.350761	0.432	0.567	4.33337e-05
TNS3	1.57417e-10	-0.352008	0.344	0.516	3.08458e-06
ENOX1	1.28152e-17	-0.353348	0.094	0.286	2.51115e-13
TMEM132A	7.37886e-14	-0.354049	0.215	0.402	1.44589e-09
ACTG1	6.38286e-16	-0.354641	1	1	1.25072e-11
ECSCR	2.43361e-17	-0.355273	0.031	0.178	4.76866e-13
MAP1A	1.08724e-11	-0.355394	0.989	0.998	2.13045e-07
RNF13	5.52715e-11	-0.356115	0.599	0.712	1.08305e-06
JUNB	2.3503e-06	-0.357349	0.338	0.441	0.0460541
LAMA2	1.96748e-32	-0.358348	0.014	0.234	3.85528e-28
HSPA1A	2.75107e-12	-0.359094	0.71	0.832	5.39071e-08
ABCC3	3.1699e-07	-0.359331	0.323	0.441	0.00621142
SLC14A1	1.02864e-08	-0.359871	0.046	0.141	0.000201561
GALNT5	4.10057e-06	-0.359905	0.338	0.443	0.0803508
LINC01615	1.82652e-10	-0.360511	0.188	0.344	3.57907e-06
PKIA	1.04447e-15	-0.360688	0.114	0.296	2.04665e-11
CREB3L1	1.91395e-13	-0.361087	0.698	0.809	3.75038e-09
CCDC122	3.98936e-09	-0.361929	0.511	0.623	7.81715e-05
PIEZO2	1.73266e-20	-0.362247	0.022	0.178	3.39515e-16
EPB41L3	2.7086e-26	-0.36302	0.005	0.174	5.30749e-22
MAN1A1	4.87798e-14	-0.3635	0.148	0.323	9.55841e-10
TCF7L2	2.46337e-10	-0.363705	0.394	0.542	4.82698e-06
GSTO1	1.55806e-16	-0.364869	0.983	0.992	3.05303e-12
MGP	0.718044	-0.367059	0.681	0.7	1
ANXA6	5.02962e-10	-0.368516	0.591	0.698	9.85554e-06
GFOD1	9.42189e-13	-0.368845	0.184	0.358	1.84622e-08
ACTB	6.10781e-16	-0.369227	1	1	1.19683e-11
CNIH3	1.20691e-12	-0.370312	0.326	0.518	2.36494e-08
SAV1	1.23633e-10	-0.370988	0.557	0.683	2.42259e-06
GGH	2.22494e-11	-0.371273	0.255	0.426	4.35977e-07
LINC00882	7.57873e-08	-0.371816	0.329	0.462	0.00148505
OLFML3	3.14326e-23	-0.37208	0.073	0.29	6.15922e-19
NFKBIA	5.66031e-06	-0.375673	0.39	0.491	0.110914
MSN	3.6858e-17	-0.377086	0.981	0.992	7.22233e-13
ATP2B4	1.04946e-07	-0.377731	0.557	0.652	0.00205642
ATP6V1A	2.09512e-13	-0.381409	0.688	0.805	4.10539e-09
SYNE2	3.73485e-13	-0.381776	0.147	0.319	7.31844e-09
NEDD4	1.71561e-08	-0.38276	0.448	0.565	0.000336174
SCP2	6.25564e-18	-0.383468	0.929	0.973	1.22579e-13
SH3PXD2B	4.09442e-13	-0.384063	0.265	0.447	8.02302e-09
DDX5	3.75016e-26	-0.384092	1	1	7.34843e-22
PDLIM3	2.25413e-15	-0.388899	0.218	0.42	4.41698e-11
SRSF5	3.06276e-21	-0.389182	0.926	0.985	6.00147e-17
DPP4	4.1565e-11	-0.390151	0.346	0.499	8.14465e-07
SRSF3	1.60698e-14	-0.39272	0.929	0.979	3.14888e-10
DDAH2	3.29526e-17	-0.393592	0.932	0.986	6.45707e-13
PXDN	2.0861e-17	-0.394038	0.954	0.977	4.08772e-13
SRI	5.45096e-20	-0.395675	0.971	0.994	1.06812e-15
TCF4	4.66756e-07	-0.397979	0.645	0.698	0.00914608
HNRNPA1	3.09269e-17	-0.398542	0.977	0.99	6.06013e-13
ENC1	1.39801e-06	-0.39903	0.432	0.528	0.0273941
CLEC11A	2.01387e-13	-0.401051	0.719	0.824	3.94618e-09
SLC9A3R2	2.32641e-19	-0.401778	0.895	0.981	4.55861e-15
SHTN1	1.97228e-19	-0.402587	0.106	0.313	3.86468e-15
BMP6	9.66331e-13	-0.402645	0.346	0.54	1.89352e-08
ATP13A3	1.18438e-15	-0.405135	0.972	0.988	2.32079e-11
MIR99AHG	1.01233e-26	-0.405683	0.103	0.366	1.98366e-22
CNN2	2.23236e-13	-0.406466	0.752	0.818	4.37431e-09
RAB13	1.12269e-24	-0.409184	0.994	0.996	2.19991e-20
HHIP-AS1	4.88115e-07	-0.409185	0.537	0.623	0.00956462
KIF26B	1.95315e-14	-0.409364	0.201	0.395	3.82721e-10
ID1	0.000796594	-0.410154	0.855	0.909	1
DBI	3.4228e-20	-0.411211	0.995	1	6.70697e-16
CAP1	1.87937e-24	-0.413974	1	1	3.68263e-20
ANTXR1	1.27896e-13	-0.414239	0.559	0.714	2.50613e-09
ATP1A1	1.09158e-16	-0.414877	0.906	0.979	2.13895e-12
PARP4	1.93968e-10	-0.415875	0.489	0.605	3.80079e-06
MECOM	1.87582e-17	-0.416027	0.215	0.441	3.67568e-13
CCDC144A	1.74986e-13	-0.417328	0.23	0.41	3.42885e-09
NCOR2	3.15545e-12	-0.417518	0.477	0.629	6.18311e-08
MYH10	2.96821e-09	-0.418406	0.61	0.72	5.81621e-05
TAC1	0.00462536	-0.418721	0.119	0.068	1
HYAL2	2.19818e-14	-0.418868	0.552	0.708	4.30733e-10
DRAM1	4.28645e-15	-0.422223	0.395	0.588	8.3993e-11
CD200	1.98435e-20	-0.423805	0.108	0.323	3.88834e-16
PTGR1	2.45485e-22	-0.424649	1	1	4.81027e-18
SLC25A37	4.977e-12	-0.425662	0.545	0.681	9.75243e-08
CDH2	4.76619e-23	-0.427421	0.975	0.998	9.33935e-19
MRC2	2.09011e-14	-0.427962	0.733	0.861	4.09557e-10
BICC1	1.8103e-11	-0.430281	0.742	0.834	3.54727e-07
ZCCHC24	2.80469e-16	-0.43083	0.188	0.393	5.49579e-12
CD24	4.33718e-25	-0.430876	0.02	0.203	8.49871e-21
ASPH	6.36069e-23	-0.431065	1	1	1.24638e-18
RHOBTB3	4.66637e-13	-0.431766	0.991	0.994	9.14376e-09
PDLIM7	1.16941e-13	-0.433132	0.873	0.959	2.29145e-09
RACK1	1.34023e-42	-0.434719	1	1	2.62619e-38
NT5C2	7.70719e-11	-0.434968	0.679	0.758	1.51022e-06
ZBTB20	6.10887e-13	-0.435071	0.489	0.631	1.19703e-08
G6PD	9.85204e-24	-0.435409	0.988	0.994	1.93051e-19
GPX4	2.06624e-36	-0.436841	0.998	1	4.0488e-32
TP53I3	1.76166e-15	-0.436941	0.909	0.983	3.45197e-11
SERPINH1	2.47545e-17	-0.437618	0.858	0.959	4.85064e-13
ADAM12	2.74247e-15	-0.437956	0.215	0.412	5.37387e-11
PLAUR	1.97064e-12	-0.439019	0.481	0.65	3.86147e-08
GALNT10	1.3552e-17	-0.43937	0.824	0.905	2.65551e-13
TAGLN2	1.22864e-25	-0.441892	0.989	0.998	2.40753e-21
CYBRD1	2.00702e-17	-0.442143	0.79	0.874	3.93275e-13
PCYOX1	2.48908e-16	-0.442809	0.656	0.822	4.87735e-12
HHIP	9.93205e-11	-0.443348	0.633	0.766	1.94619e-06
LOXL2	7.79428e-19	-0.444278	0.792	0.928	1.52729e-14
TM4SF1	6.40637e-11	-0.444911	0.762	0.868	1.25533e-06
TANC1	1.66301e-09	-0.449701	0.491	0.592	3.25866e-05
MPZL1	9.60245e-20	-0.450539	0.835	0.946	1.8816e-15
SFRP4	7.93556e-11	-0.451209	0.147	0.298	1.55497e-06
STEAP1	1.22002e-14	-0.45445	0.318	0.507	2.39063e-10
RBM3	1.65952e-17	-0.45521	0.711	0.857	3.25182e-13
PGRMC1	7.1301e-17	-0.455514	0.83	0.917	1.39714e-12
LAMA4	7.04865e-13	-0.455667	0.265	0.443	1.38118e-08
OCIAD2	9.16385e-11	-0.456664	0.63	0.733	1.79566e-06
GRAMD2B	4.2487e-14	-0.457074	0.352	0.536	8.32534e-10
LGALS3	6.14152e-23	-0.45818	1	1	1.20343e-18
RESF1	3.68426e-08	-0.459482	0.364	0.489	0.00072193
MYADM	2.04909e-19	-0.459526	0.81	0.94	4.0152e-15
FZD8	8.97523e-16	-0.461272	0.307	0.511	1.7587e-11
TMSB4X	5.59408e-53	-0.461538	1	1	1.09616e-48
IL1B	6.72883e-16	-0.461996	0.045	0.191	1.31851e-11
MAGED1	5.97008e-15	-0.462382	0.613	0.754	1.16984e-10
TALDO1	2.6035e-27	-0.463989	0.998	1	5.10156e-23
SH3D19	7.40911e-22	-0.464276	0.224	0.478	1.45181e-17
NFIX	7.27259e-20	-0.464314	0.818	0.905	1.42506e-15
ANGPT1	1.17145e-11	-0.466992	0.267	0.429	2.29546e-07
NCK2	9.08497e-15	-0.467223	0.4	0.576	1.7802e-10
DBN1	3.12396e-18	-0.46733	0.819	0.921	6.1214e-14
SYNJ2	4.46058e-16	-0.468676	0.622	0.778	8.7405e-12
FAM20C	1.29237e-15	-0.469103	0.242	0.443	2.53239e-11
SIM2	3.68885e-14	-0.476855	0.355	0.557	7.2283e-10
SNCA	3.53957e-23	-0.476994	0.04	0.232	6.93578e-19
PIK3R1	3.80918e-14	-0.477162	0.429	0.588	7.46409e-10
MVP	1.07857e-19	-0.477954	0.486	0.691	2.11346e-15
LPXN	4.12455e-16	-0.478615	0.272	0.485	8.08205e-12
TFPT	6.44823e-14	-0.480715	0.404	0.567	1.26353e-09
PTGFRN	5.57185e-24	-0.485112	0.16	0.414	1.0918e-19
SQSTM1	3.49087e-37	-0.485371	1	1	6.84035e-33
VCAN	2.35759e-24	-0.486774	0.998	1	4.61969e-20
DCN	3.38436e-12	-0.488033	0.477	0.642	6.63164e-08
CROT	3.63735e-10	-0.489965	0.356	0.495	7.12739e-06
PPIB	1.2168e-43	-0.492746	1	1	2.38431e-39
RAC2	3.08253e-15	-0.493048	0.196	0.389	6.04022e-11
CDK5RAP2	4.1889e-15	-0.49452	0.508	0.652	8.20816e-11
PIR	1.25972e-17	-0.494832	0.267	0.478	2.46843e-13
EMILIN1	3.01573e-17	-0.495755	0.582	0.764	5.90933e-13
TTYH3	1.20365e-20	-0.497344	0.437	0.66	2.35856e-16
ALDH3A2	6.65407e-13	-0.501141	0.432	0.598	1.30386e-08
GSN	1.03005e-18	-0.501949	0.856	0.944	2.01838e-14
FUT8	8.18348e-18	-0.503576	0.367	0.573	1.60355e-13
S100A13	6.59311e-30	-0.507073	0.997	1	1.29192e-25
B4GALT1	2.08559e-23	-0.509594	0.634	0.795	4.08672e-19
ASPHD1	9.09169e-20	-0.51108	0.309	0.553	1.78152e-15
CCDC68	3.70942e-36	-0.512442	0.017	0.261	7.2686e-32
CAMK2N1	1.06718e-15	-0.514656	0.568	0.735	2.09113e-11
SLC20A1	4.68918e-13	-0.516022	0.577	0.702	9.18845e-09
ARHGAP18	2.59453e-19	-0.516751	0.957	0.992	5.08398e-15
RAB31	6.38848e-20	-0.519426	0.694	0.841	1.25182e-15
VAT1	3.28749e-27	-0.521362	0.846	0.957	6.44184e-23
FNDC1	1.33206e-35	-0.522956	0.052	0.327	2.61017e-31
PALMD	0.000107739	-0.529212	0.377	0.449	1
FEZ1	4.29981e-25	-0.53054	0.776	0.905	8.42547e-21
SLIT2	4.08231e-37	-0.531066	0.085	0.393	7.99929e-33
TIMP1	5.3039e-16	-0.534014	1	1	1.0393e-11
RGS3	7.4388e-15	-0.534229	0.466	0.632	1.45763e-10
LTC4S	5.33823e-42	-0.535342	0.014	0.288	1.04603e-37
ITGA11	3.75449e-29	-0.540765	0.977	0.996	7.35691e-25
LMCD1	5.36511e-17	-0.541877	0.204	0.416	1.05129e-12
SH3PXD2A	9.68423e-17	-0.542756	0.478	0.64	1.89762e-12
PYCARD	4.12868e-19	-0.548669	0.258	0.489	8.09015e-15
MEG8	3.20716e-42	-0.55039	0.02	0.304	6.28443e-38
SVIP	3.16686e-19	-0.552276	0.684	0.853	6.20547e-15
TGFBI	2.25007e-16	-0.553858	0.997	0.996	4.40902e-12
NDUFC2	6.86286e-55	-0.55724	1	1	1.34478e-50
TUBB3	2.55801e-17	-0.558028	0.846	0.942	5.01242e-13
MCC	5.12153e-19	-0.560759	0.33	0.549	1.00356e-14
SLC44A1	3.08489e-19	-0.561011	0.438	0.632	6.04484e-15
FSCN1	5.33411e-23	-0.563693	0.627	0.803	1.04522e-18
PGD	5.7524e-29	-0.567762	0.906	0.977	1.12718e-24
TGFBR2	2.17648e-24	-0.568172	0.843	0.95	4.26481e-20
SRPX	9.26361e-23	-0.569711	0.606	0.768	1.8152e-18
LAMB1	2.48176e-26	-0.57017	0.812	0.936	4.863e-22
ME1	4.96021e-23	-0.571407	0.71	0.857	9.71953e-19
RPP25	5.13864e-27	-0.575349	0.312	0.615	1.00692e-22
GFPT2	3.46289e-36	-0.576204	0.1	0.416	6.78554e-32
NOVA1	7.31009e-36	-0.579267	0.093	0.398	1.43241e-31
ARPC1B	7.36837e-39	-0.583782	0.992	1	1.44383e-34
ARHGEF40	7.15338e-24	-0.588028	0.25	0.505	1.4017e-19
SEZ6L2	2.52444e-21	-0.591319	0.468	0.687	4.94664e-17
EPHX1	2.96785e-36	-0.592916	0.946	0.992	5.8155e-32
AKR1B1	7.19169e-31	-0.593462	0.997	1	1.40921e-26
AMIGO2	8.30833e-24	-0.594971	0.887	0.971	1.62802e-19
MXD4	1.1944e-22	-0.595146	0.904	0.963	2.34043e-18
DUXAP8	3.84068e-43	-0.596777	0.054	0.377	7.52581e-39
SSPN	1.16824e-21	-0.597606	0.381	0.607	2.28917e-17
PLIN2	3.61078e-29	-0.598514	0.713	0.882	7.07532e-25
TMEM87B	1.901e-23	-0.598678	0.461	0.691	3.72502e-19
THBS2	1.00445e-23	-0.59874	0.577	0.764	1.96821e-19
BASP1	1.63817e-44	-0.599961	0.994	0.998	3.21e-40
TGM2	2.15799e-12	-0.60066	0.344	0.505	4.22859e-08
APP	2.76247e-37	-0.604341	0.96	0.994	5.41307e-33
CAST	2.48476e-41	-0.608072	1	1	4.86889e-37
PHGDH	1.25315e-29	-0.608141	0.934	0.986	2.45554e-25
FRMD4A	1.47616e-26	-0.613245	0.778	0.886	2.89254e-22
MARCKSL1	1.06124e-26	-0.625798	0.804	0.909	2.07949e-22
GULP1	2.08419e-31	-0.628392	0.478	0.756	4.08396e-27
SOD2	1.0879e-16	-0.635328	0.801	0.892	2.13174e-12
LY96	1.65543e-29	-0.638832	0.546	0.776	3.24381e-25
ITM2B	1.56454e-65	-0.641017	1	1	3.06571e-61
CADM1	4.40966e-22	-0.646018	0.015	0.174	8.64072e-18
PLPP1	9.12848e-15	-0.648301	0.395	0.559	1.78872e-10
CLEC2B	1.64124e-46	-0.649067	0.02	0.325	3.21602e-42
MMP2	2.60365e-74	-0.655504	0.998	1	5.10185e-70
SWAP70	1.93592e-29	-0.662831	0.744	0.861	3.79344e-25
AHNAK2	2.7412e-26	-0.663538	0.313	0.58	5.37139e-22
TPST1	1.95e-27	-0.665532	0.338	0.607	3.82102e-23
FBLN2	2.01227e-31	-0.666025	0.085	0.356	3.94303e-27
TST	6.6053e-19	-0.681281	0.696	0.805	1.29431e-14
LPCAT2	4.35931e-36	-0.686468	0.872	0.973	8.54206e-32
MBP	4.6154e-50	-0.687253	0.063	0.426	9.04388e-46
PLSCR4	2.75464e-31	-0.699313	0.769	0.894	5.39773e-27
CYB5A	3.22915e-30	-0.715966	0.492	0.721	6.32751e-26
SPINT2	1.42081e-35	-0.716366	0.16	0.474	2.78408e-31
FBXO32	2.55128e-20	-0.716619	0.705	0.836	4.99923e-16
AKR1B10	6.73796e-28	-0.722238	0.093	0.342	1.3203e-23
HSPG2	5.39562e-32	-0.722347	0.605	0.801	1.05727e-27
BACE2	3.60162e-39	-0.728903	0.332	0.673	7.05737e-35
PLXNA4	1.27649e-31	-0.73043	0.123	0.41	2.50127e-27
GAS6	4.66779e-37	-0.742086	0.983	0.998	9.14654e-33
IL1R1	1.07322e-26	-0.744055	0.276	0.545	2.10298e-22
MMP16	1.02152e-60	-0.747838	0.031	0.42	2.00167e-56
SLC1A5	2.67681e-45	-0.752502	0.765	0.94	5.24521e-41
DAAM1	6.08667e-24	-0.754495	0.492	0.667	1.19268e-19
COL3A1	4.27334e-19	-0.755673	0.654	0.816	8.37362e-15
RGS10	3.8163e-34	-0.760363	0.557	0.781	7.47803e-30
LUM	5.3158e-27	-0.764995	0.114	0.368	1.04163e-22
C1S	2.25836e-42	-0.76571	0.259	0.609	4.42525e-38
SLC7A5	1.25276e-36	-0.77135	0.81	0.932	2.45478e-32
CYP1B1	6.44453e-16	-0.773402	0.835	0.917	1.26281e-11
EFEMP1	3.75382e-60	-0.773702	0.985	1	7.35562e-56
SERPINE2	4.30927e-46	-0.77967	1	1	8.44402e-42
GPNMB	1.19312e-41	-0.789291	0.511	0.849	2.33791e-37
CDKN2A	9.44101e-36	-0.792046	0.681	0.863	1.84997e-31
IL1A	2.50214e-33	-0.793997	0.154	0.478	4.90294e-29
MMP14	7.87972e-39	-0.801874	0.431	0.739	1.54403e-34
TKT	5.28721e-85	-0.806099	1	1	1.03603e-80
ACTA2	6.33491e-08	-0.809205	0.921	0.954	0.00124133
CAVIN2	1.25604e-29	-0.809387	0.583	0.805	2.4612e-25
SOX17	2.33118e-23	-0.822016	0.366	0.6	4.56795e-19
F2R	3.13536e-38	-0.824652	0.526	0.781	6.14374e-34
MFAP2	5.32518e-45	-0.824805	0.465	0.762	1.04347e-40
FLRT2	8.57284e-57	-0.844297	0.049	0.439	1.67985e-52
UNC5B	3.36189e-50	-0.846529	0.719	0.934	6.58762e-46
SMYD3	2.12535e-27	-0.86244	0.332	0.592	4.16462e-23
HAND2	1.71307e-82	-0.866263	0.023	0.511	3.35677e-78
KCNK6	3.22462e-47	-0.87435	0.108	0.472	6.31865e-43
HMCN1	8.29475e-39	-0.881999	0.352	0.671	1.62536e-34
RBP1	2.11742e-47	-0.882903	0.037	0.364	4.14908e-43
COL4A4	3.05108e-61	-0.891537	0.068	0.485	5.97859e-57
COL6A3	3.48978e-57	-0.892727	0.852	0.994	6.83823e-53
WWTR1	3.72727e-37	-0.894691	0.829	0.961	7.30358e-33
MXRA8	4.42257e-45	-0.898729	0.514	0.81	8.66602e-41
SPARC	4.94132e-43	-0.900223	0.98	0.998	9.68252e-39
SOX4	4.40557e-31	-0.901756	0.58	0.795	8.63272e-27
SC5D	8.46383e-50	-0.903219	0.701	0.905	1.65849e-45
SLC12A2	1.07957e-28	-0.912913	0.455	0.675	2.11542e-24
EDIL3	1.81254e-64	-0.937515	0.742	0.992	3.55166e-60
CSTA	4.66558e-51	-0.943717	0.054	0.418	9.14221e-47
COL1A2	4.00977e-83	-0.943968	0.998	1	7.85714e-79
EMB	1.25241e-72	-0.953436	0.15	0.656	2.45409e-68
CCL2	4.15392e-27	-0.957577	0.444	0.708	8.13961e-23
ALDH1A3	7.89104e-46	-0.969522	0.057	0.391	1.54625e-41
SERPINF1	5.05356e-63	-0.986649	0.032	0.431	9.90246e-59
DPYSL3	1.46646e-48	-1.00174	0.394	0.735	2.87353e-44
CXCL12	3.18285e-44	-1.00535	0.787	0.948	6.2368e-40
SH3BGR	1.47472e-28	-1.01196	0.569	0.77	2.88972e-24
IL32	3.85926e-76	-1.0266	0.035	0.501	7.56223e-72
G0S2	8.58041e-31	-1.05058	0.043	0.28	1.68133e-26
SYNPO	1.27943e-56	-1.06373	0.241	0.663	2.50705e-52
S100A6	2.34105e-132	-1.09383	1	1	4.58729e-128
TUBA1A	1.23933e-41	-1.10187	0.907	0.977	2.42846e-37
TNFAIP6	1.8261e-57	-1.12817	0.375	0.781	3.57824e-53
S100A10	3.00901e-75	-1.14228	0.855	1	5.89616e-71
PLXDC2	1.7226e-100	-1.15914	0.028	0.592	3.37543e-96
ITGA2	8.06727e-58	-1.17006	0.907	0.977	1.58078e-53
ATF5	5.30693e-28	-1.17467	0.711	0.841	1.03989e-23
CDH11	9.60069e-54	-1.17541	0.886	0.959	1.88126e-49
CACNG8	1.02292e-53	-1.17697	0.307	0.691	2.00441e-49
PID1	1.34609e-107	-1.18685	0.1	0.72	2.63766e-103
S100A16	9.09346e-84	-1.22196	0.576	1	1.78186e-79
LIMCH1	2.76213e-66	-1.25666	0.315	0.77	5.4124e-62
NRCAM	5.73951e-95	-1.25991	0.106	0.681	1.12466e-90
COL1A1	2.51402e-84	-1.30581	0.965	1	4.92623e-80
KCTD12	1.71e-69	-1.36092	0.162	0.646	3.35074e-65
PAPPA	2.90611e-93	-1.39987	0.94	0.992	5.69452e-89
CTHRC1	4.85488e-59	-1.40971	0.205	0.625	9.51314e-55
PDLIM4	7.01375e-130	-1.56584	0.128	0.814	1.37434e-125
APOA1	7.17637e-50	-1.58005	0.117	0.507	1.40621e-45
MEG3	2.23378e-115	-1.58111	0.042	0.689	4.37709e-111
TIMP3	3.68158e-98	-1.69785	0.639	0.969	7.21405e-94
LACC1	1.53337e-90	-1.78199	0.603	0.926	3.00464e-86
ITGBL1	9.93451e-122	-1.85398	0.122	0.791	1.94667e-117
CFH	5.38349e-152	-2.00063	0.148	0.88	1.0549e-147
NRP2	9.36973e-123	-2.06085	0.315	0.896	1.836e-118
RARRES2	7.69615e-85	-2.07738	0.031	0.53	1.50806e-80
KRT7	3.37726e-66	-2.09478	0.603	0.868	6.61775e-62
PPP1R14A	6.79227e-59	-2.14768	0.506	0.81	1.33094e-54
HAPLN1	4.3564e-96	-2.17733	0.011	0.544	8.53636e-92
AKR1C3	1.14835e-115	-2.28171	0.611	0.967	2.2502e-111
AKR1C2	3.94501e-64	-2.32914	0.184	0.621	7.73024e-60
MFAP5	2.16761e-141	-2.39014	0.735	0.996	4.24743e-137
AKR1C1	2.55205e-140	-2.47989	0.795	0.994	5.00075e-136
S100A4	9.78846e-96	-2.56528	0.236	0.762	1.91805e-91

## Sheet: Table S7
List of significantly differentially expressed genes between clusters 2 and 4
Gene	p_val	avg_log2FC	pct.1	pct.2	p_val_adj
FGF2	7.899e-149	2.11446	1	0.983	1.54781e-144
MALAT1	2.02726e-113	1.95771	1	0.991	3.97241e-109
NIBAN1	1.48179e-135	1.84339	0.988	0.576	2.90357e-131
THBS1	1.71096e-117	1.82874	1	0.987	3.35262e-113
TGFB2	4.03322e-104	1.82365	0.832	0.234	7.9031e-100
DDIT3	4.21485e-133	1.76704	1	0.865	8.25901e-129
RND3	1.44777e-97	1.71959	1	0.921	2.8369e-93
PDE1C	7.47838e-79	1.55629	0.844	0.41	1.46539e-74
LIMA1	3.72811e-122	1.53871	1	0.974	7.30524e-118
EPAS1	4.60303e-109	1.52686	0.957	0.618	9.01963e-105
PALM2-AKAP2	7.11946e-105	1.52377	0.997	0.862	1.39506e-100
GAS5	1.15511e-142	1.49893	1	1	2.26344e-138
RALA	7.37958e-108	1.45625	1	0.996	1.44603e-103
GADD45A	2.18845e-106	1.41455	1	0.983	4.28827e-102
S100A16	2.00552e-31	1.38385	0.576	0.262	3.92981e-27
ATP2B1	1.1553e-98	1.38064	0.986	0.793	2.26382e-94
SYNE1	6.11213e-90	1.37917	0.975	0.738	1.19767e-85
PTX3	8.52243e-85	1.3742	1	0.991	1.66997e-80
E2F7	9.36625e-89	1.36449	0.971	0.74	1.83532e-84
SYT1	5.6201e-72	1.30944	0.88	0.489	1.10126e-67
NEAT1	1.66671e-82	1.30586	0.997	0.976	3.26593e-78
CDV3	2.20302e-122	1.30183	0.997	0.961	4.31682e-118
BTG1	1.4736e-101	1.29813	1	0.932	2.88753e-97
IFI16	3.73811e-121	1.28637	1	0.941	7.32482e-117
GLS	5.88876e-88	1.26981	0.998	0.943	1.1539e-83
ZFAS1	1.38876e-129	1.26662	1	1	2.72127e-125
HSPA5	2.59648e-124	1.24632	1	1	5.0878e-120
SLFN5	3.31361e-94	1.23535	0.995	0.895	6.49302e-90
NFIB	1.33636e-95	1.23533	0.997	0.889	2.61859e-91
SNHG32	2.21862e-113	1.22815	1	0.961	4.34739e-109
PPME1	1.59194e-33	1.2153	0.924	0.764	3.1194e-29
SLC38A2	4.51609e-90	1.20644	0.991	0.917	8.84928e-86
TCEA1	8.06734e-127	1.20566	1	0.983	1.58079e-122
HNRNPU	5.02204e-106	1.20339	0.997	0.974	9.84068e-102
VIPR1	2.27721e-49	1.19445	0.826	0.41	4.4622e-45
TXNIP	1.19053e-79	1.18979	0.989	0.847	2.33283e-75
SLC38A1	1.64701e-99	1.18704	0.991	0.845	3.22732e-95
ZBTB38	2.27433e-84	1.1797	0.998	0.948	4.45655e-80
DST	1.31556e-88	1.17233	1	0.969	2.57785e-84
FILIP1L	5.97101e-45	1.16779	0.869	0.618	1.17002e-40
AFAP1	5.23173e-88	1.15178	0.988	0.836	1.02516e-83
GABPB1-AS1	4.92419e-74	1.1497	0.917	0.624	9.64895e-70
MDM2	6.36061e-62	1.13587	0.989	0.873	1.24636e-57
PSIP1	6.72989e-82	1.13372	0.946	0.705	1.31872e-77
SERPINB8	2.77827e-68	1.12035	0.883	0.568	5.44402e-64
PLK2	9.92544e-47	1.1109	0.924	0.74	1.94489e-42
AAK1	5.52983e-92	1.10454	0.989	0.854	1.08357e-87
MXD1	9.91695e-62	1.0897	0.722	0.279	1.94323e-57
TNFRSF11B	1.80622e-34	1.08748	0.985	0.948	3.53929e-30
SET	6.93453e-114	1.06658	1	1	1.35882e-109
SGTB	5.24384e-65	1.0411	0.878	0.587	1.02753e-60
ALCAM	1.86839e-91	1.03838	1	0.983	3.66111e-87
LINC00472	1.28449e-51	1.03413	0.583	0.155	2.51696e-47
SPIRE1	5.37672e-66	1.0297	0.915	0.651	1.05357e-61
CRIM1	6.94494e-75	1.0235	0.989	0.834	1.36086e-70
RB1CC1	7.12531e-72	1.01206	0.961	0.812	1.3962e-67
MACF1	1.42097e-61	1.01005	0.997	0.969	2.78439e-57
PHLDB2	3.45611e-48	1.00876	0.728	0.397	6.77225e-44
ATF3	2.77261e-55	1.00484	0.673	0.234	5.43293e-51
LINC02762	2.87414e-58	0.993615	0.965	0.891	5.63187e-54
SON	3.89733e-86	0.991466	1	0.963	7.63681e-82
C5orf46	2.97735e-30	0.991095	0.671	0.393	5.83412e-26
GOLGA4	6.52491e-81	0.989361	1	0.974	1.27856e-76
TXNRD1	2.71153e-86	0.989216	1	1	5.31325e-82
DEK	5.30913e-92	0.987915	0.997	0.939	1.04032e-87
RPS20	1.40117e-118	0.987501	1	1	2.74559e-114
MT-ND6	3.65398e-40	0.986166	0.773	0.474	7.15997e-36
CCDC80	1.07916e-51	0.983779	1	0.996	2.11461e-47
DEPP1	1.33006e-34	0.982271	0.67	0.347	2.60625e-30
TRIB3	3.15325e-70	0.980516	0.997	0.803	6.17879e-66
EIF1B	4.28796e-103	0.97928	1	0.976	8.40225e-99
NCL	2.04578e-87	0.979219	1	1	4.00871e-83
CPEB4	3.00369e-43	0.97846	0.75	0.459	5.88572e-39
BPTF	2.19697e-76	0.978334	0.991	0.867	4.30497e-72
CAMSAP2	1.41239e-57	0.965439	0.861	0.579	2.76757e-53
BDNF	4.21455e-37	0.965413	0.927	0.797	8.25842e-33
N4BP2L2	5.577e-83	0.959774	0.985	0.849	1.09281e-78
MSC	2.60138e-54	0.955067	0.941	0.74	5.09739e-50
CDH2	1.60391e-55	0.949558	0.975	0.834	3.14286e-51
CUX1	6.66668e-56	0.949083	0.85	0.574	1.30634e-51
MAP1LC3B	3.03176e-105	0.9456	1	1	5.94073e-101
PPP1R15A	2.55789e-66	0.941185	1	0.954	5.01218e-62
EIF5	2.38509e-107	0.940687	1	1	4.67357e-103
ZNF770	9.76563e-54	0.939926	0.83	0.559	1.91357e-49
GREM1	1.81037e-30	0.937656	0.957	0.854	3.54742e-26
TRIM56	3.04498e-50	0.937174	0.827	0.57	5.96663e-46
PCDH17	1.57746e-12	0.933899	0.542	0.38	3.09103e-08
NNMT	1.31654e-60	0.932047	1	0.983	2.57975e-56
CCPG1	3.83352e-86	0.928635	1	0.989	7.51177e-82
GDF15	5.82723e-26	0.926232	0.977	0.926	1.14185e-21
CDK13	5.84194e-61	0.923094	0.906	0.642	1.14473e-56
RASSF8	1.66629e-61	0.921278	0.977	0.782	3.26509e-57
MSC-AS1	2.04283e-55	0.917666	0.833	0.515	4.00292e-51
FRMD6	3.89209e-50	0.916545	0.977	0.834	7.62656e-46
SPEN	5.68976e-43	0.913941	0.778	0.5	1.11491e-38
SEPHS2	6.90364e-72	0.911314	0.989	0.917	1.35277e-67
KITLG	3.8038e-34	0.902318	0.64	0.33	7.45356e-30
ARHGAP29	1.40386e-61	0.899249	0.997	0.948	2.75086e-57
NR3C1	5.84688e-68	0.899149	0.986	0.902	1.1457e-63
RFK	1.40926e-58	0.896663	0.904	0.694	2.76144e-54
GJA1	1.24148e-26	0.891544	0.796	0.644	2.43268e-22
ADAMTS1	2.89257e-22	0.891126	0.981	0.948	5.668e-18
TEAD1	4.90398e-52	0.889315	0.941	0.793	9.60935e-48
NFE2L1	6.61732e-61	0.888979	0.938	0.771	1.29666e-56
LURAP1L	9.67045e-55	0.887748	0.897	0.646	1.89492e-50
IGF2R	1.87065e-53	0.884518	0.897	0.672	3.66555e-49
SNHG12	7.65534e-41	0.883931	0.725	0.397	1.50006e-36
ADAMTS5	4.38221e-26	0.881938	0.373	0.103	8.58694e-22
SH3BP4	6.66798e-50	0.878893	0.898	0.705	1.30659e-45
NRP1	3.02089e-53	0.878646	0.978	0.889	5.91943e-49
RCAN1	9.68357e-22	0.878604	0.752	0.631	1.8975e-17
IDH1	2.50194e-57	0.876329	0.944	0.803	4.90256e-53
ME2	7.16223e-49	0.87112	0.81	0.52	1.40344e-44
SH3BGR	5.32397e-24	0.867522	0.569	0.31	1.04323e-19
PCM1	2.62928e-59	0.867371	0.961	0.799	5.15207e-55
ZFP36L1	3.70151e-32	0.866889	0.932	0.806	7.25311e-28
ZMAT3	5.41406e-58	0.866052	0.971	0.797	1.06088e-53
TMEM47	3.30395e-48	0.864701	0.89	0.668	6.47408e-44
PNRC1	5.34444e-56	0.86405	0.977	0.828	1.04724e-51
SMARCA5	1.12488e-65	0.862664	0.986	0.897	2.20421e-61
DDX17	4.12213e-72	0.86049	0.995	0.937	8.07731e-68
CCK	1.15992e-20	0.859326	0.264	0.05	2.27286e-16
RBBP6	3.54494e-45	0.856075	0.853	0.69	6.9463e-41
CDC42BPA	1.18563e-44	0.853055	0.846	0.635	2.32324e-40
FTX	6.53936e-43	0.851317	0.698	0.328	1.28139e-38
CCDC6	6.2123e-53	0.850683	0.918	0.721	1.2173e-48
MBNL1	2.7133e-56	0.850038	0.952	0.753	5.31671e-52
PTPN14	1.59639e-49	0.847424	0.901	0.703	3.12812e-45
ZNF638	5.76239e-45	0.845919	0.858	0.672	1.12914e-40
RIOK3	6.69974e-54	0.845452	0.952	0.793	1.31281e-49
TBRG1	3.74783e-64	0.844376	0.96	0.832	7.34388e-60
MTRNR2L12	1.91237e-61	0.843574	0.991	0.91	3.74729e-57
SENP6	2.42596e-54	0.842018	0.924	0.747	4.75366e-50
DYRK3	7.43191e-37	0.839058	0.775	0.537	1.45628e-32
DDX3X	1.164e-57	0.83889	0.986	0.897	2.28086e-53
RAPH1	4.1952e-40	0.834824	0.63	0.266	8.22049e-36
RNF19A	1.07627e-48	0.831538	0.852	0.568	2.10894e-44
LYPD1	1.52541e-36	0.830868	0.73	0.389	2.98903e-32
DDX10	2.56086e-26	0.829865	0.753	0.557	5.01801e-22
ZNF37A	1.49537e-45	0.82827	0.821	0.576	2.93018e-41
IGF2BP2	9.2936e-44	0.827808	0.789	0.517	1.82108e-39
RIF1	3.09219e-45	0.826716	0.806	0.552	6.05914e-41
PPP4R3A	3.3849e-39	0.826629	0.744	0.474	6.63271e-35
MAP4	3.10416e-76	0.825788	0.998	0.972	6.0826e-72
COL4A1	2.44122e-43	0.82543	1	0.974	4.78357e-39
ASCC3	6.80891e-56	0.821282	0.991	0.906	1.3342e-51
UBE3A	2.08653e-57	0.820422	0.968	0.834	4.08856e-53
XPOT	8.61808e-59	0.818544	0.965	0.779	1.68871e-54
SNHG1	9.7204e-49	0.817364	0.91	0.745	1.90471e-44
APP	5.46933e-50	0.816061	0.96	0.849	1.07172e-45
SLTM	5.3276e-73	0.813059	1	0.98	1.04394e-68
UPP1	1.02784e-22	0.806205	0.659	0.469	2.01404e-18
ELF1	8.79197e-41	0.805549	0.823	0.611	1.72279e-36
TBL1XR1	2.67372e-42	0.803846	0.836	0.624	5.23916e-38
USP53	3.00305e-35	0.803828	0.62	0.288	5.88447e-31
KMT2A	1.77025e-47	0.803167	0.901	0.725	3.4688e-43
NAA50	1.33835e-50	0.801667	0.926	0.734	2.62251e-46
CDC42EP3	1.44375e-55	0.801054	1	0.993	2.82902e-51
ATP13A3	3.8843e-44	0.794528	0.972	0.882	7.61129e-40
CDKN1A	1.38043e-47	0.793282	1	0.998	2.70496e-43
ZNF106	5.27983e-51	0.793085	0.968	0.841	1.03458e-46
CITED2	1.2285e-39	0.792759	0.992	0.943	2.40725e-35
TM9SF3	1.77481e-58	0.792073	0.991	0.926	3.47774e-54
HNRNPAB	2.13479e-64	0.791454	0.998	0.954	4.18312e-60
IGFBP3	2.05133e-21	0.790497	0.903	0.769	4.01959e-17
SH3RF1	1.51828e-40	0.784534	0.91	0.766	2.97508e-36
EXOSC6	2.06902e-40	0.782456	0.787	0.524	4.05425e-36
CLCN3	7.0751e-48	0.782442	0.892	0.697	1.38637e-43
MIR22HG	2.20637e-31	0.780674	0.802	0.638	4.32338e-27
PKP4	9.20009e-33	0.780495	0.702	0.428	1.80276e-28
DSEL	3.30212e-43	0.779416	0.985	0.913	6.4705e-39
SLC7A5	2.83995e-25	0.779385	0.81	0.651	5.56488e-21
SNHG8	1.88841e-60	0.778899	0.998	0.993	3.70035e-56
NUFIP2	2.29847e-43	0.776888	0.91	0.738	4.50385e-39
ROCK1	6.66187e-51	0.776766	0.986	0.928	1.30539e-46
CDH13	7.32445e-39	0.776044	0.863	0.677	1.43523e-34
EIF3J	1.12317e-65	0.772024	0.998	0.985	2.20085e-61
TRIM44	8.65502e-44	0.77095	0.943	0.782	1.69595e-39
EPB41L4A-AS1	6.52456e-41	0.767843	0.907	0.76	1.27849e-36
CLIP1	2.83237e-52	0.767419	0.972	0.83	5.55002e-48
DLEU1	2.79967e-44	0.766854	0.897	0.734	5.48595e-40
HUWE1	4.58951e-42	0.766515	0.923	0.782	8.99314e-38
CDC42EP5	2.67082e-35	0.762388	0.761	0.483	5.23346e-31
FAM13B	3.3504e-34	0.760074	0.738	0.463	6.56511e-30
PHF20L1	1.97757e-46	0.758978	0.938	0.808	3.87504e-42
MIR100HG	1.03202e-41	0.758685	0.957	0.858	2.02224e-37
ARHGEF12	1.48403e-35	0.757863	0.832	0.655	2.90796e-31
CANX	1.41645e-62	0.756148	0.998	0.987	2.77554e-58
WAC	8.1179e-48	0.752245	0.941	0.808	1.5907e-43
ANKLE2	4.54885e-42	0.752187	0.915	0.771	8.91346e-38
PKP2	2.31781e-29	0.751478	0.452	0.151	4.54176e-25
SGK1	7.00843e-20	0.749897	0.648	0.452	1.3733e-15
TIMP3	3.78705e-19	0.746921	0.639	0.459	7.42072e-15
CSNK1A1	2.72887e-81	0.746703	1	0.998	5.34722e-77
HSPA13	6.81142e-42	0.745145	0.869	0.664	1.3347e-37
GPBP1	1.16523e-42	0.744395	0.866	0.651	2.28326e-38
ERBIN	6.40118e-40	0.744229	0.866	0.683	1.25431e-35
FOXD1	5.30782e-27	0.742331	0.716	0.485	1.04007e-22
RHOBTB3	7.78885e-44	0.742006	0.991	0.9	1.52622e-39
MAGI2-AS3	1.60635e-50	0.741706	0.981	0.915	3.14765e-46
ASH1L	3.58034e-40	0.741685	0.869	0.686	7.01568e-36
ARHGAP5	1.30464e-32	0.740667	0.802	0.62	2.55644e-28
RASA1	1.32297e-33	0.740574	0.747	0.485	2.59237e-29
SKIL	5.56247e-36	0.740552	0.943	0.775	1.08997e-31
FAM126A	1.95958e-37	0.738744	0.812	0.583	3.8398e-33
NFAT5	9.89011e-32	0.738272	0.71	0.485	1.93797e-27
STAG1	3.46724e-38	0.736393	0.792	0.544	6.79406e-34
NEK7	1.10977e-37	0.736318	0.978	0.895	2.17459e-33
RAB32	1.26547e-62	0.73625	1	1	2.47969e-58
SMC5	1.47159e-33	0.735813	0.793	0.594	2.88358e-29
SUPT6H	2.12197e-41	0.734183	0.894	0.694	4.158e-37
BOD1L1	1.11195e-55	0.733723	0.985	0.948	2.17887e-51
FAM133B	1.35994e-44	0.73318	0.923	0.769	2.66481e-40
REV3L	9.59407e-33	0.727757	0.738	0.517	1.87996e-28
LSM8	4.11807e-46	0.726699	0.965	0.893	8.06935e-42
CREBBP	1.19424e-34	0.726162	0.696	0.415	2.34011e-30
DDR2	2.43687e-45	0.725929	0.972	0.906	4.77505e-41
TRIP12	8.15636e-43	0.724883	0.941	0.788	1.59824e-38
SNHG14	7.84975e-29	0.724856	0.61	0.332	1.53816e-24
ARHGAP35	2.54404e-36	0.723482	0.861	0.705	4.98504e-32
OGA	6.62327e-34	0.723046	0.824	0.651	1.29783e-29
TGIF1	2.13423e-27	0.720849	0.759	0.552	4.18203e-23
ROCK2	3.67106e-43	0.719494	0.977	0.921	7.19344e-39
PPP4R3B	2.85286e-37	0.718451	0.784	0.548	5.59017e-33
SLC4A7	3.54803e-31	0.717008	0.795	0.609	6.95237e-27
UAP1	1.99241e-37	0.715264	0.972	0.854	3.90413e-33
TRIM25	1.04814e-34	0.713997	0.704	0.41	2.05383e-30
TJP1	5.46127e-40	0.71351	0.963	0.86	1.07014e-35
CHD4	1.30835e-36	0.712304	0.924	0.801	2.5637e-32
SNHG19	9.05561e-33	0.709607	0.674	0.378	1.77445e-28
PREPL	3.31831e-43	0.709543	0.935	0.79	6.50223e-39
TTC14	2.9028e-37	0.707462	0.821	0.576	5.68804e-33
SMG1	2.7108e-34	0.704395	0.696	0.406	5.31181e-30
ARL14EP	1.51393e-39	0.703921	0.912	0.762	2.96654e-35
PEG10	1.24814e-16	0.703226	0.519	0.303	2.44574e-12
RPL23	4.13923e-97	0.700808	1	1	8.11083e-93
PAM	1.11546e-39	0.699307	0.89	0.736	2.18575e-35
AKT3	9.27521e-32	0.697913	0.724	0.491	1.81748e-27
GPR1	6.66569e-32	0.697524	0.809	0.594	1.30614e-27
ZFHX3	3.32734e-36	0.694603	0.894	0.766	6.51991e-32
DDX6	6.71882e-38	0.693721	0.89	0.707	1.31655e-33
HYOU1	6.77732e-31	0.693631	0.677	0.402	1.32802e-26
RNF8	2.11793e-38	0.693151	0.846	0.642	4.15007e-34
ALPK2	3.59049e-18	0.692816	0.73	0.609	7.03557e-14
DNAJC1	1.7564e-41	0.692619	0.949	0.777	3.44167e-37
HDGFL3	3.11798e-39	0.69192	0.906	0.747	6.10969e-35
WNK1	6.96889e-47	0.690746	0.969	0.856	1.36555e-42
AMD1	8.6096e-26	0.690486	0.86	0.742	1.68705e-21
OXTR	3.24897e-16	0.690402	0.364	0.157	6.36636e-12
KPNA4	4.43555e-41	0.690185	0.944	0.86	8.69146e-37
LARS	8.05921e-61	0.688281	0.995	0.967	1.5792e-56
OSBPL8	3.80153e-47	0.687688	0.992	0.948	7.4491e-43
CCDC82	2.11285e-38	0.687663	0.892	0.712	4.14012e-34
RAD23B	2.34606e-42	0.687108	0.951	0.843	4.5971e-38
GOLGB1	1.66189e-40	0.686363	0.981	0.924	3.25648e-36
TMPO	2.45237e-31	0.68593	0.653	0.356	4.80542e-27
USP34	9.64944e-40	0.685652	0.92	0.742	1.89081e-35
ANKRD11	1.62696e-55	0.68524	1	0.998	3.18803e-51
EFEMP1	9.57011e-35	0.682502	0.985	0.91	1.87526e-30
VPS26A	3.5991e-47	0.68108	0.975	0.858	7.05244e-43
CEP350	6.29646e-34	0.680074	0.789	0.533	1.23379e-29
CLIP4	1.41587e-33	0.679926	0.804	0.59	2.77439e-29
NTF3	1.94394e-27	0.678593	0.617	0.31	3.80914e-23
SMC6	1.26631e-30	0.678126	0.756	0.535	2.48134e-26
SLC16A1	2.89771e-34	0.67685	0.713	0.41	5.67806e-30
MYC	7.28527e-21	0.675826	0.77	0.631	1.42755e-16
CFAP97	3.69951e-48	0.675788	0.991	0.943	7.2492e-44
RPL27A	1.14024e-102	0.674732	1	1	2.23429e-98
SRRM2	1.04412e-56	0.674658	0.995	0.989	2.04595e-52
MIA2	1.9081e-35	0.673259	0.827	0.611	3.73893e-31
PHLDA1	1.05722e-31	0.669279	0.991	0.978	2.07162e-27
TASOR2	2.68516e-31	0.668465	0.736	0.498	5.26157e-27
DENR	2.86985e-52	0.668283	0.986	0.934	5.62346e-48
MT-ATP8	2.22368e-29	0.66778	0.835	0.638	4.35731e-25
NRBF2	1.48507e-47	0.665487	0.975	0.913	2.90999e-43
RAI14	5.85801e-31	0.665073	0.98	0.904	1.14788e-26
XIAP	2.79396e-31	0.664499	0.795	0.627	5.47477e-27
ANKRD17	8.0029e-32	0.664432	0.858	0.67	1.56817e-27
JMJD1C	1.06233e-29	0.663931	0.801	0.629	2.08164e-25
LARP4	1.33284e-32	0.662183	0.877	0.723	2.61169e-28
CAMK2N1	5.49238e-27	0.661672	0.568	0.258	1.07623e-22
BCLAF1	1.34748e-36	0.660817	0.981	0.906	2.64038e-32
RSL1D1	2.98125e-58	0.660387	1	0.996	5.84177e-54
SNHG5	1.00954e-80	0.659922	1	1	1.97819e-76
TACC1	3.09289e-35	0.659909	0.918	0.786	6.06052e-31
FAT1	6.40017e-24	0.65955	0.904	0.775	1.25411e-19
ADORA2B	1.27584e-25	0.658288	0.488	0.212	2.5e-21
CEBPB	3.7576e-58	0.657979	1	0.967	7.36301e-54
BAZ1B	2.0389e-36	0.656618	0.941	0.862	3.99522e-32
CCDC59	1.90004e-48	0.656049	0.981	0.937	3.72313e-44
QKI	9.11873e-35	0.655332	0.9	0.751	1.78682e-30
CUL3	1.11204e-39	0.655272	0.946	0.81	2.17904e-35
EFNB2	5.71614e-21	0.654632	0.485	0.242	1.12008e-16
PCMTD1	9.75074e-38	0.652732	0.9	0.725	1.91066e-33
HIPK2	2.59406e-33	0.652615	0.931	0.841	5.08305e-29
FUBP1	1.64136e-28	0.652082	0.821	0.67	3.21625e-24
PHF3	1.46362e-32	0.651357	0.869	0.714	2.86796e-28
PRRC2B	5.70383e-30	0.647711	0.821	0.662	1.11767e-25
RFLNB	1.56921e-21	0.646026	0.708	0.537	3.07486e-17
ORMDL1	1.15778e-50	0.644125	0.992	0.959	2.26867e-46
ZMYND11	1.73448e-33	0.644076	0.861	0.69	3.39871e-29
WAPL	3.86075e-28	0.643996	0.804	0.688	7.56514e-24
SSH1	1.38808e-27	0.643329	0.744	0.546	2.71995e-23
PCDH10	6.05736e-33	0.643155	0.994	0.991	1.18694e-28
UBE2H	9.90192e-41	0.642843	0.977	0.924	1.94028e-36
BMI1	5.72604e-33	0.641707	0.832	0.629	1.12202e-28
CHD9	3.31315e-36	0.641426	0.931	0.786	6.49212e-32
SPART	1.71696e-44	0.641407	0.998	0.939	3.36438e-40
ZFHX4	1.29485e-27	0.640865	0.58	0.29	2.53725e-23
MAN2A1	6.76653e-32	0.640754	0.792	0.568	1.3259e-27
WDR43	1.42701e-29	0.64038	0.904	0.777	2.79624e-25
SMIM15	5.58572e-39	0.639618	0.915	0.786	1.09452e-34
NIPBL	3.24136e-31	0.637665	0.844	0.657	6.35145e-27
DHX36	1.37307e-43	0.637366	0.988	0.926	2.69053e-39
BRD4	2.35946e-40	0.637213	0.966	0.854	4.62337e-36
PCGF5	4.54977e-35	0.636425	0.906	0.779	8.91528e-31
SETX	1.61848e-28	0.636367	0.736	0.5	3.17141e-24
DNAJB14	1.28506e-36	0.63532	0.923	0.786	2.51807e-32
RAB21	2.77733e-34	0.634455	0.915	0.808	5.44218e-30
NIFK	1.44218e-39	0.634341	0.991	0.969	2.82595e-35
PMAIP1	2.10472e-21	0.633763	0.715	0.52	4.1242e-17
LIMS1	3.8671e-51	0.632547	0.997	0.969	7.57757e-47
ASB1	2.73086e-37	0.631906	0.912	0.771	5.35111e-33
UBR4	1.90183e-25	0.63161	0.591	0.323	3.72664e-21
ASAP1	3.64492e-37	0.630746	0.961	0.86	7.14222e-33
RPL13A	1.55026e-110	0.629703	1	1	3.03773e-106
MED13L	9.04391e-26	0.62887	0.654	0.424	1.77215e-21
SNHG15	3.80166e-19	0.62812	0.676	0.496	7.44934e-15
ARHGAP21	1.36579e-28	0.627916	0.847	0.664	2.67627e-24
PUM1	8.61865e-29	0.627788	0.827	0.633	1.68882e-24
SRFBP1	5.70916e-27	0.625886	0.807	0.651	1.11871e-22
VEPH1	2.0036e-23	0.6247	0.767	0.583	3.92606e-19
PIK3C2A	5.75727e-30	0.624307	0.898	0.736	1.12814e-25
HSPA9	4.45086e-54	0.624125	1	0.996	8.72147e-50
YWHAG	3.72611e-37	0.622474	0.981	0.915	7.30132e-33
TRIP11	4.12411e-36	0.621889	0.966	0.88	8.08119e-32
ARL8B	2.16053e-30	0.621605	0.861	0.703	4.23356e-26
TSC22D1	3.3052e-32	0.62078	0.948	0.832	6.47653e-28
SEL1L	6.60885e-30	0.620142	0.884	0.769	1.295e-25
TAF1D	8.67816e-35	0.61941	0.921	0.775	1.70049e-30
IPO7	2.00376e-29	0.618909	0.906	0.784	3.92637e-25
RAD21	6.01318e-28	0.617711	0.81	0.627	1.17828e-23
AFF4	4.90239e-34	0.617548	0.917	0.793	9.60623e-30
RNF6	4.73553e-31	0.615999	0.844	0.718	9.27927e-27
NKTR	7.38954e-29	0.614831	0.819	0.675	1.44798e-24
CCSER2	1.06975e-29	0.613463	0.887	0.755	2.09617e-25
LARP1	7.16012e-42	0.613398	0.974	0.886	1.40303e-37
SEC14L1	1.82963e-34	0.612936	0.972	0.902	3.58516e-30
TNFRSF10B	4.67232e-28	0.612901	0.853	0.707	9.15541e-24
ARIH1	8.68975e-28	0.612812	0.761	0.552	1.70276e-23
AHNAK	2.77229e-28	0.612675	0.985	0.932	5.4323e-24
PDS5A	3.03883e-26	0.612514	0.738	0.522	5.95459e-22
IFRD1	2.65346e-32	0.611317	0.901	0.775	5.19946e-28
MPC1	1.96508e-34	0.606688	0.946	0.884	3.85058e-30
PRKDC	1.24116e-50	0.606497	1	0.991	2.43205e-46
SRGAP1	1.52234e-23	0.606367	0.813	0.699	2.98303e-19
ATP10D	1.27991e-28	0.605912	0.827	0.681	2.50798e-24
FYTTD1	6.62741e-33	0.605333	0.92	0.795	1.29864e-28
CCDC88A	4.98859e-27	0.604286	0.846	0.679	9.77515e-23
SLC3A2	9.86817e-46	0.604236	1	1	1.93367e-41
ARID4B	3.87967e-33	0.603468	0.96	0.86	7.60221e-29
ZNF148	2.15456e-27	0.602884	0.856	0.725	4.22186e-23
NR1D2	2.06962e-22	0.601716	0.565	0.31	4.05542e-18
CHIC2	8.4307e-31	0.601406	0.991	0.95	1.65199e-26
MYCBP2	2.09965e-30	0.601221	0.923	0.793	4.11427e-26
PNPLA8	4.52266e-31	0.600835	0.84	0.662	8.86216e-27
BEX2	1.03373e-12	0.6007	0.343	0.166	2.0256e-08
BDP1	4.53828e-24	0.60031	0.84	0.721	8.89275e-20
NANOS1	5.23725e-22	0.600154	0.502	0.231	1.02624e-17
RPL31	2.56988e-84	0.599364	1	1	5.03568e-80
TLK1	1.0262e-31	0.598736	0.92	0.808	2.01084e-27
LMO4	4.22109e-32	0.598702	0.954	0.858	8.27123e-28
AHCTF1	5.17163e-24	0.597729	0.735	0.546	1.01338e-19
SLC7A1	3.24052e-24	0.597625	0.718	0.533	6.34981e-20
TUT4	4.78678e-27	0.597084	0.787	0.6	9.3797e-23
ACAP2	2.69467e-32	0.596522	0.937	0.812	5.28021e-28
JMY	2.83562e-26	0.595703	0.66	0.389	5.5564e-22
SHOC2	5.35706e-30	0.595079	0.894	0.758	1.04972e-25
ARID5B	2.26141e-18	0.594489	0.96	0.937	4.43124e-14
NSD1	8.24962e-26	0.594338	0.79	0.592	1.61651e-21
AASDHPPT	5.79084e-33	0.5933	0.926	0.784	1.13472e-28
KTN1	2.59211e-71	0.593007	1	1	5.07924e-67
KRR1	1.01079e-36	0.591556	0.969	0.882	1.98064e-32
GPR176	1.94345e-25	0.590657	0.795	0.642	3.80818e-21
CAMK2D	1.73128e-22	0.58961	0.84	0.747	3.39245e-18
RAD50	1.21858e-33	0.589106	0.963	0.882	2.38782e-29
GPATCH2L	3.31287e-22	0.588969	0.696	0.476	6.49156e-18
CASP3	3.37096e-18	0.588637	0.721	0.531	6.6054e-14
GDNF	1.83159e-25	0.587455	0.412	0.129	3.589e-21
RPAP2	5.04255e-24	0.586817	0.755	0.587	9.88088e-20
VCAN	2.70834e-27	0.586275	0.998	0.985	5.30699e-23
ZFP91	5.27803e-34	0.586268	0.943	0.865	1.03423e-29
AC007405.3	1.16896e-30	0.585818	0.407	0.098	2.29057e-26
ZRANB2	2.20976e-31	0.585503	0.958	0.858	4.33002e-27
RBM27	5.64279e-29	0.585481	0.864	0.734	1.1057e-24
MIA3	6.70848e-26	0.585365	0.807	0.627	1.31453e-21
WWC2	4.05671e-23	0.585201	0.772	0.607	7.94912e-19
PTPN11	8.95058e-33	0.584904	0.949	0.867	1.75387e-28
PRKG1	6.49415e-23	0.584536	0.56	0.31	1.27253e-18
GNAI1	1.29323e-18	0.582818	0.781	0.675	2.53408e-14
RBM28	1.25904e-22	0.582786	0.812	0.644	2.46709e-18
TIPARP	8.14761e-26	0.581916	0.951	0.856	1.59652e-21
ADSS	1.626e-26	0.581248	0.884	0.738	3.18615e-22
SUZ12	3.05808e-24	0.580955	0.765	0.607	5.9923e-20
KCNQ1OT1	1.4353e-09	0.580781	0.39	0.247	2.81247e-05
CEBPZ	2.85176e-33	0.58056	0.957	0.869	5.58803e-29
ADAR	7.97784e-26	0.580274	0.806	0.659	1.56326e-21
DLC1	2.13383e-29	0.579073	0.974	0.93	4.18125e-25
NSD3	4.0541e-36	0.578647	0.978	0.91	7.94401e-32
CDYL	3.86353e-22	0.578538	0.688	0.487	7.5706e-18
NCKAP1	3.04497e-33	0.576583	0.968	0.862	5.96662e-29
SRSF4	2.06083e-33	0.576147	0.955	0.836	4.0382e-29
HECTD1	1.81543e-32	0.575103	0.955	0.878	3.55733e-28
CELF2	1.16562e-18	0.574564	0.525	0.312	2.28404e-14
FAM204A	3.58622e-43	0.574061	0.992	0.93	7.0272e-39
DNAJC10	3.46942e-25	0.572311	0.873	0.775	6.79833e-21
APC	1.31389e-21	0.57174	0.755	0.57	2.57457e-17
PNISR	6.20191e-33	0.571541	0.948	0.841	1.21526e-28
ITGA11	1.14335e-25	0.571323	0.977	0.948	2.2404e-21
AIMP1	5.4139e-36	0.570867	0.991	0.969	1.06085e-31
TAX1BP1	1.52975e-54	0.570597	1	1	2.99754e-50
CSNK2A2	2.16046e-31	0.570057	0.883	0.753	4.23342e-27
CTNNA1	1.0967e-38	0.569592	0.998	0.978	2.14898e-34
CD46	1.05326e-26	0.56954	0.827	0.666	2.06386e-22
TULP4	3.6082e-23	0.568895	0.724	0.539	7.07028e-19
SLC26A2	7.87166e-18	0.568715	0.67	0.511	1.54245e-13
FBXO32	1.55159e-14	0.568516	0.705	0.574	3.04034e-10
SPECC1L	1.49043e-28	0.568159	0.877	0.731	2.9205e-24
ZNHIT6	3.74604e-21	0.567795	0.653	0.437	7.34036e-17
GATAD1	5.38563e-25	0.56724	0.806	0.642	1.05531e-20
C8orf88	1.21247e-22	0.567196	0.622	0.38	2.37584e-18
STX16	3.00451e-20	0.566917	0.636	0.439	5.88734e-16
CCDC47	1.7173e-35	0.566821	0.98	0.893	3.36506e-31
SLC25A24	1.12932e-21	0.566501	0.799	0.651	2.2129e-17
SNHG6	4.10177e-56	0.564409	1	0.996	8.03741e-52
NRDC	9.45442e-31	0.564086	0.966	0.904	1.85259e-26
CYP1B1	1.81459e-10	0.563368	0.835	0.74	3.55568e-06
MYH9	2.79817e-26	0.563308	0.998	0.983	5.48301e-22
FNBP4	1.14497e-21	0.562326	0.785	0.653	2.24357e-17
ZFYVE16	1.71798e-20	0.561917	0.705	0.533	3.36637e-16
HCG18	1.71944e-18	0.559868	0.617	0.419	3.36925e-14
POLR2B	6.0534e-26	0.559007	0.789	0.592	1.18616e-21
PAK2	2.95575e-34	0.558905	0.994	0.965	5.79179e-30
METAP2	1.40554e-48	0.558692	1	0.991	2.75415e-44
YBX3	6.16411e-47	0.558668	1	1	1.20786e-42
THUMPD1	3.91159e-24	0.557796	0.764	0.605	7.66475e-20
CCNL1	9.76296e-19	0.557644	0.701	0.548	1.91305e-14
ERVK3-1	3.80993e-31	0.557193	0.917	0.825	7.46556e-27
TAOK1	3.99418e-21	0.556005	0.716	0.537	7.82659e-17
SUPT16H	2.7232e-33	0.555176	0.983	0.902	5.33611e-29
EIF1	2.70995e-112	0.555078	1	1	5.31016e-108
C15orf61	2.70075e-23	0.555043	0.898	0.841	5.29211e-19
CEBPG	2.72886e-34	0.554831	0.965	0.867	5.3472e-30
MED13	3.41396e-22	0.55483	0.656	0.43	6.68965e-18
RNMT	2.85448e-26	0.554225	0.88	0.74	5.59336e-22
TPR	2.46469e-37	0.554156	0.998	0.961	4.82957e-33
EXT1	1.11998e-28	0.553729	0.981	0.954	2.19459e-24
MRFAP1L1	5.84022e-22	0.553597	0.693	0.491	1.14439e-17
GBE1	8.75514e-25	0.553423	0.877	0.801	1.71557e-20
OIP5-AS1	6.04935e-23	0.552812	0.65	0.41	1.18537e-18
YTHDC1	1.23962e-23	0.552664	0.886	0.779	2.42903e-19
RBM26	1.36686e-22	0.55266	0.799	0.659	2.67837e-18
YWHAZ	2.39327e-45	0.552203	1	1	4.68961e-41
SLC66A1L	1.99954e-17	0.551328	0.497	0.273	3.9181e-13
FIBIN	1.21991e-26	0.551097	0.426	0.135	2.39042e-22
UBA2	3.08244e-33	0.550995	0.941	0.823	6.04004e-29
FAM91A1	1.42341e-21	0.550957	0.741	0.555	2.78917e-17
C12orf29	4.88516e-20	0.55013	0.792	0.683	9.57248e-16
DDX42	8.53646e-27	0.549387	0.889	0.777	1.67272e-22
PITPNB	2.01415e-25	0.54916	0.869	0.729	3.94672e-21
POLR2J3	2.7476e-21	0.548802	0.688	0.507	5.38392e-17
UGCG	5.4264e-22	0.548515	0.986	0.93	1.0633e-17
BEND7	3.78319e-23	0.54843	0.498	0.234	7.41315e-19
COPS2	5.66338e-32	0.54821	0.977	0.934	1.10974e-27
DLG1	1.55985e-19	0.54806	0.815	0.718	3.05653e-15
HSPD1	7.27358e-54	0.547959	1	1	1.42526e-49
ATXN1	3.84582e-21	0.547843	0.549	0.308	7.53588e-17
DDX52	5.57703e-29	0.547717	0.914	0.821	1.09282e-24
PCNX4	2.16315e-15	0.547142	0.636	0.502	4.23868e-11
CASC4	2.91655e-28	0.546154	0.924	0.777	5.71497e-24
ZNF217	1.08454e-21	0.545821	0.529	0.277	2.12515e-17
UBQLN1	1.18513e-25	0.544776	0.844	0.729	2.32227e-21
PTAR1	2.51916e-22	0.543425	0.613	0.354	4.9363e-18
GPATCH8	8.60828e-23	0.542566	0.667	0.421	1.68679e-18
CHD1	2.6974e-21	0.542495	0.735	0.587	5.28555e-17
ANKRD12	8.48386e-28	0.54172	0.946	0.843	1.66241e-23
ZDHHC5	3.07752e-22	0.541369	0.738	0.574	6.0304e-18
NSA2	1.74728e-48	0.541075	1	0.998	3.4238e-44
GATAD2A	4.86971e-23	0.540765	0.719	0.524	9.54219e-19
LUC7L2	2.02763e-26	0.53964	0.878	0.784	3.97315e-22
ARGLU1	2.32487e-26	0.539506	0.887	0.764	4.55559e-22
ENAH	1.87217e-30	0.53871	0.998	0.952	3.66851e-26
MBD2	4.76609e-33	0.538495	0.966	0.862	9.33915e-29
CLOCK	3.20294e-20	0.537386	0.642	0.443	6.27616e-16
NCOA7	3.62834e-32	0.537225	0.989	0.956	7.10974e-28
SPTY2D1	1.24289e-18	0.536129	0.685	0.502	2.43545e-14
WASF1	5.97344e-23	0.535818	0.512	0.247	1.1705e-18
NONO	2.43755e-28	0.535308	0.98	0.928	4.77637e-24
NT5C2	3.82708e-17	0.535281	0.679	0.513	7.49917e-13
ITGAV	1.98972e-25	0.535037	0.867	0.725	3.89885e-21
PRRC2C	3.40156e-47	0.534948	1	1	6.66535e-43
SCAF11	7.29937e-33	0.534668	0.991	0.948	1.43031e-28
MIR137HG	4.08446e-17	0.534146	0.52	0.303	8.0035e-13
CLINT1	4.64067e-28	0.53392	0.943	0.834	9.0934e-24
CMSS1	3.27473e-28	0.532355	0.926	0.834	6.41683e-24
MAP4K5	3.75539e-25	0.531464	0.873	0.725	7.35868e-21
NFE2L2	4.72177e-43	0.531463	1	0.993	9.25231e-39
ISCU	5.08217e-48	0.530417	1	1	9.95852e-44
VPS13C	1.66823e-20	0.530381	0.79	0.648	3.26889e-16
UTRN	7.7115e-18	0.530226	0.775	0.653	1.51107e-13
CREBRF	2.66808e-17	0.530152	0.568	0.345	5.2281e-13
DHX9	2.35225e-20	0.529687	0.846	0.747	4.60923e-16
TGS1	1.33515e-18	0.529461	0.736	0.624	2.61624e-14
C5orf51	6.66107e-20	0.52825	0.616	0.406	1.30524e-15
EIF4G3	1.768e-25	0.5279	0.89	0.775	3.4644e-21
CRYBG3	2.35584e-15	0.526674	0.56	0.38	4.61626e-11
PHACTR4	9.34915e-19	0.526528	0.627	0.415	1.83197e-14
UBTF	3.47387e-20	0.526333	0.827	0.692	6.80705e-16
COL8A1	3.60906e-13	0.52578	0.998	0.996	7.07196e-09
PPP1CB	2.19963e-22	0.524457	0.81	0.64	4.31018e-18
NUP58	5.58376e-19	0.523726	0.597	0.391	1.09414e-14
AC005261.1	6.22725e-19	0.523165	0.579	0.362	1.22023e-14
IL6	1.68829e-10	0.522465	0.596	0.445	3.30821e-06
CHD2	1.25537e-20	0.522055	0.853	0.747	2.4599e-16
TTC39C	3.5932e-20	0.522023	0.594	0.358	7.04087e-16
TCF12	1.31908e-21	0.521782	0.664	0.426	2.58473e-17
ATMIN	6.21741e-20	0.521751	0.674	0.493	1.2183e-15
CCN3	4.10758e-10	0.521565	0.471	0.306	8.0488e-06
HIF1A-AS3	1.42634e-17	0.521282	0.412	0.19	2.79492e-13
TWIST1	2.3345e-15	0.519781	0.799	0.672	4.57446e-11
TRA2B	3.75537e-22	0.518101	0.745	0.552	7.35866e-18
TIFA	2.80822e-23	0.51805	0.495	0.223	5.50272e-19
PARP14	2.77919e-19	0.518007	0.627	0.4	5.44582e-15
UPF2	3.33083e-22	0.517771	0.784	0.605	6.52676e-18
KIF5B	4.6398e-37	0.517656	0.998	0.991	9.09168e-33
TMEM30A	4.50213e-24	0.517444	0.897	0.784	8.82192e-20
EPC1	3.07164e-19	0.516778	0.708	0.544	6.01888e-15
WDR36	2.55346e-18	0.516081	0.602	0.384	5.0035e-14
PAWR	8.51165e-28	0.515828	0.997	0.991	1.66786e-23
DPYD	6.04595e-21	0.515735	0.522	0.264	1.1847e-16
CAPN7	3.90389e-20	0.515554	0.698	0.515	7.64968e-16
CDK17	2.47528e-17	0.515438	0.569	0.365	4.85031e-13
TLE1	2.11502e-17	0.515319	0.574	0.365	4.14438e-13
PTBP3	1.49521e-18	0.514872	0.668	0.491	2.92986e-14
ETF1	1.38901e-30	0.51476	0.977	0.889	2.72177e-26
LINC00662	1.61631e-21	0.514646	0.863	0.714	3.16716e-17
SWAP70	7.02141e-20	0.514587	0.744	0.563	1.37584e-15
TXLNA	6.63813e-22	0.51361	0.83	0.675	1.30074e-17
CDKN1B	2.15186e-15	0.513395	0.668	0.5	4.21658e-11
C8orf76	7.98568e-24	0.513293	0.85	0.764	1.56479e-19
ATP8B1	8.81806e-14	0.512927	0.735	0.627	1.7279e-09
ZRANB1	1.41106e-16	0.512266	0.623	0.459	2.76497e-12
USP47	1.42118e-19	0.511713	0.796	0.707	2.78481e-15
AKAP11	6.20976e-20	0.511441	0.728	0.572	1.2168e-15
MYO5A	1.72805e-17	0.51125	0.676	0.493	3.38612e-13
G3BP2	1.18145e-33	0.510803	0.998	0.985	2.31506e-29
FBN1	2.47176e-27	0.510748	0.997	0.989	4.84341e-23
PLCG2	4.22186e-17	0.510546	0.535	0.33	8.27274e-13
FAM120AOS	2.08016e-23	0.510165	0.867	0.771	4.07607e-19
LSM14A	6.30669e-28	0.509878	0.894	0.771	1.2358e-23
MRFAP1	5.56238e-56	0.509744	1	1	1.08995e-51
NT5C3A	1.35765e-21	0.509659	0.738	0.548	2.66032e-17
TMEM41B	1.58682e-18	0.509556	0.674	0.478	3.10937e-14
HSPH1	3.20764e-23	0.509063	0.949	0.867	6.28538e-19
TBC1D23	2.20301e-17	0.508353	0.735	0.598	4.3168e-13
GOT1	4.05444e-22	0.507833	0.88	0.797	7.94468e-18
SRSF11	3.5211e-26	0.507656	0.981	0.974	6.89961e-22
ZNF292	6.93464e-18	0.506829	0.662	0.48	1.35884e-13
ANKHD1	2.15227e-19	0.506721	0.741	0.592	4.21738e-15
APLP2	3.40209e-31	0.505548	1	0.996	6.6664e-27
PDZD8	2.28296e-18	0.50541	0.711	0.555	4.47346e-14
RNF11	2.50007e-26	0.504475	0.935	0.845	4.89889e-22
CAND1	3.10599e-20	0.504281	0.823	0.681	6.08619e-16
MARK3	1.10309e-21	0.50319	0.796	0.648	2.16151e-17
RBBP4	5.73121e-19	0.503011	0.698	0.504	1.12303e-14
CBX5	1.79863e-22	0.502073	0.909	0.817	3.52441e-18
TOMM20	5.15476e-53	0.501635	1	1	1.01008e-48
MALT1	7.39304e-15	0.501446	0.577	0.406	1.44867e-10
SMAD4	1.88236e-19	0.501321	0.647	0.448	3.68849e-15
GIGYF2	4.51377e-18	0.500857	0.752	0.62	8.84473e-14
BOD1	3.50565e-25	0.500826	0.94	0.88	6.86932e-21
KDM5A	2.00082e-22	0.500747	0.832	0.666	3.9206e-18
SHPRH	6.86094e-20	0.500479	0.563	0.328	1.3444e-15
ARFGEF1	5.71436e-20	0.500354	0.637	0.419	1.11973e-15
MTPN	5.3704e-47	0.499729	1	0.998	1.05233e-42
ZNF22	9.92401e-22	0.499354	0.869	0.76	1.94461e-17
YES1	2.98821e-20	0.499354	0.724	0.533	5.85539e-16
PRKAG2	1.61872e-17	0.499354	0.648	0.456	3.17189e-13
CEMIP	1.5824e-05	0.499354	0.785	0.773	0.31007
CBL	6.61964e-19	0.498233	0.546	0.317	1.29712e-14
UHMK1	6.03559e-22	0.498025	0.847	0.731	1.18267e-17
RRP1B	2.14789e-21	0.497884	0.81	0.688	4.20879e-17
HSP90B1	1.01878e-23	0.497777	1	0.998	1.99631e-19
GFPT1	1.71075e-22	0.496949	0.966	0.891	3.35221e-18
HOXC8	3.59362e-18	0.496544	0.301	0.09	7.04169e-14
NOP14	3.38719e-17	0.495975	0.722	0.555	6.6372e-13
PRKACB	4.31532e-17	0.495481	0.636	0.456	8.45586e-13
KIAA1109	2.04158e-15	0.495313	0.591	0.419	4.00048e-11
C1GALT1	2.70659e-19	0.494759	0.872	0.773	5.30355e-15
CERT1	1.0019e-18	0.494321	0.801	0.675	1.96323e-14
SACS	1.42733e-13	0.494283	0.682	0.548	2.79685e-09
PHF14	3.36335e-18	0.494155	0.713	0.526	6.59049e-14
TNRC6A	2.54192e-21	0.493241	0.789	0.653	4.98089e-17
CSNK1G3	4.90229e-19	0.493074	0.764	0.635	9.60604e-15
MAP2	1.13353e-22	0.492769	0.449	0.181	2.22116e-18
UNC5B	2.59314e-13	0.492064	0.719	0.559	5.08126e-09
SBNO1	2.73413e-20	0.491859	0.855	0.734	5.35753e-16
FAM120A	1.93712e-24	0.491431	0.946	0.871	3.79578e-20
ZFR	9.73108e-32	0.490666	0.986	0.954	1.90681e-27
PNN	1.5346e-22	0.490494	0.966	0.895	3.00705e-18
MT-ND4L	3.04718e-25	0.490266	0.986	0.934	5.97095e-21
BAG5	3.41578e-19	0.490165	0.775	0.653	6.69322e-15
DESI2	1.38921e-24	0.489636	0.949	0.869	2.72216e-20
TFAM	7.54629e-21	0.488851	0.824	0.697	1.4787e-16
LRRFIP2	4.12302e-26	0.488671	0.955	0.88	8.07907e-22
PEAK1	1.44523e-13	0.488459	0.691	0.576	2.83192e-09
CDC5L	4.02545e-22	0.487936	0.904	0.803	7.88786e-18
GCLM	1.44651e-28	0.487907	1	0.985	2.83443e-24
RAB8B	1.96972e-17	0.487281	0.747	0.57	3.85967e-13
SART3	1.54362e-17	0.486591	0.647	0.439	3.02472e-13
DDX27	8.27801e-23	0.484749	0.892	0.819	1.62208e-18
TNPO1	1.04447e-28	0.484723	0.994	0.976	2.04664e-24
KLF9	2.45447e-15	0.48465	0.506	0.297	4.80954e-11
EML4	1.51467e-20	0.48446	0.782	0.614	2.968e-16
PTTG1IP	1.00198e-27	0.48443	0.998	0.974	1.96337e-23
GNAQ	3.64748e-18	0.484087	0.809	0.666	7.14724e-14
LPP	8.5176e-20	0.483652	0.866	0.766	1.66902e-15
RSF1	1.05244e-22	0.483607	0.937	0.871	2.06226e-18
DNAJC3	1.31528e-26	0.483359	0.981	0.915	2.57729e-22
SLK	3.27905e-19	0.483219	0.84	0.705	6.4253e-15
SNAPC1	2.24749e-17	0.482238	0.91	0.854	4.40396e-13
DDX46	1.7702e-29	0.481965	0.994	0.961	3.4687e-25
TPD52L1	1.16534e-12	0.48125	0.66	0.548	2.28348e-08
ZMYM4	4.81206e-19	0.480909	0.809	0.672	9.42923e-15
OGFRL1	2.2703e-13	0.480878	0.528	0.362	4.44866e-09
MRPS10	3.89134e-28	0.479804	0.977	0.937	7.62508e-24
BROX	6.66175e-20	0.478952	0.793	0.677	1.30537e-15
CPSF2	1.03835e-19	0.478451	0.745	0.563	2.03466e-15
CMC2	2.53346e-26	0.478225	0.96	0.926	4.96432e-22
VEZF1	2.75475e-17	0.477705	0.614	0.406	5.39794e-13
FAM136A	5.35887e-21	0.477276	0.906	0.823	1.05007e-16
JPX	4.82531e-20	0.476904	0.861	0.745	9.4552e-16
GYPC	2.86898e-16	0.476888	0.904	0.801	5.62177e-12
SH2D4A	1.55031e-13	0.476829	0.721	0.587	3.03784e-09
STAT3	2.86466e-19	0.47672	0.826	0.703	5.61329e-15
ATF6	2.15138e-20	0.476681	0.79	0.644	4.21564e-16
RSRP1	3.75753e-19	0.476499	0.812	0.646	7.36287e-15
LRRC58	8.48062e-15	0.474924	0.662	0.524	1.66178e-10
RLIM	1.2904e-14	0.474856	0.556	0.378	2.52854e-10
URI1	2.55985e-28	0.474247	0.968	0.895	5.01603e-24
CCNK	9.65499e-18	0.473998	0.728	0.57	1.89189e-13
API5	8.68872e-17	0.473762	0.735	0.603	1.70256e-12
MTHFD2	2.34888e-21	0.473739	0.992	0.945	4.60263e-17
ZFAND5	2.71273e-18	0.473635	0.892	0.812	5.31559e-14
LPGAT1	8.01188e-20	0.473149	0.802	0.672	1.56993e-15
MTMR6	4.67403e-17	0.473113	0.647	0.459	9.15876e-13
SERINC1	2.76204e-23	0.47308	0.931	0.852	5.41222e-19
SECISBP2L	3.25217e-10	0.472651	0.702	0.631	6.37262e-06
TRIM22	2.36551e-14	0.472543	0.685	0.552	4.63521e-10
BIRC6	7.74699e-17	0.472446	0.747	0.618	1.51802e-12
TNRC6B	3.31125e-16	0.472356	0.73	0.576	6.4884e-12
MAP1B	8.30034e-27	0.472347	1	1	1.62645e-22
GFRA1	2.41474e-18	0.471917	0.537	0.297	4.73169e-14
FAM107B	5.45876e-11	0.471575	0.622	0.478	1.06964e-06
NRP2	1.3596e-10	0.47119	0.315	0.155	2.66414e-06
CUL5	1.19508e-21	0.470715	0.84	0.699	2.34177e-17
ZNF146	4.07348e-18	0.470647	0.648	0.463	7.98198e-14
PVT1	1.00508e-16	0.470499	0.489	0.271	1.96946e-12
YWHAH	1.99006e-30	0.470235	1	1	3.89951e-26
CLTC	3.0514e-28	0.469638	1	0.996	5.97922e-24
TOR1AIP2	1.30698e-17	0.469196	0.827	0.76	2.56104e-13
R3HDM2	2.00302e-15	0.469147	0.741	0.611	3.92492e-11
ARHGAP24	6.74188e-20	0.469127	0.878	0.758	1.32107e-15
ATXN2	6.37409e-20	0.468875	0.866	0.777	1.249e-15
PPP2R5E	1.05278e-20	0.468873	0.86	0.734	2.06292e-16
RDX	3.18793e-35	0.468826	0.997	0.987	6.24675e-31
PSAP	5.48729e-39	0.468794	1	1	1.07523e-34
KLHL5	1.56973e-12	0.468466	0.75	0.631	3.07588e-08
SMAD5	9.82921e-20	0.468404	0.826	0.701	1.92603e-15
TRPM7	1.84097e-16	0.467029	0.58	0.382	3.60738e-12
DCAF10	1.26016e-18	0.466866	0.659	0.465	2.46928e-14
WDR45B	3.54397e-22	0.4666	0.87	0.747	6.9444e-18
DTD1	1.42004e-22	0.466439	0.944	0.876	2.78258e-18
DKK3	6.8955e-11	0.466304	0.603	0.465	1.35117e-06
DIS3	3.04856e-16	0.465911	0.719	0.574	5.97366e-12
FNBP1	1.63331e-15	0.465783	0.73	0.609	3.20047e-11
UBL3	1.49561e-16	0.465386	0.716	0.57	2.93065e-12
HP1BP3	1.8595e-23	0.465112	0.977	0.9	3.64368e-19
YME1L1	3.08526e-22	0.465061	0.926	0.828	6.04556e-18
RRP15	1.98986e-21	0.465046	0.924	0.834	3.89913e-17
NARS	1.04375e-35	0.463676	0.998	1	2.04522e-31
USP8	2.11897e-21	0.463341	0.912	0.83	4.15212e-17
LINC00342	7.68724e-24	0.462975	0.344	0.087	1.50631e-19
FGFR1OP2	1.44644e-21	0.462799	0.924	0.821	2.8343e-17
TLE4	1.08431e-08	0.462712	0.684	0.611	0.00021247
CDC42BPB	5.66844e-15	0.46215	0.769	0.675	1.11073e-10
CGGBP1	5.85904e-20	0.461749	0.87	0.771	1.14808e-15
AFG3L2	1.42798e-15	0.461608	0.739	0.638	2.79813e-11
DTWD1	8.72206e-16	0.461076	0.799	0.675	1.70909e-11
ZMYM2	6.55204e-18	0.46106	0.557	0.336	1.28387e-13
DAB2	2.67815e-16	0.460301	0.975	0.941	5.24783e-12
ZC3H8	6.3278e-14	0.459677	0.676	0.531	1.23993e-09
LCOR	1.04137e-12	0.45956	0.54	0.384	2.04057e-08
ETS1	2.90962e-13	0.459461	0.523	0.343	5.70139e-09
SETD2	1.60166e-15	0.458976	0.651	0.489	3.13845e-11
UBE2G2	1.08163e-15	0.458755	0.776	0.679	2.11946e-11
NFIL3	1.4655e-12	0.458712	0.58	0.417	2.87165e-08
CHKA	1.76378e-16	0.457934	0.539	0.323	3.45613e-12
PKD2	1.1903e-13	0.457459	0.685	0.561	2.3324e-09
CCNI	5.35503e-43	0.456778	1	0.998	1.04932e-38
FNDC3A	1.82086e-18	0.456234	0.738	0.552	3.56797e-14
CNBP	1.58943e-33	0.455669	1	1	3.11448e-29
KIDINS220	2.73685e-17	0.455588	0.795	0.672	5.36285e-13
RANBP2	1.12481e-15	0.455079	0.765	0.642	2.20407e-11
TIMM9	2.46538e-22	0.454685	0.932	0.845	4.83091e-18
DNAJA3	2.94667e-16	0.454615	0.747	0.627	5.774e-12
CNST	8.89825e-15	0.454151	0.583	0.391	1.74361e-10
TDG	8.67729e-16	0.453844	0.762	0.635	1.70031e-11
RAB12	3.76068e-15	0.453444	0.722	0.6	7.36905e-11
YIPF4	1.78606e-20	0.453216	0.895	0.788	3.49978e-16
ZNF800	2.20556e-17	0.453184	0.673	0.469	4.3218e-13
IRF2BPL	1.00551e-12	0.453184	0.735	0.648	1.97031e-08
KMT2E	1.32202e-21	0.453147	0.946	0.904	2.5905e-17
FMNL2	8.18113e-16	0.452342	0.546	0.334	1.60309e-11
RBMS3	4.99664e-12	0.451525	0.591	0.456	9.79092e-08
SF1	2.99357e-20	0.451068	0.904	0.788	5.86591e-16
ESCO1	3.32698e-13	0.450836	0.488	0.308	6.51922e-09
MBTPS1	5.3431e-19	0.450444	0.844	0.716	1.04698e-14
ARID1B	7.60033e-14	0.450444	0.637	0.469	1.48928e-09
DKK1	4.74099e-06	0.450444	0.89	0.814	0.0928996
BCAS2	9.90091e-23	0.44981	0.948	0.884	1.94008e-18
MT-ND3	7.67211e-40	0.44928	1	1	1.50335e-35
UBE2K	6.52741e-29	0.449208	0.994	0.974	1.27905e-24
ETS2	3.44249e-14	0.449064	0.478	0.279	6.74555e-10
MBD4	7.43851e-15	0.449055	0.838	0.771	1.45758e-10
VTA1	1.95358e-16	0.448931	0.739	0.622	3.82803e-12
PDS5B	1.26801e-13	0.448916	0.56	0.384	2.48467e-09
ILRUN	1.33491e-18	0.448805	0.6	0.358	2.61576e-14
HDAC9	2.19534e-17	0.44868	0.373	0.155	4.30176e-13
AC109466.1	4.48415e-19	0.448457	0.225	0.035	8.78669e-15
DR1	3.57429e-23	0.448377	0.918	0.882	7.00382e-19
FNIP1	4.04256e-16	0.44829	0.535	0.317	7.92139e-12
KHDRBS3	1.48121e-13	0.448259	0.724	0.572	2.90244e-09
SLC7A11	2.13935e-11	0.448092	0.938	0.886	4.19205e-07
NF1	8.55085e-14	0.448	0.657	0.528	1.67554e-09
RAP1GDS1	6.25769e-16	0.447366	0.795	0.651	1.22619e-11
RAB6A	7.20688e-16	0.447271	0.773	0.672	1.41219e-11
ZNFX1	6.69636e-13	0.447203	0.685	0.563	1.31215e-08
TIGAR	2.09036e-22	0.447129	0.909	0.793	4.09607e-18
UBN1	4.83132e-18	0.44698	0.85	0.773	9.46697e-14
CD55	9.67923e-09	0.445583	0.789	0.723	0.000189665
RP9	8.36559e-17	0.445121	0.818	0.734	1.63924e-12
ATRX	5.61887e-22	0.44509	0.991	0.934	1.10102e-17
IL1A	3.60493e-13	0.445082	0.154	0.022	7.06385e-09
U2SURP	4.90339e-21	0.445078	0.943	0.873	9.60819e-17
DDX18	3.15275e-21	0.445052	0.948	0.867	6.17782e-17
KMT2C	3.65368e-13	0.445022	0.586	0.426	7.15939e-09
SNW1	1.40131e-23	0.444439	0.949	0.886	2.74588e-19
GALNT7	1.55689e-12	0.444104	0.546	0.384	3.05073e-08
RNF111	2.62665e-15	0.442951	0.529	0.33	5.14692e-11
EIF3A	3.01479e-31	0.4427	1	1	5.90748e-27
MSANTD4	2.62348e-13	0.44242	0.534	0.354	5.14071e-09
FOXP1	1.35228e-17	0.442323	0.903	0.782	2.6498e-13
USP46	1.3811e-13	0.442118	0.659	0.507	2.70628e-09
SREK1	2.14318e-15	0.442002	0.804	0.727	4.19956e-11
STRN	8.60214e-14	0.44154	0.628	0.465	1.68559e-09
ARHGAP10	6.87612e-14	0.441273	0.718	0.594	1.34738e-09
CCND2	1.23336e-08	0.441271	0.625	0.507	0.000241678
FAM210B	5.55637e-21	0.441225	0.951	0.865	1.08877e-16
PALLD	2.40768e-16	0.441062	0.997	0.996	4.71786e-12
SMAD2	4.86848e-15	0.440978	0.721	0.585	9.53979e-11
ARPC5L	1.87438e-30	0.440451	1	0.993	3.67284e-26
TRIO	2.12652e-12	0.440352	0.667	0.55	4.16692e-08
SCO1	2.25468e-17	0.440115	0.856	0.784	4.41805e-13
RO60	5.23541e-18	0.439853	0.88	0.843	1.02588e-13
FBXW11	3.05176e-17	0.439839	0.827	0.725	5.97991e-13
FGFR1	2.53348e-14	0.439716	0.713	0.583	4.96436e-10
USP1	1.26663e-16	0.439171	0.867	0.764	2.48197e-12
TLCD2	2.13868e-14	0.439153	0.426	0.231	4.19074e-10
MKLN1	1.46018e-15	0.43903	0.656	0.465	2.86123e-11
SMCHD1	8.02997e-15	0.438981	0.785	0.692	1.57347e-10
VPS13A	5.86793e-15	0.438933	0.64	0.461	1.14982e-10
IRS2	5.2219e-07	0.438433	0.438	0.33	0.0102323
PLOD2	8.38329e-21	0.438085	0.995	0.996	1.64271e-16
SRPRA	2.03503e-20	0.437858	0.917	0.814	3.98765e-16
ADCY6	1.55391e-15	0.437856	0.537	0.33	3.04488e-11
PPP1R12A	2.70778e-25	0.437315	1	0.983	5.3059e-21
STAU1	4.47285e-26	0.436962	0.978	0.943	8.76454e-22
NF2	8.59945e-13	0.436618	0.71	0.596	1.68506e-08
MYCT1	2.05646e-14	0.436356	0.332	0.135	4.02963e-10
LBH	1.58326e-09	0.436198	0.753	0.677	3.10239e-05
GPATCH2	3.42029e-14	0.436072	0.631	0.45	6.70206e-10
CRCP	1.18375e-14	0.436058	0.798	0.716	2.31955e-10
NCOR1	8.12053e-26	0.435429	0.988	0.967	1.59122e-21
SERBP1	6.05297e-47	0.435284	1	1	1.18608e-42
CSGALNACT2	7.23584e-15	0.435087	0.852	0.738	1.41786e-10
DNAJA2	3.03064e-24	0.434804	0.985	0.941	5.93854e-20
RNF41	3.33352e-17	0.434732	0.884	0.793	6.53203e-13
ACTR2	7.09588e-29	0.434639	0.998	1	1.39044e-24
TMX4	9.61185e-13	0.433966	0.679	0.544	1.88344e-08
EP300	8.98033e-13	0.433834	0.602	0.445	1.7597e-08
BCCIP	1.23129e-14	0.433818	0.752	0.638	2.41271e-10
RBPJ	8.05041e-20	0.433335	0.931	0.876	1.57748e-15
GMPS	9.66644e-16	0.433111	0.792	0.692	1.89414e-11
CSNK2A1	6.9073e-22	0.432854	0.961	0.9	1.35348e-17
PSMA3-AS1	1.43542e-13	0.432749	0.674	0.544	2.8127e-09
CTBP2	1.32565e-16	0.432042	0.807	0.731	2.5976e-12
EIF1AX	1.15546e-31	0.431782	0.998	0.998	2.26413e-27
RBCK1	4.0172e-28	0.431442	1	0.993	7.87171e-24
TRAM2	2.50093e-14	0.430653	0.903	0.862	4.90057e-10
GTF2A1	5.77618e-13	0.43058	0.687	0.555	1.13184e-08
CEP57	2.4203e-15	0.430441	0.744	0.609	4.74259e-11
IST1	1.21197e-13	0.429761	0.701	0.581	2.37485e-09
RAB11FIP2	8.55771e-14	0.429228	0.574	0.382	1.67688e-09
GPATCH4	3.71565e-16	0.42899	0.895	0.862	7.28082e-12
RABEP1	1.51006e-18	0.428387	0.897	0.788	2.95897e-14
GHITM	7.75457e-42	0.428326	1	0.998	1.51951e-37
ACSL4	3.38165e-17	0.428323	0.852	0.707	6.62635e-13
MAPK6	1.55908e-12	0.428024	0.627	0.476	3.05503e-08
MYO6	1.99761e-14	0.427903	0.756	0.622	3.91431e-10
PPP2CB	1.63585e-21	0.427899	0.943	0.878	3.20545e-17
LRP12	1.35683e-11	0.427716	0.681	0.576	2.65872e-07
ZEB2	3.75607e-11	0.427573	0.603	0.459	7.36001e-07
MT-ND5	1.63573e-26	0.427261	1	0.996	3.20521e-22
LRPPRC	7.92394e-14	0.427242	0.775	0.646	1.5527e-09
NFIX	1.86962e-16	0.427081	0.818	0.71	3.66352e-12
HBEGF	6.54556e-10	0.42663	0.597	0.45	1.2826e-05
KPNB1	7.87862e-24	0.426444	0.995	0.987	1.54382e-19
COL4A2	3.49328e-16	0.426342	1	0.991	6.84508e-12
FARP1	1.16583e-15	0.425946	0.736	0.609	2.28444e-11
SLC25A36	5.80943e-18	0.425896	0.841	0.738	1.13836e-13
RAPGEF2	1.5143e-15	0.42584	0.514	0.297	2.96728e-11
ESF1	3.26837e-15	0.42571	0.877	0.828	6.40438e-11
SLU7	4.07415e-15	0.425656	0.789	0.677	7.9833e-11
RPS17	6.47747e-64	0.425191	1	1	1.26926e-59
TMEM131	4.29339e-14	0.424934	0.724	0.6	8.41289e-10
RBM22	4.08918e-13	0.4245	0.71	0.616	8.01275e-09
LACC1	4.79285e-09	0.424327	0.603	0.463	9.39159e-05
TUG1	2.03886e-12	0.42432	0.659	0.515	3.99515e-08
ABL2	1.57977e-08	0.424307	0.593	0.507	0.000309556
HMGB2	5.86914e-13	0.424252	0.603	0.428	1.15006e-08
DCBLD2	1.56262e-09	0.424056	0.998	1	3.06195e-05
CD164	2.96586e-27	0.423875	0.995	0.985	5.81161e-23
GCC2	1.22582e-16	0.423333	0.906	0.819	2.40199e-12
AGFG1	4.81393e-16	0.423084	0.798	0.67	9.43289e-12
YY1	8.84666e-23	0.423025	0.986	0.969	1.7335e-18
NUB1	5.42744e-19	0.422714	0.92	0.856	1.06351e-14
ZC3H14	1.63071e-16	0.422538	0.823	0.729	3.19537e-12
H1FX	8.30436e-13	0.4223	0.873	0.803	1.62724e-08
BTG2	7.66838e-09	0.422236	0.427	0.282	0.000150262
EIF4G2	4.78862e-31	0.422098	1	1	9.3833e-27
HNRNPF	3.38412e-22	0.422058	0.981	0.956	6.63118e-18
GART	5.14956e-15	0.421924	0.753	0.618	1.00906e-10
ZFX	2.05034e-13	0.421701	0.563	0.386	4.01765e-09
STX6	1.00764e-11	0.421457	0.611	0.48	1.97448e-07
TMF1	7.12306e-17	0.421087	0.941	0.876	1.39576e-12
DDX21	2.01365e-23	0.42041	0.992	0.963	3.94574e-19
MGA	5.23576e-14	0.420315	0.497	0.301	1.02595e-09
EMP1	1.14248e-08	0.420269	0.576	0.454	0.000223868
ATE1	2.03739e-13	0.420225	0.597	0.439	3.99227e-09
PJA2	6.60988e-18	0.419639	0.906	0.812	1.29521e-13
NORAD	2.39311e-10	0.418858	0.755	0.697	4.6893e-06
KANSL1	5.58147e-14	0.418837	0.532	0.336	1.09369e-09
AKIRIN1	2.042e-18	0.418723	0.904	0.836	4.00131e-14
CHMP4B	1.96898e-12	0.4185	0.687	0.57	3.85822e-08
SINHCAF	1.08518e-12	0.417569	0.486	0.303	2.12641e-08
PRNP	1.45422e-18	0.417341	0.943	0.845	2.84953e-14
STAM	4.2e-12	0.417275	0.711	0.605	8.22989e-08
RPL7L1	1.05438e-23	0.417124	0.994	0.963	2.06605e-19
FXR1	2.014e-25	0.416703	0.992	0.98	3.94644e-21
PURA	3.51569e-19	0.416668	0.948	0.889	6.88899e-15
WDR82	9.6859e-14	0.415876	0.696	0.576	1.89795e-09
NTRK3	3.27878e-20	0.41585	0.279	0.063	6.42477e-16
ARID1A	7.11322e-10	0.415507	0.619	0.513	1.39383e-05
ACBD5	1.09867e-13	0.415306	0.707	0.555	2.15284e-09
USP14	2.95363e-24	0.414603	0.994	0.976	5.78764e-20
WBP4	2.10502e-15	0.414078	0.875	0.828	4.12479e-11
CHM	1.8571e-13	0.413485	0.705	0.568	3.63899e-09
PNO1	1.09515e-13	0.413355	0.765	0.655	2.14595e-09
SLFN12	1.45655e-09	0.413107	0.574	0.456	2.8541e-05
NAA35	3.44276e-13	0.412785	0.671	0.528	6.74608e-09
HIST2H2AC	2.30039e-11	0.412766	0.455	0.29	4.50761e-07
BEX4	1.93848e-15	0.412202	0.397	0.183	3.79845e-11
NDUFS1	2.75599e-19	0.411648	0.895	0.825	5.40036e-15
TNIK	4.20285e-13	0.411481	0.363	0.179	8.23549e-09
MIER1	1.43099e-19	0.411025	0.957	0.895	2.80403e-15
DICER1	3.50497e-11	0.410575	0.596	0.45	6.86799e-07
ADGRL4	2.47156e-11	0.410538	0.903	0.856	4.84302e-07
CASC3	2.39963e-11	0.410257	0.58	0.439	4.70207e-07
TTC17	4.4163e-12	0.40984	0.622	0.474	8.65374e-08
PFDN2	3.64761e-27	0.409781	1	1	7.1475e-23
PURB	7.82346e-13	0.409516	0.512	0.328	1.53301e-08
PLEKHA3	5.94195e-20	0.409471	0.954	0.913	1.16433e-15
REST	3.48646e-15	0.409454	0.909	0.852	6.83172e-11
HNRNPR	1.06602e-25	0.409042	1	0.991	2.08886e-21
TERF2	3.11391e-12	0.408899	0.591	0.45	6.1017e-08
IER5	9.57136e-08	0.408773	0.662	0.603	0.00187551
UBR2	2.1522e-12	0.408539	0.614	0.48	4.21723e-08
SOS1	1.65103e-12	0.408468	0.637	0.491	3.23519e-08
ANP32B	2.66571e-29	0.408339	1	0.991	5.22346e-25
RRM2B	9.92342e-12	0.40739	0.701	0.594	1.94449e-07
PAFAH1B2	3.21629e-15	0.407107	0.833	0.745	6.30231e-11
NUAK1	5.97316e-09	0.406672	0.471	0.328	0.000117044
LINC02693	2.37457e-13	0.405954	0.539	0.356	4.65298e-09
SMU1	1.28784e-15	0.405542	0.836	0.727	2.52352e-11
ZNF721	1.22055e-13	0.40518	0.509	0.312	2.39167e-09
EGLN1	6.23574e-12	0.404027	0.71	0.596	1.22189e-07
EPC2	6.9773e-15	0.403776	0.509	0.301	1.3672e-10
TSLP	4.68925e-10	0.403385	0.617	0.496	9.18858e-06
TNKS2	9.55887e-15	0.403321	0.784	0.64	1.87306e-10
NUDT4	2.39505e-12	0.403164	0.745	0.633	4.6931e-08
FGD5-AS1	4.52786e-13	0.403028	0.719	0.629	8.87234e-09
AFTPH	2.67465e-13	0.402945	0.514	0.334	5.24098e-09
TP53BP2	4.30511e-12	0.402805	0.528	0.356	8.43586e-08
OSTM1	2.9223e-15	0.402547	0.813	0.736	5.72625e-11
FYN	9.8435e-14	0.402484	0.835	0.74	1.92883e-09
ZC3H18	1.17586e-12	0.402217	0.687	0.546	2.3041e-08
PMS1	1.9533e-14	0.402112	0.483	0.277	3.82749e-10
ANO6	3.86184e-11	0.401202	0.552	0.404	7.56727e-07
BACE1	4.22082e-13	0.401022	0.741	0.618	8.2707e-09
ACSL3	2.89297e-13	0.400986	0.83	0.762	5.66876e-09
NUCKS1	1.53586e-28	0.400711	1	1	3.00952e-24
JOSD1	3.4198e-13	0.400687	0.588	0.408	6.7011e-09
SPIN1	1.8758e-13	0.400649	0.741	0.622	3.67562e-09
SESN2	1.33851e-12	0.400576	0.752	0.653	2.62281e-08
ZBTB20	2.17182e-11	0.400221	0.489	0.323	4.25568e-07
CRNDE	4.45123e-19	0.400119	0.969	0.908	8.72218e-15
EGFR	1.14317e-10	0.399978	0.742	0.651	2.24004e-06
RALGAPA1	5.54801e-13	0.399575	0.505	0.314	1.08713e-08
ATP2A2	1.56411e-14	0.399396	0.812	0.725	3.06487e-10
PKN2	7.92575e-13	0.39906	0.787	0.688	1.55305e-08
CTCF	9.13567e-14	0.398669	0.753	0.638	1.79013e-09
EPN2	4.96942e-12	0.398631	0.721	0.638	9.73758e-08
TAF15	5.5802e-10	0.398567	0.741	0.668	1.09344e-05
DYNLL2	1.48302e-12	0.398347	0.674	0.524	2.90599e-08
XPC	1.13602e-11	0.397563	0.838	0.736	2.22603e-07
STK4	1.44591e-11	0.39756	0.66	0.528	2.83327e-07
AC037198.1	1.32468e-11	0.397474	0.435	0.255	2.59571e-07
PRKCI	3.77933e-11	0.39737	0.534	0.38	7.4056e-07
POLR2A	1.09538e-13	0.39733	0.843	0.788	2.14639e-09
MRPS5	2.66087e-16	0.397299	0.88	0.828	5.21397e-12
ZDHHC17	1.73721e-14	0.397184	0.481	0.277	3.40407e-10
ANKRD13A	8.34278e-08	0.396523	0.6	0.533	0.00163477
TOR1AIP1	1.1654e-11	0.396488	0.671	0.526	2.28359e-07
XRCC5	1.87746e-27	0.396344	1	0.993	3.67888e-23
NAP1L4	4.97485e-19	0.396035	0.961	0.913	9.74821e-15
UPF3A	6.45899e-21	0.395389	0.975	0.945	1.26564e-16
SMARCC1	8.94179e-16	0.395001	0.841	0.753	1.75214e-11
TSC22D2	5.38178e-13	0.394876	0.505	0.323	1.05456e-08
TWISTNB	8.49198e-12	0.394744	0.782	0.714	1.664e-07
RC3H2	5.38695e-12	0.394492	0.62	0.467	1.05557e-07
FST	0.00371649	0.39439	0.998	0.987	1
XRN2	1.33062e-16	0.394193	0.961	0.915	2.60736e-12
PLS3	1.32653e-17	0.393847	0.992	0.98	2.59934e-13
ZKSCAN1	1.17648e-13	0.393566	0.799	0.712	2.30531e-09
VPS37A	3.46678e-17	0.393383	0.873	0.836	6.79315e-13
RBM12B	6.26892e-14	0.393216	0.417	0.218	1.22839e-09
HNRNPC	2.32803e-29	0.393121	1	1	4.56178e-25
PARG	1.11424e-11	0.393109	0.532	0.362	2.18336e-07
OTUD6B	5.18911e-14	0.392995	0.469	0.275	1.01681e-09
STAG2	4.05932e-11	0.392818	0.687	0.559	7.95423e-07
PTPN1	3.03369e-13	0.392761	0.789	0.701	5.94451e-09
AHR	4.96589e-10	0.392067	0.91	0.88	9.73066e-06
GOLPH3	4.36374e-11	0.391612	0.648	0.537	8.55074e-07
VEGFA	3.48035e-16	0.391609	0.924	0.797	6.81975e-12
TOP1	2.14125e-22	0.391199	1	0.983	4.19578e-18
MORC2	1.09156e-13	0.390947	0.548	0.358	2.13891e-09
ARFGEF2	1.51733e-12	0.390882	0.514	0.338	2.97321e-08
BCAP29	9.81504e-20	0.389865	0.971	0.921	1.92326e-15
CCDC171	1.16851e-19	0.389618	0.344	0.111	2.2897e-15
SF3B1	1.24003e-17	0.389601	0.98	0.921	2.42983e-13
ATXN7L3B	1.66815e-11	0.389237	0.776	0.699	3.26874e-07
ESYT1	1.11181e-12	0.389231	0.816	0.749	2.17859e-08
AIDA	2.45903e-17	0.388618	0.92	0.821	4.81847e-13
BBX	1.64146e-19	0.387961	0.988	0.95	3.21645e-15
TXNDC12	3.47442e-18	0.387903	0.966	0.932	6.80813e-14
MAN1A2	3.38421e-12	0.387821	0.785	0.707	6.63136e-08
TRAM1	3.17206e-26	0.387596	1	0.998	6.21565e-22
SFSWAP	3.9994e-12	0.386968	0.718	0.603	7.83682e-08
HMGB1	2.63183e-26	0.386934	1	1	5.15707e-22
ZNF451	5.633e-10	0.386729	0.606	0.487	1.10379e-05
PDCD11	3.06103e-09	0.386666	0.571	0.467	5.99809e-05
NTN4	8.29975e-08	0.38665	0.756	0.694	0.00162634
RRAS2	1.05693e-12	0.386539	0.852	0.775	2.07105e-08
MCL1	6.88637e-15	0.386354	0.855	0.793	1.34938e-10
NRIP1	2.99678e-13	0.386345	0.44	0.249	5.87218e-09
PTEN	2.92944e-14	0.386046	0.861	0.817	5.74024e-10
SMC3	1.34152e-15	0.385511	0.917	0.845	2.6287e-11
DYNC2H1	1.59023e-11	0.385055	0.519	0.349	3.11606e-07
FNBP1L	6.75558e-11	0.38437	0.58	0.434	1.32376e-06
SFT2D2	4.99278e-08	0.384212	0.535	0.441	0.000978335
USP9X	4.49828e-14	0.384143	0.835	0.745	8.81439e-10
GON4L	1.88944e-12	0.383797	0.642	0.493	3.70236e-08
APPL1	1.45999e-15	0.383691	0.884	0.814	2.86084e-11
TPM3	1.12221e-21	0.383602	1	0.996	2.19897e-17
MAPKAP1	2.42256e-13	0.383124	0.877	0.838	4.74701e-09
FUBP3	1.27825e-11	0.383015	0.637	0.491	2.50474e-07
ZYG11B	3.90258e-12	0.382613	0.583	0.419	7.64711e-08
PRPSAP1	1.80172e-12	0.382519	0.691	0.57	3.53047e-08
AKAP12	1.30029e-08	0.382174	0.79	0.697	0.000254792
PRPF6	8.93134e-14	0.381774	0.903	0.834	1.7501e-09
SGMS2	3.43171e-09	0.381766	0.574	0.445	6.72444e-05
GGCT	1.27389e-11	0.38175	0.835	0.786	2.49618e-07
RRS1	1.35654e-10	0.381568	0.71	0.605	2.65813e-06
SOS2	4.78859e-11	0.381566	0.466	0.301	9.38325e-07
B4GALT1	6.74127e-10	0.381118	0.634	0.504	1.32095e-05
HNRNPK	2.53249e-27	0.380554	1	1	4.96242e-23
JUND	2.95353e-17	0.380344	0.998	0.991	5.78744e-13
CEP164	1.17162e-11	0.380281	0.633	0.476	2.2958e-07
RTKN2	2.47912e-09	0.380101	0.307	0.162	4.85783e-05
2022-03-06	2.25426e-09	0.380055	0.642	0.55	4.41722e-05
EIF4G1	2.0658e-17	0.379957	0.981	0.948	4.04793e-13
SMURF2	3.30654e-10	0.379899	0.92	0.823	6.47916e-06
LGALS3	2.96852e-12	0.379851	1	0.998	5.81681e-08
SMG7	2.0766e-11	0.379772	0.631	0.507	4.06909e-07
GNPDA2	3.22112e-10	0.379659	0.631	0.507	6.31179e-06
SGMS1	5.40677e-12	0.379583	0.532	0.362	1.05946e-07
RB1	2.54934e-12	0.379314	0.596	0.417	4.99544e-08
IQGAP1	1.69127e-16	0.377865	0.978	0.934	3.31405e-12
NUTM2B-AS1	1.08104e-12	0.377846	0.731	0.585	2.1183e-08
ITGA2	4.80703e-06	0.377108	0.907	0.806	0.0941937
MAPKAPK5-AS1	1.95565e-13	0.377108	0.776	0.701	3.8321e-09
IRF1	3.12537e-08	0.377098	0.438	0.306	0.000612417
NSF	1.24354e-08	0.37705	0.62	0.517	0.000243672
CFLAR	7.96278e-10	0.376791	0.716	0.62	1.56031e-05
PPP2R2A	1.28735e-13	0.376559	0.878	0.825	2.52257e-09
JADE1	8.31186e-09	0.376441	0.637	0.509	0.000162871
RAB31	9.74845e-09	0.376221	0.694	0.624	0.000191021
NIN	4.54983e-08	0.376044	0.526	0.41	0.000891539
SMIM13	9.17798e-14	0.375766	0.736	0.574	1.79843e-09
OSBPL3	2.41876e-17	0.375365	0.316	0.105	4.73957e-13
CRK	2.34833e-11	0.375116	0.802	0.762	4.60155e-07
HOXC9	7.10607e-16	0.375111	0.265	0.074	1.39243e-11
ZFYVE9	1.62568e-10	0.375071	0.475	0.325	3.18552e-06
CCDC91	5.42797e-13	0.374981	0.83	0.747	1.06361e-08
MNAT1	1.5166e-15	0.374457	0.914	0.878	2.97177e-11
TRIM4	1.46968e-09	0.374006	0.552	0.43	2.87984e-05
HIPK3	4.94766e-10	0.373269	0.549	0.397	9.69494e-06
SMARCD1	7.28213e-11	0.37326	0.546	0.386	1.42693e-06
RNF20	1.69189e-10	0.373065	0.687	0.57	3.31525e-06
ARIH2	1.46921e-14	0.372985	0.873	0.797	2.87892e-10
XPO1	3.70882e-14	0.372905	0.904	0.847	7.26743e-10
ZC2HC1A	1.74461e-09	0.372851	0.631	0.504	3.41857e-05
ACO1	1.99436e-13	0.372662	0.863	0.769	3.90795e-09
SIM2	5.44582e-11	0.372427	0.355	0.188	1.06711e-06
TNFRSF12A	1.05124e-29	0.372265	1	1	2.05991e-25
FOXC1	1.25322e-11	0.372258	0.42	0.249	2.45569e-07
SP3	3.48985e-12	0.37191	0.563	0.386	6.83837e-08
GNPDA1	5.53955e-11	0.37178	0.764	0.679	1.08547e-06
SUCO	2.51885e-11	0.371565	0.657	0.522	4.93569e-07
MOK	9.85436e-16	0.371276	0.969	0.919	1.93096e-11
ZNF644	5.65561e-12	0.37054	0.775	0.64	1.10822e-07
SLC39A14	9.69149e-09	0.370529	0.645	0.552	0.000189905
OPA1	1.9597e-10	0.370473	0.627	0.493	3.84002e-06
DCUN1D1	1.07336e-10	0.370317	0.67	0.548	2.10325e-06
CCNG1	8.96686e-12	0.370169	0.812	0.771	1.75706e-07
ADAM17	3.46039e-10	0.370071	0.508	0.365	6.78064e-06
PPP4R2	8.34965e-15	0.369727	0.948	0.893	1.63611e-10
TM9SF2	2.86223e-13	0.369644	0.892	0.849	5.60855e-09
APOA1	4.64705e-05	0.369569	0.117	0.048	0.91059
STOM	8.29671e-09	0.369546	0.742	0.683	0.000162574
CBX1	2.82768e-15	0.36954	0.815	0.688	5.54083e-11
CWC22	1.221e-10	0.369433	0.617	0.489	2.39254e-06
NFIC	7.88015e-16	0.369173	0.963	0.908	1.54412e-11
SMIM10L1	6.92057e-17	0.368968	0.972	0.93	1.35609e-12
PCBP2	6.08767e-23	0.368918	1	0.989	1.19288e-18
TAF3	4.30434e-10	0.368829	0.596	0.474	8.43436e-06
MRPS31	3.05027e-09	0.368802	0.722	0.631	5.977e-05
LINC00909	1.17004e-13	0.368434	0.517	0.319	2.29269e-09
USP9Y	6.6569e-09	0.368423	0.488	0.354	0.000130442
SENP5	2.5368e-11	0.36825	0.583	0.437	4.97086e-07
SORBS2	1.95562e-09	0.367751	0.44	0.275	3.83203e-05
LIN7C	2.59337e-10	0.367564	0.62	0.485	5.08171e-06
BMP6	8.76979e-11	0.367497	0.346	0.181	1.71844e-06
OTUD4	2.19995e-10	0.367334	0.562	0.4	4.31079e-06
ITPR2	8.50548e-12	0.367311	0.506	0.325	1.66665e-07
RYBP	6.4339e-09	0.367173	0.596	0.491	0.000126072
ICK	1.56658e-11	0.367001	0.583	0.41	3.06972e-07
MAGOH	6.42948e-15	0.366929	0.935	0.915	1.25986e-10
TERF1	4.45591e-12	0.366525	0.79	0.71	8.73137e-08
STC2	2.27889e-21	0.366491	1	1	4.46548e-17
MEF2A	8.02808e-12	0.366388	0.818	0.718	1.5731e-07
C19orf48	1.1e-07	0.3663	0.65	0.557	0.00215544
PRPF4B	7.0336e-16	0.365923	0.96	0.897	1.37823e-11
PUM2	2.24757e-12	0.365498	0.495	0.308	4.4041e-08
PCF11	1.44506e-09	0.365452	0.5	0.349	2.83159e-05
FAM110B	1.42323e-15	0.365217	0.363	0.153	2.78882e-11
TCF21	1.37954e-08	0.36511	0.423	0.277	0.000270322
ETNK1	4.70149e-10	0.365053	0.603	0.485	9.21258e-06
PAPOLA	1.97697e-15	0.364663	0.944	0.873	3.87388e-11
RBM25	2.89012e-16	0.364609	0.971	0.943	5.66318e-12
RSL24D1	6.9528e-22	0.364363	1	0.976	1.3624e-17
TMEM65	1.71594e-12	0.364331	0.469	0.284	3.36238e-08
TRIM38	9.84476e-10	0.364308	0.58	0.434	1.92908e-05
ZMYM5	7.68406e-12	0.364054	0.565	0.389	1.50569e-07
ANTXR2	1.55983e-10	0.364002	0.731	0.622	3.05649e-06
RBM33	2.91247e-09	0.36389	0.574	0.459	5.70699e-05
RPS6KA2	4.1104e-10	0.363738	0.748	0.703	8.05433e-06
HNRNPH1	4.94115e-09	0.363636	0.718	0.64	9.68218e-05
KIF1B	3.46384e-11	0.363587	0.725	0.609	6.7874e-07
ACBD3	3.24057e-15	0.363371	0.944	0.908	6.3499e-11
EPG5	6.76125e-10	0.363339	0.523	0.367	1.32487e-05
PEA15	1.25279e-21	0.363303	1	0.98	2.45484e-17
SDCBP	1.53729e-12	0.363007	0.989	0.976	3.01231e-08
MIGA1	4.54172e-10	0.362334	0.701	0.609	8.8995e-06
CKAP5	3.22604e-09	0.362173	0.698	0.631	6.32143e-05
MKNK2	2.91907e-11	0.362157	0.869	0.797	5.71993e-07
SRRM1	1.0277e-15	0.362003	0.978	0.952	2.01378e-11
AGPAT3	6.9926e-10	0.36176	0.644	0.535	1.3702e-05
RNF213	4.53631e-12	0.36164	0.784	0.666	8.8889e-08
CDC42	1.3256e-27	0.361424	1	0.998	2.59751e-23
C8orf33	4.48977e-13	0.361363	0.836	0.806	8.79769e-09
BTBD7	6.94424e-10	0.361107	0.622	0.489	1.36072e-05
FRMD4A	6.08414e-12	0.360907	0.778	0.627	1.19219e-07
TRIM37	6.51011e-11	0.360629	0.574	0.421	1.27566e-06
PAIP1	2.79332e-19	0.360612	0.986	0.948	5.47351e-15
ZFHX4-AS1	6.54818e-19	0.360511	0.261	0.057	1.28311e-14
TBC1D15	4.32888e-10	0.360242	0.582	0.443	8.48244e-06
PTK2	2.36217e-09	0.360236	0.633	0.537	4.62867e-05
WASF3	4.99347e-09	0.360179	0.574	0.456	9.78471e-05
KPNA3	3.69764e-12	0.360167	0.847	0.745	7.24552e-08
ZMIZ1	1.16593e-08	0.360153	0.545	0.408	0.000228465
GLIS3	1.22245e-11	0.359916	0.418	0.236	2.39539e-07
ATL3	6.59971e-11	0.359822	0.816	0.751	1.29321e-06
HSPA4	2.76989e-15	0.359805	0.974	0.921	5.4276e-11
BRD1	4.4479e-13	0.359774	0.443	0.249	8.71567e-09
AMIGO2	0.000100726	0.359473	0.887	0.823	1
PPIP5K2	2.23132e-09	0.359391	0.639	0.537	4.37227e-05
RERE	7.55296e-09	0.359358	0.623	0.528	0.000148
PHIP	9.85788e-09	0.359356	0.73	0.672	0.000193165
ICE1	6.59656e-10	0.359281	0.642	0.548	1.2926e-05
DNAJC9	3.93556e-11	0.35855	0.741	0.638	7.71172e-07
ATM	2.75235e-09	0.358196	0.576	0.439	5.39323e-05
TUT7	7.87912e-10	0.358159	0.568	0.426	1.54391e-05
KPNA1	3.35813e-10	0.357451	0.677	0.581	6.58026e-06
KDM2A	1.63937e-09	0.357195	0.554	0.43	3.21235e-05
PSMD12	7.02056e-20	0.356929	0.991	0.976	1.37568e-15
NTM	6.57286e-10	0.356621	0.847	0.777	1.28795e-05
TBX3	2.42866e-06	0.356598	0.525	0.419	0.0475896
UFM1	7.26373e-17	0.356378	0.957	0.897	1.42333e-12
PRDM2	1.88117e-11	0.356229	0.486	0.314	3.68615e-07
ZNF605	5.12283e-10	0.356216	0.511	0.354	1.00382e-05
ARMC1	9.98489e-12	0.356093	0.802	0.707	1.95654e-07
AKAP13	3.46866e-08	0.355618	0.577	0.465	0.000679684
ZDHHC21	2.16601e-09	0.355381	0.478	0.336	4.24429e-05
GRPEL1	9.68681e-12	0.355051	0.884	0.847	1.89813e-07
AGO3	2.25775e-13	0.355027	0.458	0.255	4.42407e-09
CYLD	2.58231e-09	0.354803	0.716	0.635	5.06003e-05
MAP4K3	2.26583e-08	0.354619	0.599	0.489	0.000443989
NEDD1	4.6327e-11	0.354564	0.529	0.352	9.07778e-07
DNTTIP2	2.96448e-15	0.353975	0.966	0.908	5.8089e-11
SLC30A1	1.66046e-10	0.353721	0.56	0.4	3.25367e-06
MMGT1	2.53019e-08	0.353503	0.617	0.526	0.00049579
MSL3	4.0219e-09	0.353349	0.628	0.528	7.88091e-05
BIRC2	1.07851e-09	0.353336	0.892	0.821	2.11334e-05
TSN	1.45776e-11	0.353221	0.813	0.751	2.85647e-07
MORC3	4.41602e-08	0.353221	0.579	0.476	0.000865319
TRAPPC6B	3.93091e-10	0.353085	0.667	0.548	7.70261e-06
ATP11C	1.6369e-09	0.352756	0.58	0.437	3.20751e-05
NOC3L	3.02501e-10	0.352729	0.784	0.692	5.9275e-06
TFRC	2.69113e-06	0.352478	0.548	0.469	0.0527327
TGOLN2	1.11511e-15	0.352223	0.971	0.943	2.18506e-11
CBX6	1.75947e-10	0.352213	0.795	0.753	3.44768e-06
AC118549.1	7.72859e-10	0.352098	0.628	0.509	1.51442e-05
CELF1	3.81946e-10	0.351995	0.708	0.605	7.48422e-06
MPDZ	1.94179e-08	0.351797	0.539	0.421	0.000380494
POLK	2.51944e-09	0.351617	0.674	0.579	4.93684e-05
TCAF1	1.49242e-08	0.351518	0.784	0.71	0.000292439
IPO5	2.36136e-12	0.35135	0.941	0.889	4.62708e-08
VGLL3	1.60373e-05	0.351348	0.574	0.517	0.314252
RPL37	5.037e-68	0.351044	1	1	9.87e-64
STRN3	1.78801e-08	0.35042	0.679	0.587	0.000350361
ANKIB1	4.9816e-10	0.349482	0.682	0.579	9.76145e-06
LPCAT2	1.36279e-08	0.34937	0.872	0.79	0.000267039
RSRC2	2.14725e-14	0.349069	0.971	0.934	4.20754e-10
DDX24	1.15035e-20	0.34879	1	1	2.25411e-16
UTP14A	5.836e-08	0.348747	0.69	0.644	0.00114356
ZNF322	1.26393e-09	0.348574	0.633	0.5	2.47666e-05
AATF	6.62028e-13	0.348062	0.894	0.836	1.29724e-08
ABCF1	6.17523e-16	0.347798	0.991	0.963	1.21004e-11
PDE12	1.64535e-10	0.34759	0.542	0.384	3.22407e-06
FRA10AC1	5.36894e-11	0.347351	0.821	0.76	1.05204e-06
EIF2S2	4.0892e-45	0.347238	1	1	8.01279e-41
PAXBP1	5.13985e-11	0.347076	0.407	0.234	1.00715e-06
ZBTB21	5.15019e-08	0.346801	0.375	0.249	0.00100918
MCMBP	8.58164e-10	0.346395	0.522	0.373	1.68157e-05
G3BP1	6.16595e-14	0.34624	0.971	0.937	1.20822e-09
LRRC2	1.46818e-09	0.345833	0.46	0.306	2.8769e-05
PPP3R1	2.73077e-08	0.345707	0.523	0.408	0.000535095
UBXN7	1.6952e-09	0.345644	0.5	0.356	3.32175e-05
CWF19L2	1.66262e-09	0.345561	0.559	0.424	3.25791e-05
MT-ND2	3.36109e-17	0.344821	1	1	6.58605e-13
CDKN2A	2.65237e-08	0.344605	0.681	0.55	0.000519732
SMIM19	1.26418e-09	0.344433	0.795	0.749	2.47717e-05
MPP6	2.71539e-10	0.344199	0.519	0.356	5.32081e-06
CD2AP	8.44475e-10	0.344157	0.645	0.535	1.65475e-05
EDA2R	2.04978e-12	0.344106	0.346	0.164	4.01654e-08
AGPAT5	7.72028e-09	0.343913	0.427	0.284	0.000151279
RBBP8	6.81758e-11	0.343885	0.44	0.269	1.3359e-06
WASHC4	1.79747e-08	0.343823	0.681	0.598	0.000352215
TASOR	1.2432e-07	0.34365	0.509	0.4	0.00243605
RAB5A	1.14397e-10	0.343483	0.776	0.686	2.2416e-06
MAP3K2	7.35948e-10	0.342858	0.642	0.507	1.44209e-05
AR	3.25537e-11	0.342709	0.407	0.234	6.3789e-07
RBM39	2.53004e-21	0.342703	1	1	4.95762e-17
RNF169	2.88957e-09	0.342663	0.537	0.406	5.66212e-05
TES	1.26097e-05	0.342542	0.718	0.705	0.247086
RCOR3	5.48922e-08	0.342504	0.59	0.485	0.00107561
USO1	1.03453e-12	0.342489	0.892	0.847	2.02716e-08
SRXN1	5.70369e-08	0.342397	0.843	0.797	0.00111764
SLAIN2	2.87795e-10	0.342356	0.677	0.57	5.63934e-06
NSRP1	6.87765e-15	0.342294	0.974	0.948	1.34768e-10
TLN1	2.44165e-14	0.342191	0.998	0.998	4.78442e-10
PRELID3B	2.45526e-11	0.342131	0.809	0.723	4.81109e-07
MDM4	1.24676e-09	0.341997	0.421	0.271	2.44302e-05
BCL10	5.73676e-09	0.341917	0.767	0.731	0.000112412
RAD17	3.50105e-10	0.341813	0.631	0.489	6.86032e-06
EID3	6.96609e-15	0.341759	0.309	0.114	1.365e-10
ATF2	6.84652e-10	0.34169	0.539	0.393	1.34158e-05
MICAL2	2.9212e-12	0.341234	0.989	0.972	5.72409e-08
WASL	7.78452e-12	0.341149	0.829	0.731	1.52538e-07
DYSF	1.24688e-08	0.340924	0.417	0.266	0.000244327
RIN3	6.14121e-12	0.3406	0.449	0.262	1.20337e-07
PYROXD1	3.27766e-08	0.34058	0.681	0.592	0.000642258
KHSRP	7.64545e-09	0.340437	0.603	0.509	0.000149813
HEBP2	1.40289e-18	0.340403	0.994	0.993	2.74897e-14
COMMD2	3.73502e-13	0.340145	0.863	0.782	7.31878e-09
TLK2	3.10315e-08	0.340106	0.56	0.437	0.000608062
EPHA2	4.60425e-08	0.340038	0.696	0.62	0.000902204
MAT2A	5.80635e-12	0.340018	0.884	0.847	1.13775e-07
MFAP5	0.0136674	0.339693	0.735	0.718	1
GPER1	2.51908e-10	0.339551	0.386	0.223	4.93615e-06
RAB10	2.44044e-20	0.339361	0.998	0.993	4.78205e-16
IDE	9.12076e-10	0.338626	0.485	0.336	1.78721e-05
TMOD3	6.91855e-14	0.3386	0.94	0.893	1.35569e-09
CRBN	1.11175e-11	0.338552	0.819	0.734	2.17847e-07
BRPF3	4.14305e-11	0.338537	0.437	0.271	8.11831e-07
OTUD6B-AS1	1.36334e-11	0.338453	0.858	0.799	2.67147e-07
LMAN1	2.32149e-16	0.338364	0.978	0.95	4.54897e-12
MSRB3	3.33271e-15	0.33813	0.977	0.941	6.53044e-11
SYF2	2.92905e-17	0.338088	0.986	0.952	5.73947e-13
C9orf78	7.55744e-15	0.337966	0.975	0.959	1.48088e-10
TLN2	2.22849e-12	0.337774	0.404	0.218	4.36672e-08
EXOC1	2.16478e-09	0.337771	0.674	0.579	4.24189e-05
TUFT1	2.8248e-12	0.337603	0.31	0.135	5.5352e-08
KLF13	4.37347e-10	0.337375	0.466	0.301	8.56982e-06
ARHGEF10	5.04719e-10	0.336801	0.432	0.269	9.88997e-06
CTTNBP2NL	1.84031e-08	0.336635	0.704	0.624	0.000360608
CDH4	2.97243e-11	0.336487	0.352	0.183	5.82447e-07
KAT6A	1.82168e-09	0.336296	0.5	0.352	3.56959e-05
GSDME	4.09895e-08	0.336061	0.645	0.548	0.00080319
RRN3	6.66615e-10	0.336044	0.454	0.299	1.30623e-05
NUTM2A-AS1	1.23873e-09	0.335964	0.781	0.705	2.42729e-05
KIAA0232	1.30175e-09	0.335923	0.665	0.561	2.55078e-05
TAF7	8.50008e-14	0.335855	0.954	0.915	1.66559e-09
SFTA1P	1.26197e-08	0.335529	0.252	0.118	0.000247284
DHX40	1.39222e-07	0.334951	0.59	0.509	0.00272806
ANXA1	1.74467e-21	0.334839	1	1	3.41868e-17
C11orf58	2.03683e-36	0.334687	1	1	3.99117e-32
RBM17	1.67919e-13	0.334675	0.9	0.841	3.29037e-09
EZR	2.9276e-07	0.334651	0.761	0.727	0.00573662
TWF1	5.04752e-15	0.334414	0.958	0.91	9.89061e-11
MFN1	2.36081e-09	0.333898	0.653	0.52	4.62601e-05
TOB2	3.65368e-09	0.333768	0.505	0.369	7.15938e-05
ZNF260	1.32339e-11	0.333344	0.448	0.264	2.59319e-07
BRCA2	2.90899e-10	0.33321	0.285	0.135	5.70018e-06
GALNT10	7.81761e-10	0.333162	0.824	0.727	1.53186e-05
PTPN12	1.29775e-10	0.33306	0.798	0.74	2.54295e-06
CDC73	1.78388e-11	0.333016	0.844	0.771	3.49551e-07
BNIP2	4.45996e-12	0.332901	0.878	0.814	8.73929e-08
RDH14	2.06756e-14	0.332782	0.949	0.915	4.05139e-10
ATN1	4.8816e-11	0.332519	0.844	0.782	9.56549e-07
DNAJB4	1.06849e-06	0.332483	0.985	0.959	0.020937
ZC3H13	2.92452e-12	0.331464	0.9	0.847	5.7306e-08
HERC4	4.68936e-09	0.331321	0.715	0.62	9.18879e-05
HIPK1	3.66139e-10	0.331	0.486	0.325	7.17449e-06
TMEM70	3.79802e-09	0.330998	0.878	0.847	7.44223e-05
ADNP	3.32392e-08	0.330939	0.6	0.485	0.000651323
APBB2	2.53908e-07	0.330888	0.602	0.502	0.00497532
EFR3A	2.15031e-10	0.330861	0.769	0.701	4.21354e-06
CYP51A1	1.41452e-10	0.330766	0.968	0.91	2.77176e-06
SKI	2.2879e-09	0.330693	0.628	0.496	4.48314e-05
UBE2G1	1.59456e-07	0.330672	0.667	0.594	0.00312455
SYNPO2	5.98717e-09	0.330653	0.369	0.225	0.000117319
EPDR1	1.57964e-08	0.330587	0.648	0.537	0.00030953
JARID2	4.72185e-09	0.330544	0.355	0.207	9.25247e-05
FAM207A	6.84759e-12	0.330532	0.92	0.906	1.34178e-07
MPHOSPH8	3.65814e-12	0.330412	0.944	0.921	7.16812e-08
GRPEL2	1.05768e-09	0.330335	0.424	0.271	2.07252e-05
BRD2	1.89419e-10	0.330285	0.91	0.854	3.71166e-06
NASP	4.56239e-11	0.330268	0.901	0.843	8.94e-07
SVIP	6.998e-07	0.330241	0.684	0.629	0.0137126
RRAGC	9.83151e-09	0.330237	0.863	0.825	0.000192648
ASAP2	3.05596e-09	0.330009	0.789	0.705	5.98816e-05
EXOSC8	1.28295e-10	0.329958	0.872	0.834	2.51395e-06
USP3	2.40468e-08	0.329549	0.602	0.478	0.000471198
RPS16	2.57144e-48	0.329279	1	1	5.03874e-44
MRPL41	4.52414e-28	0.329145	1	1	8.86505e-24
ITPRID2	8.14737e-11	0.329127	0.841	0.745	1.59648e-06
IFNAR1	5.18121e-09	0.32905	0.755	0.662	0.000101526
RGS20	1.15072e-07	0.328956	0.586	0.478	0.00225483
HDAC7	2.20459e-09	0.328721	0.684	0.592	4.31989e-05
EIF2S3	3.4754e-11	0.328693	0.894	0.852	6.81004e-07
VPS4B	2.43901e-10	0.328623	0.85	0.812	4.77925e-06
MAGI2	9.71628e-12	0.328126	0.364	0.186	1.90391e-07
ZMPSTE24	1.10262e-09	0.327941	0.776	0.677	2.16058e-05
STK24	8.96721e-10	0.327849	0.821	0.753	1.75713e-05
PTP4A2	8.51173e-25	0.327714	1	0.998	1.66787e-20
ATG3	7.46363e-11	0.327642	0.92	0.893	1.4625e-06
ALPK1	1.31792e-11	0.327587	0.33	0.159	2.58247e-07
BCAR3	1.54422e-08	0.326999	0.656	0.535	0.000302589
PPFIA1	4.93981e-09	0.325897	0.836	0.788	9.67957e-05
CCDC186	1.81812e-06	0.325601	0.6	0.528	0.0356261
LRRFIP1	2.3277e-14	0.325472	0.992	0.98	4.56113e-10
NDUFC1	1.19429e-25	0.325436	1	1	2.3402e-21
GTPBP2	2.82314e-11	0.325263	0.468	0.286	5.53195e-07
MAPKAPK2	5.22635e-08	0.325236	0.656	0.555	0.0010241
BHLHE41	1.87455e-16	0.325103	0.284	0.085	3.67319e-12
PRKCA	7.71563e-06	0.3248	0.654	0.605	0.151188
BAZ1A	5.98248e-08	0.324357	0.739	0.69	0.00117227
RPF2	1.67919e-10	0.324304	0.853	0.79	3.29037e-06
KCTD16	7.7976e-06	0.324001	0.477	0.376	0.152794
PDCD10	5.36526e-15	0.323844	0.972	0.954	1.05132e-10
BLOC1S2	8.2684e-15	0.323547	0.961	0.959	1.62019e-10
MAP4K3-DT	3.55148e-09	0.323528	0.801	0.764	6.95913e-05
MTR	7.06223e-09	0.323442	0.488	0.345	0.000138384
GNPNAT1	5.46128e-12	0.322917	0.833	0.697	1.07014e-07
CDC40	1.51334e-10	0.322804	0.827	0.784	2.96539e-06
SAMD4A	1.48925e-07	0.322777	0.427	0.299	0.00291818
CDK12	2.96901e-06	0.322613	0.674	0.622	0.0581777
ZC3H6	1.69647e-09	0.322376	0.448	0.286	3.32423e-05
EIF2S1	1.30575e-13	0.322354	0.983	0.943	2.55863e-09
TIMM17A	2.67505e-13	0.322171	0.986	0.963	5.24176e-09
ZNF426	2.19903e-11	0.321711	0.529	0.343	4.309e-07
RAB22A	7.09047e-11	0.321641	0.875	0.825	1.38938e-06
EPB41L2	1.20484e-10	0.321167	0.887	0.769	2.36088e-06
USP33	2.1799e-07	0.321017	0.63	0.539	0.00427151
SNHG3	2.303e-08	0.320914	0.691	0.611	0.000451273
KAT7	2.28911e-09	0.320672	0.508	0.354	4.48552e-05
PPP1R8	8.90425e-08	0.320596	0.593	0.476	0.00174479
PARD3	9.52529e-08	0.320088	0.562	0.461	0.00186648
ZNF326	9.61275e-10	0.319661	0.802	0.734	1.88362e-05
THAP12	3.56823e-08	0.319568	0.559	0.432	0.000699195
CMC1	9.43571e-14	0.319176	0.965	0.945	1.84893e-09
HECA	6.95204e-09	0.318782	0.375	0.227	0.000136225
KMT5A	5.95013e-10	0.318666	0.847	0.79	1.16593e-05
IARS	5.60204e-13	0.318566	0.974	0.959	1.09772e-08
MAT2B	2.83011e-08	0.318438	0.539	0.415	0.00055456
LSM12	1.55942e-11	0.318193	0.853	0.779	3.05568e-07
TARS	4.09378e-13	0.318094	0.994	0.989	8.02177e-09
ZC3H15	7.91573e-21	0.317867	0.998	1	1.55109e-16
ZBTB1	5.48807e-06	0.317671	0.488	0.404	0.107539
MED1	2.29116e-06	0.316647	0.552	0.489	0.0448953
VCPIP1	2.45887e-08	0.316308	0.465	0.328	0.000481815
SNX2	4.56742e-11	0.31627	0.978	0.932	8.94986e-07
ATF7	3.76654e-08	0.316245	0.633	0.524	0.000738053
OBI1	1.75431e-08	0.315942	0.554	0.417	0.000343756
NOL7	5.20035e-25	0.315911	1	1	1.01901e-20
SNRPG	3.54498e-20	0.315405	1	0.998	6.94639e-16
PBRM1	3.33379e-08	0.314929	0.809	0.747	0.000653257
OSBPL10	3.09306e-11	0.314873	0.398	0.221	6.06084e-07
BMPR2	4.06311e-09	0.314809	0.795	0.721	7.96165e-05
BFAR	3.92814e-12	0.314742	0.878	0.823	7.69718e-08
RPP38	5.16524e-09	0.314651	0.781	0.721	0.000101213
ZBTB11	9.00506e-10	0.314603	0.551	0.391	1.76454e-05
SEPTIN7	9.92264e-26	0.314437	1	1	1.94434e-21
SCRN1	2.60242e-08	0.314424	0.752	0.701	0.000509945
RNF214	3.58275e-08	0.31442	0.617	0.5	0.000702039
OSMR	2.24831e-07	0.31442	0.574	0.483	0.00440556
NOP2	8.21331e-08	0.314381	0.597	0.504	0.0016094
PA2G4	1.30041e-18	0.314366	1	1	2.54816e-14
THRAP3	9.90355e-14	0.314355	0.989	0.974	1.9406e-09
PRPF38B	1.16197e-08	0.314099	0.815	0.762	0.000227689
EXOC6B	5.86596e-08	0.314051	0.498	0.369	0.00114943
CYP20A1	4.47568e-09	0.313959	0.702	0.574	8.77009e-05
TSPYL1	3.86634e-07	0.313856	0.715	0.67	0.0075761
MICALL1	2.14959e-09	0.313754	0.474	0.314	4.21213e-05
DUSP6	2.42911e-07	0.313655	0.353	0.223	0.00475984
AARS	1.24213e-06	0.313542	0.468	0.352	0.0243396
THAP5	1.23566e-08	0.313117	0.539	0.406	0.000242127
FOXJ3	5.74393e-09	0.312862	0.474	0.319	0.000112552
CHD8	6.71398e-08	0.312599	0.668	0.59	0.0013156
SERP1	4.68944e-20	0.312242	1	1	9.18895e-16
FBXO22	7.05571e-12	0.312242	0.946	0.897	1.38257e-07
ITGB8	1.10634e-13	0.311939	0.167	0.026	2.16786e-09
MRAS	4.10524e-07	0.311612	0.742	0.703	0.00804422
MOB1A	9.44995e-12	0.311306	0.918	0.871	1.85172e-07
PXDN	2.59644e-09	0.311292	0.954	0.908	5.08772e-05
NINJ1	8.57857e-10	0.311281	0.94	0.926	1.68097e-05
TTL	6.5979e-07	0.311202	0.506	0.391	0.0129286
RHOQ	1.46613e-11	0.310794	0.949	0.917	2.87287e-07
WWTR1	0.000114465	0.310717	0.829	0.797	1
KMT5B	5.8584e-08	0.3107	0.568	0.443	0.00114795
ACKR3	2.85176e-11	0.310592	0.159	0.035	5.58802e-07
RAB3GAP2	2.40932e-08	0.310592	0.617	0.5	0.000472106
ABCA1	2.923e-08	0.310566	0.344	0.203	0.000572761
LBR	9.14581e-09	0.310429	0.494	0.352	0.000179212
ATR	7.75148e-09	0.310367	0.451	0.308	0.00015189
GPATCH11	2.20023e-07	0.310356	0.586	0.463	0.00431135
HBS1L	2.50655e-09	0.310289	0.708	0.6	4.91159e-05
ERC1	2.66077e-07	0.310181	0.614	0.52	0.00521377
TTC19	4.89774e-07	0.310017	0.614	0.533	0.00959713
PNRC2	7.79886e-07	0.309991	0.668	0.603	0.0152819
VIRMA	1.24933e-06	0.309756	0.701	0.644	0.0244806
HOOK3	4.83772e-10	0.309682	0.81	0.729	9.47952e-06
KDSR	3.53732e-08	0.309482	0.816	0.782	0.000693137
NFKBIZ	9.54224e-12	0.309444	0.307	0.138	1.8698e-07
IRF2	3.67501e-09	0.309062	0.542	0.391	7.20118e-05
EIF2AK2	5.44457e-11	0.309047	0.912	0.876	1.06686e-06
GTF2H1	7.41652e-08	0.308995	0.725	0.679	0.00145327
FBXO11	3.13078e-08	0.308832	0.613	0.513	0.000613477
FBN2	1.60559e-07	0.308558	0.315	0.19	0.00314616
ZBTB44	2.61758e-09	0.308346	0.46	0.308	5.12914e-05
HSD17B12	3.24984e-11	0.308337	0.94	0.904	6.36806e-07
HNRNPH3	4.19821e-10	0.308286	0.968	0.937	8.22638e-06
UTP3	2.90368e-06	0.308176	0.713	0.64	0.0568977
CCDC93	6.66307e-08	0.307893	0.526	0.402	0.00130563
ZC3H7A	1.20056e-06	0.307878	0.662	0.596	0.023525
GOLGA1	3.07986e-08	0.307776	0.605	0.48	0.000603499
NFIA	9.12543e-05	0.307739	0.568	0.513	1
PPP2R5A	1.98995e-08	0.307347	0.477	0.341	0.000389931
MRPL3	6.11501e-13	0.307312	0.986	0.965	1.19824e-08
PUM3	1.20205e-08	0.307226	0.83	0.806	0.000235542
IARS2	2.61107e-09	0.306853	0.903	0.836	5.1164e-05
FEZ1	1.75526e-08	0.306336	0.776	0.679	0.000343943
CAVIN2	0.00106694	0.306273	0.583	0.524	1
BRWD1	7.3554e-07	0.306138	0.543	0.441	0.0144129
FCHO2	4.9615e-07	0.306062	0.441	0.321	0.00972207
RAP2B	1.76485e-06	0.305892	0.563	0.454	0.0345823
ELOVL6	1.51752e-06	0.305883	0.549	0.45	0.0297359
QSER1	4.93786e-08	0.305756	0.481	0.349	0.000967573
CAST	3.06116e-15	0.305685	1	0.998	5.99835e-11
KIF21A	2.96591e-08	0.305637	0.366	0.223	0.00058117
FAR1	8.75475e-08	0.305582	0.563	0.441	0.00171549
USP15	6.03855e-10	0.305466	0.821	0.74	1.18325e-05
EFCAB14	6.25752e-07	0.305357	0.577	0.502	0.0122616
ZNF365	3.37043e-11	0.305225	0.366	0.192	6.60435e-07
MTHFD1L	1.06965e-09	0.305069	0.869	0.782	2.09599e-05
ICE2	4.22443e-07	0.304625	0.515	0.404	0.00827778
TMX3	2.44504e-10	0.304507	0.799	0.76	4.79106e-06
KIF2A	1.38998e-09	0.304465	0.832	0.775	2.72367e-05
THOC2	6.0356e-07	0.304442	0.724	0.694	0.0118268
SLC5A3	0.000573854	0.304263	0.503	0.459	1
FAM168B	2.06297e-06	0.30425	0.562	0.467	0.0404239
RTL6	5.07801e-08	0.304081	0.454	0.317	0.000995037
TMEM19	0.000140464	0.304043	0.54	0.485	1
ARFIP1	3.35911e-07	0.303817	0.665	0.583	0.00658218
ARPC5	2.4168e-23	0.303584	1	1	4.73573e-19
C6orf62	2.7039e-08	0.303239	0.744	0.705	0.000529829
LYRM2	4.41918e-09	0.303163	0.903	0.852	8.65939e-05
STIM2	2.91793e-10	0.303006	0.444	0.275	5.71768e-06
ZMAT2	3.9941e-12	0.302787	0.977	0.95	7.82645e-08
RBM48	9.53723e-08	0.30274	0.435	0.303	0.00186882
GAPVD1	3.85474e-07	0.302382	0.623	0.544	0.00755337
EIF5B	6.9046e-18	0.302344	1	1	1.35296e-13
LUZP1	4.67584e-11	0.302139	0.946	0.895	9.16232e-07
FBXW7	2.34969e-07	0.301878	0.441	0.31	0.00460422
PHLDA3	8.71072e-15	0.301641	1	0.998	1.70687e-10
H1F0	0.000167557	0.301618	0.506	0.441	1
BTBD10	7.75513e-08	0.30159	0.719	0.648	0.00151962
USP10	6.38577e-08	0.301371	0.738	0.668	0.00125129
RNASEH2B	1.01624e-06	0.301348	0.701	0.657	0.0199132
CAAP1	8.78864e-07	0.301346	0.688	0.638	0.0172213
KCMF1	1.51557e-12	0.301308	0.961	0.932	2.96976e-08
MAFG	5.99361e-09	0.301293	0.833	0.771	0.000117445
MRPS17	1.90794e-10	0.301219	0.969	0.941	3.73861e-06
CNOT1	5.09482e-08	0.301084	0.606	0.476	0.000998329
TAF11	1.00818e-08	0.300853	0.79	0.727	0.000197552
ZNF160	4.53875e-10	0.300808	0.358	0.197	8.89369e-06
ZNF528-AS1	4.83883e-07	0.300732	0.417	0.293	0.00948169
PRR14L	8.88517e-07	0.30067	0.495	0.378	0.0174105
CNIH4	8.43025e-16	0.300464	0.997	0.993	1.65191e-11
CEP290	5.89865e-07	0.300217	0.81	0.775	0.0115584
PANK3	7.6889e-07	0.299875	0.602	0.513	0.0150664
CTNNB1	1.55084e-06	0.299793	0.713	0.666	0.0303887
ASXL1	1.8263e-07	0.299735	0.713	0.666	0.00357864
CDK14	5.11593e-07	0.299009	0.492	0.367	0.0100247
COX17	9.61335e-17	0.298944	1	0.991	1.88374e-12
ODR4	2.79895e-07	0.298883	0.556	0.428	0.00548454
ZNF518B	3.81094e-08	0.298811	0.444	0.303	0.000746754
KPNA6	2.73395e-06	0.298367	0.67	0.622	0.0535718
TMEM123	2.19153e-10	0.298345	0.894	0.845	4.29431e-06
AC048341.1	7.59643e-07	0.298285	0.429	0.31	0.0148852
SCYL2	2.76676e-07	0.298182	0.537	0.419	0.00542146
NCK1	3.22663e-07	0.297903	0.715	0.677	0.00632258
MMADHC	1.1234e-14	0.297765	0.997	0.978	2.2013e-10
SUDS3	3.38639e-09	0.297621	0.824	0.779	6.63563e-05
AF117829.1	1.30394e-10	0.297451	0.323	0.162	2.55507e-06
FAM20B	2.66326e-09	0.297371	0.444	0.288	5.21865e-05
DKC1	4.57502e-09	0.297165	0.87	0.81	8.96475e-05
SPX	5.52704e-05	0.297165	0.302	0.21	1
TNKS	9.7748e-08	0.297116	0.61	0.509	0.00191537
DUSP14	1.15034e-05	0.296958	0.94	0.934	0.225409
INO80D	1.37706e-09	0.296584	0.383	0.227	2.69835e-05
ATP6V1C1	3.8936e-08	0.296584	0.798	0.742	0.000762951
FAM76B	1.49191e-10	0.296462	0.34	0.175	2.92339e-06
CDH8	2.58306e-08	0.296453	0.145	0.044	0.00050615
FLNC	9.42874e-09	0.296135	0.835	0.779	0.000184756
KRT10	2.79197e-24	0.29565	1	1	5.47087e-20
KLF3	4.53995e-08	0.295625	0.491	0.354	0.000889603
PLAAT3	2.68405e-06	0.295514	0.685	0.618	0.052594
LCA5	1.62442e-08	0.295046	0.443	0.297	0.000318305
STK17A	4.9482e-11	0.295016	0.974	0.974	9.696e-07
SMARCAD1	2.14068e-07	0.294975	0.602	0.496	0.00419467
SLC36A4	2.59352e-07	0.294921	0.434	0.306	0.005082
UBE3C	3.50737e-07	0.294591	0.657	0.581	0.00687268
LARP6	2.86921e-17	0.294577	0.998	1	5.62221e-13
WIPF2	4.62093e-08	0.294571	0.506	0.378	0.000905471
CAMTA2	0.000384995	0.294352	0.701	0.659	1
PPP6R2	3.28653e-07	0.294213	0.593	0.498	0.00643996
FKBP4	5.34076e-09	0.293716	0.923	0.913	0.000104652
ZNF460	7.63196e-12	0.293426	0.321	0.146	1.49548e-07
MAPK1	1.03639e-06	0.293363	0.767	0.731	0.0203081
LPIN2	2.49988e-07	0.293257	0.715	0.642	0.00489852
TAC1	1.96626e-08	0.293252	0.119	0.026	0.000385289
SNRPE	9.49743e-14	0.292973	0.998	0.993	1.86102e-09
GTF3C1	5.21978e-07	0.292903	0.568	0.469	0.0102282
FZD6	5.58249e-07	0.292903	0.526	0.41	0.0109389
DYNC1LI2	2.31259e-11	0.292846	0.968	0.937	4.53151e-07
RFC1	1.88223e-10	0.292762	0.955	0.941	3.68822e-06
B3GALNT2	4.75942e-07	0.29255	0.44	0.323	0.00932609
AMOTL2	9.73335e-05	0.292502	0.568	0.515	1
EP400	1.46807e-07	0.292489	0.497	0.376	0.00287668
FAM200A	9.12154e-08	0.292459	0.457	0.325	0.00178737
PDAP1	1.54393e-17	0.292457	0.997	0.989	3.02533e-13
ECI1	9.27204e-10	0.292329	0.872	0.838	1.81686e-05
MTREX	1.63325e-06	0.292325	0.645	0.572	0.0320036
PNPT1	2.348e-06	0.292062	0.594	0.509	0.046009
PXDC1	2.83602e-07	0.292011	0.924	0.854	0.00555718
ZNF26	9.42601e-11	0.291993	0.343	0.172	1.84703e-06
EEF1E1	8.14005e-12	0.291814	0.992	0.983	1.59504e-07
ZNF354A	1.93738e-07	0.291758	0.505	0.378	0.0037963
NOP58	3.62684e-07	0.291758	0.804	0.769	0.00710679
METTL14	8.7424e-07	0.291636	0.511	0.389	0.0171307
BAZ2B	1.8474e-06	0.291579	0.471	0.362	0.0361997
C2orf49	7.42575e-08	0.291337	0.725	0.675	0.00145507
ZNF121	2.3758e-09	0.291333	0.361	0.207	4.65538e-05
SMAD1	1.2959e-07	0.291324	0.444	0.303	0.00253932
DCTN1	1.58958e-07	0.291239	0.966	0.934	0.00311478
NUDT21	4.88384e-08	0.291173	0.765	0.692	0.000956989
ANKRD40	1.23134e-06	0.291099	0.5	0.389	0.0241281
ELF2	4.79865e-07	0.290722	0.537	0.428	0.00940296
DNAJC2	1.62644e-08	0.290639	0.86	0.814	0.000318701
ZNF787	7.51222e-08	0.290627	0.804	0.773	0.00147202
MIB1	3.63525e-07	0.289798	0.472	0.343	0.00712327
SAMD1	2.29712e-06	0.289663	0.733	0.692	0.0450121
PDXDC1	2.78149e-05	0.289454	0.537	0.469	0.545033
PRKCE	8.45268e-10	0.28924	0.335	0.179	1.6563e-05
PRPF8	5.18956e-11	0.289016	0.873	0.806	1.01689e-06
SUPT5H	4.10638e-08	0.288934	0.807	0.751	0.000804644
WDR75	1.25359e-05	0.288628	0.588	0.526	0.245642
AP2B1	6.1622e-11	0.288578	0.965	0.906	1.20748e-06
CSDE1	1.40079e-17	0.288565	0.998	0.996	2.74484e-13
TP53BP1	3.32155e-06	0.288481	0.639	0.557	0.0650858
AZIN1	2.17088e-07	0.288408	0.708	0.622	0.00425384
NAA15	8.8202e-06	0.288408	0.606	0.539	0.172832
UTP25	9.26229e-06	0.288253	0.554	0.461	0.181495
TAF13	4.14966e-07	0.288004	0.727	0.683	0.00813126
RPRD2	1.64514e-08	0.287966	0.489	0.341	0.000322364
TTC3	1.07738e-10	0.287926	0.995	0.983	2.11113e-06
DIAPH2	2.1801e-06	0.28785	0.491	0.378	0.0427191
COA4	9.61431e-15	0.28753	0.995	0.996	1.88392e-10
SETD5	6.83467e-07	0.287281	0.608	0.507	0.0133925
CDK6	2.63453e-05	0.287249	0.634	0.563	0.516236
CLDN11	3.39179e-07	0.287047	0.978	0.924	0.0066462
HEG1	0.000269009	0.286859	0.627	0.581	1
FAT4	3.16119e-13	0.286786	0.259	0.09	6.19435e-09
CWC27	1.46452e-09	0.286766	0.889	0.819	2.86972e-05
PPFIBP1	5.17946e-07	0.286729	0.856	0.784	0.0101492
DGKH	3.29637e-10	0.286701	0.298	0.144	6.45923e-06
MTO1	4.00682e-06	0.286568	0.529	0.43	0.0785137
ALPL	0.000385759	0.286468	0.326	0.245	1
CASK	7.10353e-07	0.286412	0.437	0.314	0.0139194
DNAJB9	7.49381e-08	0.28636	0.81	0.76	0.00146841
ZCCHC8	7.62881e-10	0.286333	0.418	0.251	1.49487e-05
EBLN3P	3.94493e-06	0.286125	0.634	0.574	0.0773008
AP1AR	6.54621e-07	0.28598	0.506	0.378	0.0128273
DHX15	1.3836e-08	0.285898	0.846	0.788	0.000271117
CCDC144A	3.82379e-16	0.285821	0.23	0.05	7.49272e-12
SMNDC1	2.44645e-07	0.285674	0.698	0.627	0.00479382
LZIC	1.08093e-08	0.285627	0.858	0.819	0.000211808
RTN4	1.13933e-26	0.285604	1	1	2.23251e-22
EDEM3	8.8483e-08	0.285574	0.492	0.358	0.00173382
SFXN4	4.02911e-06	0.285494	0.662	0.583	0.0789504
ZNF480	2.80008e-07	0.285437	0.515	0.391	0.00548675
CDC42SE2	8.96115e-08	0.285358	0.503	0.371	0.00175594
PTPN13	2.81606e-05	0.285272	0.455	0.36	0.551808
TMEM87A	6.53376e-07	0.285195	0.67	0.579	0.0128029
VTI1A	4.67539e-07	0.284993	0.423	0.295	0.00916143
MTIF2	2.9129e-07	0.284915	0.752	0.67	0.00570783
NCOA3	5.24953e-05	0.284577	0.651	0.585	1
PRPF40A	3.61015e-15	0.284258	1	0.991	7.0741e-11
GGNBP2	5.80807e-10	0.284119	0.931	0.895	1.13809e-05
LAMP3	5.67826e-17	0.284016	0.198	0.026	1.11266e-12
DDHD1	1.16918e-06	0.284005	0.404	0.286	0.02291
DOK5	0.000128776	0.28397	0.698	0.668	1
CRNKL1	3.58209e-07	0.283806	0.606	0.504	0.0070191
TOX4	1.89408e-09	0.283513	0.864	0.814	3.71145e-05
FRMPD4	1.54946e-07	0.283384	0.369	0.236	0.00303617
DGKE	4.20345e-10	0.283359	0.292	0.14	8.23666e-06
GOT2	5.3745e-06	0.28322	0.602	0.533	0.105313
GNB1	1.46293e-11	0.283149	0.995	0.978	2.86662e-07
CHRAC1	6.85472e-06	0.283062	0.61	0.537	0.134318
KIAA2026	1.40693e-06	0.283004	0.48	0.367	0.0275688
RALGPS2	4.95908e-09	0.282938	0.309	0.166	9.71731e-05
PGGT1B	6.14087e-07	0.282819	0.438	0.314	0.012033
FAM210A	9.48165e-07	0.282786	0.554	0.443	0.0185793
PLSCR1	3.75683e-07	0.282718	0.485	0.365	0.0073615
AHI1	9.73611e-06	0.282698	0.824	0.81	0.190779
TAB2	1.1376e-06	0.282666	0.426	0.303	0.0222913
PATL1	4.19682e-09	0.282645	0.373	0.223	8.22367e-05
ZNF75A	6.5743e-07	0.282345	0.523	0.41	0.0128823
MYO9A	3.40416e-06	0.282218	0.468	0.358	0.0667045
ZSWIM6	8.99273e-07	0.282153	0.39	0.269	0.0176212
BTG3	6.74856e-05	0.282136	0.5	0.408	1
DYRK1A	2.75774e-08	0.281922	0.458	0.308	0.000540378
AGO2	6.72724e-07	0.281262	0.483	0.367	0.013182
POLE3	1.54142e-05	0.281019	0.63	0.579	0.302041
LYPLAL1	1.45557e-08	0.280874	0.9	0.886	0.000285218
RPS27	4.09312e-40	0.280754	1	1	8.02048e-36
UBFD1	3.54991e-08	0.280303	0.795	0.773	0.000695605
KIAA0355	6.91908e-06	0.280279	0.537	0.445	0.135579
ASPH	6.15153e-11	0.280233	1	0.998	1.20539e-06
RBM8A	1.8847e-15	0.280207	1	0.996	3.69308e-11
RPL38	7.26929e-39	0.280118	1	1	1.42442e-34
TMED4	5.26898e-11	0.279596	0.938	0.878	1.03246e-06
TMEM161B-AS1	3.20844e-06	0.279496	0.522	0.424	0.0628694
UTP11	1.00205e-07	0.27948	0.898	0.895	0.00196352
GATAD2B	4.58038e-07	0.279428	0.443	0.323	0.00897524
RPS29	4.94125e-40	0.279359	1	1	9.68238e-36
UBE2Z	2.46824e-09	0.279194	0.9	0.867	4.83653e-05
ZCCHC17	1.50741e-10	0.27911	0.974	0.954	2.95376e-06
NMI	6.82521e-06	0.279079	0.631	0.561	0.13374
OSER1	1.57789e-08	0.278992	0.898	0.886	0.000309188
SLC12A2	4.81923e-06	0.278964	0.455	0.352	0.0944328
NAV1	1.41721e-06	0.278684	0.914	0.882	0.0277702
SDE2	6.20129e-07	0.278638	0.454	0.332	0.0121514
PIP4K2A	1.25081e-08	0.278512	0.452	0.301	0.000245096
TBC1D5	3.41087e-05	0.278364	0.573	0.5	0.66836
NEGR1	8.62323e-05	0.278226	0.597	0.539	1
CNOT4	2.70713e-06	0.27799	0.698	0.635	0.0530463
CPD	2.25748e-06	0.277821	0.517	0.402	0.0442354
DDAH1	8.37196e-06	0.277164	0.767	0.74	0.164049
NCOA1	2.18626e-07	0.277145	0.478	0.347	0.00428399
ZNF281	3.91528e-06	0.276961	0.613	0.517	0.0767198
POLR1D	2.28799e-15	0.276836	1	1	4.48332e-11
SEL1L3	0.000128665	0.276815	0.577	0.541	1
POM121	1.15368e-06	0.276776	0.472	0.358	0.0226064
GTF2F1	6.66892e-07	0.276744	0.787	0.766	0.0130678
PPM1B	4.7539e-05	0.276624	0.515	0.43	0.931526
MON2	2.77007e-07	0.276391	0.451	0.321	0.00542795
NFYB	3.00932e-05	0.276305	0.526	0.454	0.589676
TRIM73	7.51999e-10	0.275818	0.289	0.138	1.47354e-05
CAPRIN1	1.17966e-08	0.275433	0.943	0.908	0.000231155
GABARAPL1	1.62369e-05	0.275269	0.571	0.487	0.318162
SSX2IP	4.6137e-08	0.27523	0.332	0.194	0.000904054
COX19	1.48543e-07	0.274728	0.622	0.502	0.00291071
BZW1	1.44448e-16	0.274591	1	0.998	2.83045e-12
TMED7	4.39254e-09	0.27453	0.844	0.817	8.60719e-05
RANBP9	8.48787e-06	0.274363	0.554	0.476	0.16632
TSR1	1.3956e-05	0.274355	0.613	0.548	0.273468
TP53INP1	3.75573e-08	0.274226	0.406	0.255	0.000735934
DRAM1	3.24961e-07	0.274195	0.395	0.26	0.00636761
TTC37	4.85509e-09	0.274189	0.906	0.886	9.51356e-05
GPBP1L1	1.25632e-06	0.274022	0.614	0.526	0.0246175
UBA6	1.09946e-06	0.274006	0.551	0.428	0.021544
PHF6	4.14121e-07	0.27373	0.755	0.71	0.00811469
ZDBF2	1.21941e-09	0.273472	0.344	0.188	2.38944e-05
AP1G1	9.18287e-06	0.273472	0.565	0.485	0.179938
ARPP19	1.66783e-10	0.273443	0.954	0.921	3.26812e-06
LEMD2	1.05915e-06	0.273363	0.491	0.373	0.020754
USP25	5.2214e-11	0.273286	0.301	0.138	1.02313e-06
THAP9-AS1	1.10943e-07	0.273264	0.387	0.253	0.00217393
PTRH2	3.20461e-07	0.273193	0.827	0.797	0.00627943
ELOA	2.14821e-07	0.273052	0.753	0.716	0.00420943
WDR33	1.86692e-07	0.272851	0.838	0.808	0.00365823
MFF	8.5843e-10	0.272835	0.968	0.965	1.68209e-05
N4BP1	5.418e-06	0.272656	0.627	0.563	0.106166
MIS18BP1	1.79603e-06	0.272151	0.474	0.356	0.0351932
GULP1	0.000205133	0.271943	0.478	0.395	1
POM121C	1.42462e-05	0.271892	0.492	0.402	0.279154
COL12A1	4.20268e-06	0.271828	0.401	0.293	0.0823515
RALBP1	3.09788e-12	0.271753	0.994	0.974	6.07029e-08
YTHDC2	3.07893e-06	0.271652	0.531	0.421	0.0603317
CUL2	1.55229e-05	0.271512	0.764	0.747	0.304171
LLPH	3.44247e-09	0.271503	0.965	0.943	6.74553e-05
LATS1	3.1201e-06	0.271423	0.384	0.266	0.0611384
STAU2	1.21774e-06	0.271267	0.505	0.389	0.0238616
PHACTR2	2.52019e-06	0.271177	0.948	0.891	0.0493831
FAM199X	2.06063e-08	0.270986	0.452	0.299	0.000403781
FUS	1.01435e-07	0.270859	0.901	0.852	0.00198761
UBAP2L	4.15874e-06	0.270822	0.799	0.755	0.0814904
ZNF706	3.96385e-13	0.270719	0.998	0.998	7.76716e-09
METTL8	2.36767e-05	0.270413	0.537	0.467	0.463945
BRMS1	2.54438e-07	0.270301	0.807	0.779	0.00498572
ZPR1	3.04105e-07	0.269983	0.87	0.841	0.00595895
DYNC1H1	3.04005e-12	0.269894	1	0.998	5.95699e-08
WARS	4.55542e-06	0.269759	0.843	0.806	0.0892634
VMA21	3.51351e-07	0.269738	0.807	0.751	0.00688471
OSBPL11	1.11842e-05	0.269733	0.519	0.426	0.219153
MRPL52	1.16586e-12	0.269615	1	1	2.2845e-08
CBLL1	5.13193e-07	0.269486	0.477	0.343	0.010056
NOP10	9.16776e-22	0.26904	1	1	1.79642e-17
WTAP	3.12913e-09	0.268924	0.901	0.852	6.13152e-05
DAPK1	3.00485e-14	0.2687	0.159	0.02	5.88801e-10
VDR	7.85383e-07	0.26862	0.434	0.308	0.0153896
MRPL57	1.50508e-12	0.268571	0.997	0.989	2.9492e-08
ZNF468	2.03858e-09	0.268399	0.244	0.107	3.9946e-05
LUC7L3	1.17403e-09	0.268168	0.978	0.967	2.30051e-05
ABHD5	5.6066e-06	0.268028	0.653	0.583	0.109861
SREK1IP1	2.20044e-07	0.268028	0.909	0.852	0.00431176
HNRNPUL2	5.27421e-05	0.267992	0.637	0.596	1
GRB10	1.28639e-06	0.267941	0.535	0.413	0.0252069
REXO4	2.76213e-06	0.26792	0.65	0.581	0.0541239
SLC25A37	5.99312e-05	0.267781	0.545	0.472	1
SPATS2	1.7098e-08	0.267723	0.944	0.91	0.000335035
WASHC2A	3.94395e-06	0.267722	0.525	0.426	0.0772816
CACNA2D1	8.61957e-07	0.267656	0.707	0.62	0.01689
FAM192A	1.16226e-06	0.267633	0.77	0.749	0.0227744
C11orf54	1.60176e-05	0.267616	0.48	0.376	0.313865
EIF4H	1.10146e-08	0.267585	0.951	0.915	0.000215831
HERC2	9.66013e-05	0.26748	0.654	0.627	1
DSE	0.000113533	0.267458	0.588	0.541	1
NKAP	3.0319e-09	0.267288	0.906	0.86	5.941e-05
FBXO21	1.25481e-06	0.267091	0.59	0.483	0.024588
PLA2G12A	3.14897e-06	0.267067	0.806	0.806	0.0617041
KIF13A	3.22057e-05	0.267063	0.571	0.502	0.631071
NUP62	1.08551e-05	0.266951	0.508	0.415	0.212706
MED17	5.67598e-06	0.266619	0.549	0.45	0.111221
TMTC3	8.14521e-07	0.266476	0.556	0.426	0.0159605
RAB30-DT	1.34877e-06	0.265973	0.434	0.321	0.0264292
NAMPT	6.58625e-06	0.265941	0.66	0.581	0.129058
TRIM2	2.68483e-06	0.265914	0.358	0.247	0.0526093
ZFC3H1	4.01991e-05	0.265895	0.67	0.631	0.787701
LATS2	0.000221504	0.26585	0.474	0.4	1
CNIH3	2.71154e-05	0.265763	0.326	0.227	0.531327
SERTAD2	9.91359e-05	0.265681	0.525	0.461	1
DNAJC21	1.50974e-10	0.265655	0.966	0.928	2.95834e-06
NID1	1.8561e-07	0.265614	0.369	0.231	0.00363703
ZNF131	2.68784e-05	0.265493	0.622	0.559	0.526682
NCOA6	5.18502e-10	0.264889	0.384	0.21	1.01601e-05
TOPBP1	3.21199e-06	0.264759	0.468	0.358	0.0629389
CPLANE1	3.67791e-05	0.264757	0.426	0.332	0.720687
BACH1	1.94504e-05	0.264514	0.471	0.371	0.381131
DANCR	1.20528e-07	0.264368	0.949	0.952	0.00236175
GTPBP8	1.05485e-05	0.264022	0.719	0.686	0.206697
AC005332.6	1.07451e-07	0.263992	0.356	0.221	0.0021055
DMGDH	2.89782e-14	0.263845	0.233	0.063	5.67828e-10
ATG5	6.47387e-06	0.263681	0.759	0.738	0.126855
SPAST	5.74872e-07	0.263519	0.424	0.295	0.0112646
TBC1D20	1.68471e-05	0.263497	0.687	0.64	0.33012
FAS	9.87147e-08	0.263359	0.867	0.808	0.00193431
MECP2	7.37534e-06	0.26325	0.676	0.607	0.14452
B4GALT5	3.59694e-06	0.263188	0.457	0.345	0.070482
ANKRD50	0.00105823	0.263142	0.534	0.485	1
EPS8	9.92522e-11	0.26303	0.994	0.987	1.94485e-06
NKAPD1	2.85894e-06	0.263022	0.693	0.605	0.0560209
CREBZF	9.7836e-06	0.262946	0.404	0.308	0.19171
SMC1A	0.000136737	0.262639	0.559	0.489	1
HNRNPA3	4.82477e-07	0.262591	0.963	0.937	0.00945415
RAB14	8.31059e-12	0.262565	0.988	0.972	1.62846e-07
UBN2	1.78296e-07	0.262315	0.392	0.255	0.00349372
AEBP1	9.85102e-05	0.262284	0.563	0.487	1
SLMAP	6.55354e-06	0.262283	0.603	0.522	0.128417
ARHGEF18	8.83472e-08	0.262185	0.403	0.266	0.00173116
PPM1D	5.71148e-07	0.261959	0.358	0.227	0.0111917
TM9SF4	4.29179e-06	0.261854	0.608	0.522	0.0840976
RUFY1	8.82121e-05	0.261119	0.705	0.666	1
COPB1	3.30683e-10	0.261062	0.988	0.969	6.47972e-06
SEC63	1.36751e-09	0.261047	0.977	0.961	2.67963e-05
PIK3CA	3.35335e-06	0.260949	0.394	0.282	0.065709
PBDC1	1.79425e-07	0.260804	0.915	0.876	0.00351583
AC008522.1	5.28282e-14	0.260721	0.165	0.024	1.03517e-09
PARVA	3.52513e-08	0.26041	0.963	0.941	0.000690748
EZH2	2.33884e-10	0.260347	0.293	0.135	4.58296e-06
PPP1CC	2.52529e-07	0.260279	0.856	0.823	0.00494831
GUF1	4.12307e-06	0.260238	0.455	0.336	0.0807915
ID4	0.00333011	0.259764	0.361	0.297	1
CHPT1	2.11673e-05	0.2597	0.722	0.683	0.414772
CCDC122	1.01645e-05	0.259659	0.511	0.408	0.199174
PLXNA2	5.91814e-07	0.259566	0.372	0.24	0.0115966
ZNF7	8.39778e-07	0.259504	0.498	0.369	0.0164554
2022-03-05	6.89643e-08	0.259323	0.823	0.806	0.00135135
ZFP90	0.000158838	0.259134	0.449	0.373	1
NTMT1	6.05171e-10	0.258937	0.986	0.969	1.18583e-05
SLC4A1AP	5.92067e-07	0.258829	0.835	0.806	0.0116016
DCTN4	2.11225e-05	0.258814	0.495	0.404	0.413895
AKAP9	8.01447e-08	0.258437	0.969	0.952	0.00157044
FAF2	8.44959e-08	0.258246	0.875	0.832	0.0016557
ZNF33A	1.83498e-06	0.258035	0.432	0.308	0.0359565
JAK2	3.56258e-09	0.257717	0.272	0.129	6.98087e-05
HMGXB3	5.79162e-07	0.257525	0.702	0.651	0.0113487
RAB3IP	2.18096e-08	0.257404	0.343	0.199	0.000427359
NEXN	6.2636e-06	0.257402	0.997	0.998	0.122735
RPS6KB1	2.45972e-07	0.257343	0.463	0.325	0.00481983
PNMA2	1.93889e-05	0.257336	0.614	0.528	0.379925
CISD1	8.15181e-10	0.257295	0.989	0.987	1.59735e-05
BLOC1S6	6.18812e-08	0.25725	0.898	0.873	0.00121256
MT-ND1	7.3875e-13	0.256956	1	1	1.44758e-08
RPL36A	9.90537e-18	0.256922	1	1	1.94096e-13
STX2	1.50995e-05	0.256892	0.789	0.753	0.295875
PDCD6IP	2.63739e-08	0.256737	0.875	0.803	0.000516797
PUS7	8.05782e-09	0.256643	0.377	0.225	0.000157893
MCC	8.63483e-10	0.256563	0.33	0.168	1.69199e-05
PAPPA	1.90526e-05	0.256236	0.94	0.836	0.373335
CTDSPL2	8.91405e-07	0.2559	0.466	0.336	0.0174671
SNRNP200	0.000501249	0.25576	0.648	0.631	1
MDN1	3.09831e-06	0.255725	0.343	0.227	0.0607113
COIL	5.14683e-06	0.255657	0.625	0.548	0.100852
RCC2	6.84715e-08	0.255428	0.444	0.297	0.0013417
OGT	1.85362e-05	0.255428	0.511	0.41	0.363217
DIDO1	2.73947e-05	0.255375	0.502	0.413	0.5368
TAOK3	9.94144e-07	0.255346	0.802	0.766	0.0194802
ZNF621	7.78053e-08	0.255323	0.301	0.17	0.00152459
ITPRIPL2	3.14889e-06	0.255259	0.586	0.48	0.0617025
IGF1R	0.000367229	0.255224	0.427	0.358	1
RELL1	8.30706e-08	0.255141	0.394	0.247	0.00162777
GPN3	9.95119e-07	0.255066	0.781	0.723	0.0194994
MSH6	2.52574e-05	0.254781	0.583	0.502	0.494919
RGMB	0.00215955	0.254577	0.694	0.683	1
CHCHD3	1.22235e-07	0.254563	0.903	0.895	0.00239519
LHFPL6	8.02331e-08	0.254282	0.867	0.806	0.00157217
USP32	1.46597e-06	0.254241	0.404	0.282	0.0287258
NPEPPS	7.88999e-06	0.254241	0.713	0.683	0.154604
CUL1	1.81928e-05	0.254241	0.745	0.707	0.356487
DAZAP1	6.78215e-06	0.253814	0.744	0.705	0.132896
BMP4	0.00203869	0.253734	0.59	0.531	1
ITGA4	0.0044729	0.25361	0.548	0.524	1
DPH3	2.12002e-07	0.25359	0.909	0.871	0.00415417
KDM1B	1.37605e-06	0.253399	0.346	0.227	0.0269638
ZBTB7A	3.99373e-06	0.253236	0.819	0.784	0.0782572
NEDD4	3.42624e-05	0.253193	0.448	0.352	0.671372
MED21	0.000324083	0.252998	0.727	0.716	1
FOXN2	1.65332e-06	0.252796	0.378	0.258	0.0323968
ELL2	0.000406039	0.252778	0.539	0.472	1
KIAA1191	1.96193e-06	0.252742	0.648	0.576	0.038444
CEBPZOS	4.78799e-08	0.252731	0.901	0.867	0.000938206
DMTF1	1.76297e-06	0.252517	0.418	0.293	0.0345453
CTPS1	5.4496e-05	0.252517	0.89	0.871	1
ZNF286A	2.60885e-05	0.252484	0.424	0.328	0.511205
SAFB	2.32024e-05	0.252471	0.657	0.616	0.454652
LTBP2	9.1622e-07	0.252343	0.969	0.948	0.0179533
VPS4A	4.89666e-09	0.251936	0.906	0.86	9.595e-05
PTPRG	1.48134e-06	0.2519	0.327	0.207	0.0290269
CDC37	1.09956e-13	0.251878	0.998	0.996	2.15459e-09
HDGF	3.35253e-08	0.251837	0.958	0.921	0.000656928
DPP8	5.36965e-05	0.25181	0.505	0.419	1
CEP250	0.00125827	0.251687	0.457	0.397	1
PIP5K1A	0.000120927	0.251496	0.427	0.345	1
EHMT1	1.7754e-06	0.251489	0.534	0.417	0.034789
ISG20L2	4.71884e-05	0.251426	0.537	0.45	0.924656
CASP8AP2	0.000183845	0.251152	0.444	0.367	1
RICTOR	6.70363e-08	0.251116	0.38	0.238	0.00131358
TBL1X	0.000184748	0.251104	0.48	0.408	1
SIPA1L1	2.31656e-05	0.251026	0.701	0.653	0.453929
KIAA0100	4.83508e-06	0.250792	0.66	0.572	0.0947434
TARDBP	0.000345617	0.250756	0.631	0.6	1
ZBTB24	4.46904e-05	0.250604	0.381	0.286	0.875709
PTBP1	8.55165e-05	0.250575	0.705	0.683	1
RUNX1	0.000852722	0.250546	0.424	0.356	1
AC092683.1	8.71511e-13	0.250498	0.213	0.059	1.70773e-08
NSMAF	6.59464e-06	0.250493	0.424	0.312	0.129222
OPHN1	7.67425e-07	0.250364	0.31	0.188	0.0150377
KIAA0586	5.34872e-06	0.250355	0.52	0.406	0.104808
PHAX	3.61073e-09	0.250296	0.966	0.972	7.07523e-05
SIRT1	8.42676e-06	0.250291	0.381	0.273	0.165122
CFAP36	4.91271e-11	0.250241	0.985	0.987	9.62646e-07
FRYL	2.62267e-06	0.250125	0.409	0.284	0.0513912
C11orf1	1.77864e-09	-0.250123	0.539	0.71	3.48525e-05
NIPSNAP3A	2.06801e-08	-0.250175	0.401	0.568	0.000405227
LXN	1.38101e-10	-0.250194	0.194	0.369	2.70609e-06
DACH2	1.8656e-18	-0.250551	0.028	0.181	3.65565e-14
PPIF	1.07409e-07	-0.250632	0.448	0.594	0.00210469
MAPRE1	2.27927e-08	-0.250809	0.759	0.865	0.000446622
TMEM39B	2.04877e-12	-0.251074	0.17	0.352	4.01457e-08
ARSA	3.72429e-10	-0.25109	0.245	0.419	7.29775e-06
ASL	4.7915e-10	-0.251176	0.489	0.699	9.38894e-06
EIF4E2	7.11443e-09	-0.251242	0.915	0.95	0.000139407
ANKRD39	8.91021e-10	-0.251257	0.312	0.5	1.74596e-05
TCTEX1D2	6.0125e-08	-0.251383	0.728	0.854	0.00117815
TPGS2	1.03878e-08	-0.251459	0.69	0.828	0.00020355
SDHAF2	3.35221e-09	-0.251527	0.708	0.862	6.56866e-05
ZFP36L2	0.000162099	-0.251751	0.628	0.729	1
ARHGEF10L	1.07612e-12	-0.251892	0.154	0.336	2.10866e-08
NRXN2	3.76397e-13	-0.252466	0.093	0.253	7.37551e-09
PPHLN1	7.18078e-09	-0.252825	0.755	0.891	0.000140707
SYNJ2	2.88549e-08	-0.252841	0.622	0.773	0.000565413
SLC22A17	4.14572e-17	-0.252845	0.09	0.284	8.12354e-13
MRPS28	2.6546e-09	-0.252848	0.613	0.806	5.2017e-05
PGLS	3.13189e-18	-0.252897	1	1	6.13694e-14
DAPK3	6.97662e-08	-0.252991	0.585	0.714	0.00136707
HSF1	8.29968e-09	-0.253031	0.764	0.897	0.000162632
NBL1	1.60646e-08	-0.253167	0.833	0.945	0.000314786
MBNL1-AS1	1.32136e-11	-0.253411	0.171	0.345	2.5892e-07
ASPSCR1	5.96299e-09	-0.253539	0.446	0.629	0.000116845
BABAM2	6.09616e-09	-0.254197	0.565	0.731	0.000119454
C19orf53	8.12381e-26	-0.254202	1	1	1.59186e-21
CYB5A	2.76758e-10	-0.254374	0.492	0.694	5.42307e-06
TM2D3	2.46675e-08	-0.25439	0.636	0.788	0.00048336
RPL7A	5.22648e-44	-0.254423	1	1	1.02413e-39
MYEOV	2.33274e-13	-0.254578	0.102	0.271	4.57101e-09
DPAGT1	1.12164e-07	-0.254585	0.412	0.552	0.00219786
FBXL8	6.94448e-15	-0.254718	0.106	0.288	1.36077e-10
FSD1	1.64732e-15	-0.255069	0.063	0.225	3.22792e-11
LAPTM4A	4.35443e-17	-0.255497	1	1	8.53251e-13
CPQ	1.31693e-10	-0.255748	0.542	0.747	2.58052e-06
IFI35	1.25387e-08	-0.255785	0.259	0.408	0.000245695
PHYH	1.17788e-08	-0.255801	0.497	0.683	0.000230807
RPS4X	6.05831e-31	-0.255949	1	1	1.18713e-26
EGFLAM	5.1505e-09	-0.256071	0.398	0.563	0.000100924
MRPL28	7.16648e-13	-0.256159	0.948	0.985	1.40427e-08
DECR1	1.09627e-09	-0.256371	0.873	0.939	2.14814e-05
LINC01615	5.51669e-14	-0.256443	0.188	0.4	1.08099e-09
ACY1	6.49641e-11	-0.256811	0.228	0.41	1.27297e-06
PMP22	1.56515e-10	-0.256874	0.491	0.714	3.06691e-06
TMEM60	7.99495e-09	-0.25706	0.444	0.629	0.000156661
CSPG4	6.5343e-19	-0.257114	0.04	0.21	1.2804e-14
PLCD3	7.84659e-09	-0.257124	0.327	0.496	0.000153754
DOK4	2.37178e-12	-0.257152	0.187	0.376	4.6475e-08
PIH1D1	3.781e-10	-0.257214	0.656	0.838	7.40886e-06
FASTK	3.50547e-10	-0.257233	0.835	0.93	6.86897e-06
PSMC1	7.54974e-14	-0.257669	0.997	0.998	1.47937e-09
DBNDD2	1.10605e-06	-0.257676	0.529	0.677	0.0216731
BZW2	7.85228e-08	-0.257758	0.667	0.81	0.00153865
DDOST	1.54133e-10	-0.25781	0.903	0.954	3.02024e-06
NUDT22	7.3759e-09	-0.257973	0.823	0.917	0.000144531
NPEPL1	4.93516e-10	-0.258134	0.401	0.598	9.67044e-06
UFD1	3.18722e-14	-0.258325	0.988	1	6.24536e-10
ASAH1	3.58781e-08	-0.258337	0.724	0.854	0.00070303
PRR14	2.92313e-10	-0.258445	0.295	0.478	5.72787e-06
NENF	1.45386e-16	-0.258738	0.998	1	2.84884e-12
TNFAIP8	2.0154e-10	-0.259016	0.23	0.406	3.94917e-06
LIPA	1.57794e-11	-0.259168	0.236	0.424	3.09198e-07
SLC39A1	3.49114e-09	-0.259404	0.758	0.88	6.84088e-05
PLCB3	1.28445e-15	-0.259459	0.114	0.308	2.51688e-11
MDGA1	2.35292e-14	-0.259638	0.154	0.354	4.61056e-10
INTS1	4.02183e-11	-0.259783	0.304	0.496	7.88077e-07
GLT8D1	6.2417e-11	-0.259825	0.611	0.819	1.22306e-06
MICA	1.68555e-09	-0.25984	0.563	0.74	3.30284e-05
RUSC1	5.27141e-10	-0.259855	0.506	0.692	1.03293e-05
RABEP2	1.43027e-13	-0.259953	0.231	0.448	2.8026e-09
EIF3I	1.16722e-17	-0.260016	1	1	2.28717e-13
KATNB1	2.14523e-13	-0.260137	0.179	0.378	4.20359e-09
AK6	2.05382e-08	-0.260372	0.779	0.873	0.000402445
TMEM204	4.14831e-13	-0.260483	0.162	0.352	8.12862e-09
NPB	3.19787e-12	-0.26056	0.083	0.231	6.26622e-08
OBSL1	1.31836e-11	-0.260566	0.252	0.443	2.58332e-07
NIT2	2.01985e-09	-0.26057	0.802	0.902	3.9579e-05
TMEM59	3.86461e-19	-0.260733	1	1	7.57271e-15
PRKAR1B	5.79774e-12	-0.261281	0.199	0.382	1.13607e-07
SMIM10	1.43483e-11	-0.261281	0.182	0.36	2.81154e-07
TFDP1	4.24808e-09	-0.261336	0.497	0.677	8.32411e-05
ALKBH7	2.44679e-10	-0.261345	0.849	0.939	4.79449e-06
PLEKHG5	3.76225e-14	-0.261365	0.15	0.345	7.37213e-10
ACAD9	3.07724e-12	-0.261515	0.227	0.426	6.02985e-08
LAMB2	1.54269e-08	-0.261621	0.642	0.801	0.000302291
CUEDC2	6.564e-12	-0.261787	0.951	0.976	1.28622e-07
VAMP3	7.65869e-10	-0.261808	0.861	0.941	1.50072e-05
REEP5	4.08249e-21	-0.26182	1	0.998	7.99964e-17
MRPL4	1.72406e-11	-0.261838	0.935	0.974	3.37829e-07
PDXP	2.64365e-10	-0.261859	0.272	0.45	5.18023e-06
CASP6	2.00164e-11	-0.262081	0.301	0.504	3.92222e-07
POLR2K	1.84585e-14	-0.262111	0.997	0.993	3.61695e-10
ATP6V1F	7.38656e-24	-0.262309	1	1	1.4474e-19
NUMBL	1.91445e-11	-0.262318	0.273	0.469	3.75136e-07
RPP40	4.87546e-10	-0.262341	0.394	0.576	9.55346e-06
TAMM41	7.65434e-13	-0.262817	0.181	0.369	1.49987e-08
SLC27A5	8.30763e-13	-0.262929	0.224	0.428	1.62788e-08
C16orf95	2.86172e-13	-0.26309	0.193	0.393	5.60754e-09
LYSMD2	1.82432e-11	-0.263129	0.252	0.443	3.57475e-07
EDF1	3.18995e-28	-0.263148	1	1	6.25071e-24
SCRN2	6.38448e-14	-0.263252	0.111	0.284	1.25104e-09
RGS14	1.87124e-11	-0.263405	0.159	0.325	3.66669e-07
NANS	5.26577e-12	-0.263415	0.949	0.987	1.03183e-07
EPN1	4.94157e-10	-0.263539	0.897	0.969	9.68301e-06
SSBP3	5.51039e-14	-0.263946	0.15	0.343	1.07976e-09
FOXC2-AS1	1.03412e-13	-0.264233	0.125	0.306	2.02637e-09
CCM2	1.87876e-09	-0.264412	0.823	0.934	3.68143e-05
PHYHD1	2.42544e-14	-0.265243	0.097	0.271	4.75264e-10
TPST2	2.718e-08	-0.265247	0.744	0.852	0.000532592
TXN	8.19171e-32	-0.265503	1	1	1.60516e-27
SEMA3A	1.27916e-15	-0.265596	0.1	0.288	2.50651e-11
F2R	4.9114e-09	-0.265601	0.526	0.699	9.62389e-05
CPTP	1.79794e-09	-0.265941	0.435	0.607	3.52306e-05
UBE2N	2.45444e-12	-0.266034	0.965	0.983	4.80948e-08
MRPL48	1.71413e-11	-0.26626	0.429	0.635	3.35883e-07
KLHL22	2.43035e-15	-0.266525	0.125	0.319	4.76227e-11
INF2	4.63584e-11	-0.266645	0.323	0.517	9.08394e-07
DGCR6L	1.00066e-10	-0.266746	0.827	0.934	1.9608e-06
FKBP14	1.60481e-08	-0.2668	0.605	0.755	0.000314463
ABHD16A	2.78018e-09	-0.267016	0.491	0.646	5.44776e-05
WDR41	4.67628e-09	-0.267071	0.472	0.651	9.16316e-05
ADAM15	4.90377e-10	-0.267138	0.44	0.622	9.60894e-06
TMEM189	4.93673e-10	-0.267263	0.448	0.655	9.67353e-06
RNF25	7.63798e-11	-0.267371	0.38	0.572	1.49666e-06
MAP1S	8.4945e-10	-0.267924	0.502	0.679	1.6645e-05
SLC25A5	5.07518e-17	-0.268943	0.998	1	9.94481e-13
BRD3OS	5.50223e-17	-0.269082	0.185	0.419	1.07816e-12
[truncated: 1,282 more rows]

## Sheet: Table S8
List of significantly differentially expressed genes between clusters 2 and 5
Gene	p_val	avg_log2FC	pct.1	pct.2	p_val_adj
KRT14	1.35638e-45	-2.78024	0.066	0.406	2.65784e-41
THY1	4.11679e-163	-2.71414	0.065	0.877	8.06686e-159
PLAT	3.24726e-115	-2.68487	0.708	0.956	6.36301e-111
ITGBL1	7.87978e-160	-2.21473	0.122	0.94	1.54404e-155
PRSS3	6.00493e-144	-2.20897	0.378	0.972	1.17667e-139
UACA	2.63891e-126	-2.19386	0.955	0.998	5.17095e-122
COL1A1	1.37868e-143	-2.13524	0.965	0.998	2.70153e-139
SCUBE3	4.29119e-83	-2.07929	0.201	0.738	8.40859e-79
TIMP1	4.21055e-126	-2.04297	1	1	8.25056e-122
F3	8.09115e-87	-2.02998	0.242	0.77	1.58546e-82
SPARC	2.31266e-144	-2.02704	0.98	1	4.53166e-140
CD36	3.6976e-134	-2.00026	0.059	0.78	7.24544e-130
MXRA8	1.91e-141	-1.97813	0.514	0.979	3.74265e-137
TFPI2	2.20558e-88	-1.93337	0.776	0.968	4.32183e-84
IFI30	2.0181e-127	-1.93031	0.42	0.974	3.95448e-123
COL3A1	2.39548e-128	-1.89687	0.654	0.979	4.69394e-124
PDLIM4	2.4066e-157	-1.8236	0.128	0.928	4.71574e-153
PCOLCE2	3.81103e-133	-1.80635	0.353	0.951	7.46772e-129
TUBB3	9.99377e-106	-1.80617	0.846	0.981	1.95828e-101
IL13RA2	7.67288e-123	-1.79948	0.057	0.738	1.5035e-118
IGFBP5	4.66754e-69	-1.76358	0.938	0.97	9.14605e-65
RCN3	1.16823e-134	-1.73138	0.304	0.951	2.28914e-130
DCN	3.1262e-115	-1.71969	0.477	0.97	6.12579e-111
LOX	3.17335e-100	-1.71529	0.841	0.979	6.21818e-96
KDELR3	1.16155e-128	-1.67924	0.454	0.97	2.27607e-124
ADGRF5	6.18135e-117	-1.65813	0.068	0.742	1.21124e-112
POSTN	8.24863e-98	-1.60499	0.975	0.998	1.61632e-93
VEGFC	1.47969e-122	-1.58288	0.383	0.951	2.89945e-118
ITGA8	2.65197e-129	-1.57635	0.097	0.812	5.19653e-125
HSPB6	8.31533e-97	-1.55575	0.866	0.981	1.62939e-92
S100A6	1.7112e-149	-1.53365	1	1	3.3531e-145
PRSS23	1.37735e-138	-1.52765	0.998	1	2.69891e-134
IGFBP6	4.8101e-90	-1.50315	0.758	0.972	9.42539e-86
CXCL12	2.11396e-83	-1.48919	0.787	0.961	4.1423e-79
COL1A2	2.11543e-136	-1.48696	0.998	1	4.14519e-132
ANKRD37	5.07709e-78	-1.4782	0.258	0.775	9.94857e-74
CD248	5.35119e-100	-1.47795	0.133	0.752	1.04857e-95
NDN	2.38715e-111	-1.4569	0.168	0.838	4.67763e-107
TUBA1A	1.01367e-87	-1.42506	0.907	0.995	1.98628e-83
TGFBI	7.27558e-106	-1.41545	0.997	1	1.42565e-101
TP53I11	6.70332e-89	-1.40442	0.37	0.882	1.31351e-84
DSP	2.06843e-55	-1.37731	0.807	0.963	4.05308e-51
S100A10	8.34177e-55	-1.3589	0.855	0.958	1.63457e-50
MYH10	7.9233e-68	-1.35005	0.61	0.896	1.55257e-63
ELN	4.64482e-46	-1.33561	0.182	0.58	9.10152e-42
TMEM200A	1.46871e-94	-1.33466	0.654	0.972	2.87793e-90
PROCR	1.04883e-85	-1.32689	0.585	0.937	2.05519e-81
GALNT1	4.6072e-69	-1.31197	0.958	0.988	9.02781e-65
MXD4	6.31201e-127	-1.30811	0.904	1	1.23684e-122
FAM43A	2.34517e-95	-1.2882	0.934	0.988	4.59536e-91
ANGPTL4	1.49674e-57	-1.2834	0.552	0.884	2.93285e-53
KRT18	3.01398e-48	-1.258	0.995	0.993	5.90589e-44
ARHGAP22	1.29317e-97	-1.25356	0.755	0.984	2.53396e-93
CREB3L1	4.01981e-94	-1.23996	0.698	0.963	7.87682e-90
PHACTR2	9.06536e-80	-1.23965	0.948	0.991	1.77636e-75
PAPSS2	1.67599e-71	-1.23302	0.83	0.97	3.28411e-67
CDH6	1.97977e-66	-1.2196	0.31	0.77	3.87937e-62
SH3BGRL3	1.63232e-142	-1.19477	1	1	3.19852e-138
TINAGL1	2.30571e-71	-1.19216	0.548	0.923	4.51804e-67
CTNNAL1	1.56951e-61	-1.18839	0.835	0.958	3.07545e-57
CACNB4	4.15875e-109	-1.16684	0.034	0.657	8.14907e-105
DCBLD1	1.43267e-84	-1.16631	0.338	0.863	2.80732e-80
PPIC	5.95978e-113	-1.16158	0.948	0.995	1.16782e-108
LGALS1	2.0839e-151	-1.14568	1	1	4.0834e-147
MAGED1	1.92614e-84	-1.14512	0.613	0.951	3.77428e-80
MEDAG	7.59905e-65	-1.14187	0.41	0.852	1.48903e-60
TCF4	1.29051e-62	-1.13644	0.645	0.91	2.52876e-58
ARPC1B	2.38494e-118	-1.1314	0.992	1	4.67329e-114
UGDH	4.36016e-78	-1.12262	0.748	0.974	8.54374e-74
CKB	2.96531e-46	-1.11869	0.208	0.601	5.81053e-42
PLIN3	2.8378e-94	-1.116	0.836	0.986	5.56067e-90
F2R	1.43129e-63	-1.11401	0.526	0.898	2.80461e-59
HTRA1	1.58432e-106	-1.1135	0.98	1	3.10447e-102
FGF5	3.79134e-50	-1.11042	0.423	0.784	7.42914e-46
CALR	2.65398e-133	-1.10638	1	1	5.20046e-129
PLIN2	6.62468e-69	-1.10215	0.713	0.979	1.29811e-64
TM4SF1	1.55874e-58	-1.09593	0.762	0.933	3.05435e-54
MEST	9.25109e-51	-1.09054	0.588	0.896	1.81275e-46
CD59	4.62336e-139	-1.08853	1	1	9.05946e-135
FBLN2	3.15203e-79	-1.08539	0.085	0.61	6.1764e-75
MYL9	1.06664e-84	-1.08446	0.997	1	2.09009e-80
GSTO1	5.13723e-107	-1.0691	0.983	1	1.00664e-102
PSG5	1.80804e-73	-1.06651	0.032	0.497	3.54286e-69
LDHA	1.47371e-110	-1.0652	1	1	2.88774e-106
VIM	2.063e-141	-1.05253	1	1	4.04245e-137
PAMR1	2.94994e-101	-1.05072	0.068	0.682	5.78041e-97
CYBA	2.17787e-74	-1.04646	0.965	0.995	4.26754e-70
GLIPR1	9.71413e-91	-1.0402	0.994	1	1.90348e-86
TIMP3	8.84332e-49	-1.03802	0.639	0.942	1.73285e-44
MT2A	9.41644e-79	-1.03473	1	1	1.84515e-74
INKA2	1.2114e-59	-1.03082	0.423	0.842	2.37374e-55
PPIB	3.61554e-125	-1.02644	1	1	7.08465e-121
ANXA6	1.10407e-78	-1.0187	0.591	0.963	2.16343e-74
PRRX1	1.77134e-69	-1.01039	0.917	0.993	3.47094e-65
PPP1R14A	1.31403e-29	-1.00117	0.506	0.791	2.57485e-25
GAPDH	4.36385e-115	-1.00014	1	1	8.55096e-111
GALNT5	9.12539e-48	-0.99747	0.338	0.74	1.78812e-43
RGS7BP	2.80893e-63	-0.995111	0.066	0.506	5.50411e-59
STAT1	9.6931e-53	-0.992182	0.986	0.995	1.89936e-48
VKORC1	4.04489e-112	-0.988861	0.997	1	7.92595e-108
SERF2	2.11784e-149	-0.988223	1	1	4.1499e-145
CRYAB	5.66376e-37	-0.988087	0.955	0.974	1.10981e-32
NOTCH3	1.86049e-89	-0.984158	0.14	0.724	3.64564e-85
THBS2	1.36701e-60	-0.98365	0.577	0.914	2.67865e-56
EMB	1.84363e-74	-0.980623	0.15	0.691	3.61259e-70
HIF1A	1.03631e-46	-0.975189	0.944	0.981	2.03065e-42
SNAI2	4.43163e-55	-0.974425	0.338	0.777	8.68378e-51
C11orf91	3.65673e-71	-0.974314	0.37	0.849	7.16537e-67
CAVIN2	1.30782e-35	-0.973841	0.583	0.856	2.56268e-31
HSD17B1	7.49311e-81	-0.957964	0.153	0.703	1.46827e-76
MVP	1.94699e-71	-0.956402	0.486	0.914	3.81513e-67
CACNA2D1	1.00542e-33	-0.95413	0.707	0.872	1.97011e-29
TRBC2	8.3522e-83	-0.953277	0.022	0.52	1.63661e-78
FAM114A1	7.02053e-96	-0.952388	0.983	1	1.37567e-91
LOXL2	3.41813e-64	-0.947236	0.792	0.963	6.69783e-60
FSCN1	6.89926e-69	-0.944814	0.627	0.947	1.35191e-64
SMIM14	9.61089e-79	-0.939014	0.86	0.995	1.88325e-74
FGD4	1.39519e-49	-0.935674	0.361	0.775	2.73387e-45
SLC38A5	2.55624e-64	-0.935481	0.182	0.68	5.00896e-60
PLAUR	1.95417e-60	-0.935167	0.481	0.891	3.82921e-56
SGIP1	8.59826e-83	-0.934205	0.148	0.71	1.68483e-78
NELFE	5.50501e-66	-0.929343	0.549	0.907	1.07871e-61
LMNA	1.14386e-107	-0.925936	1	1	2.24139e-103
PODXL	1.2192e-72	-0.916632	0.099	0.599	2.38902e-68
LRRN3	1.53591e-58	-0.913286	0.019	0.392	3.00962e-54
KDELR2	4.48878e-112	-0.912621	0.998	1	8.79577e-108
APCDD1L	3.21706e-44	-0.911085	0.776	0.942	6.30382e-40
MSN	9.66237e-80	-0.90871	0.981	0.998	1.89334e-75
PDLIM7	1.57152e-63	-0.905892	0.873	0.988	3.0794e-59
RABAC1	1.18782e-121	-0.903634	1	1	2.32753e-117
TFPT	2.01356e-61	-0.903072	0.404	0.831	3.94558e-57
ENG	8.03705e-84	-0.902528	0.998	1	1.57486e-79
ACTB	5.89239e-94	-0.901043	1	1	1.15461e-89
SPAG9	7.78092e-66	-0.900908	0.972	0.993	1.52467e-61
ZNF175	4.83676e-60	-0.89988	0.236	0.708	9.47762e-56
TGM2	6.18754e-21	-0.899104	0.344	0.571	1.21245e-16
CDH11	1.3188e-45	-0.895788	0.886	0.963	2.58419e-41
PDLIM2	6.21378e-91	-0.892637	1	1	1.21759e-86
AKR1C1	1.38638e-26	-0.889146	0.795	0.905	2.7166e-22
ACTA2	7.92291e-11	-0.887843	0.921	0.886	1.55249e-06
RBM3	3.99774e-66	-0.88465	0.711	0.968	7.83357e-62
TECR	5.08566e-52	-0.884323	0.75	0.956	9.96535e-48
SLC1A1	1.85127e-66	-0.881227	0.218	0.726	3.62756e-62
PCYOX1	1.66435e-52	-0.880347	0.656	0.93	3.26129e-48
TP53I3	2.08215e-50	-0.879137	0.909	0.974	4.07998e-46
LMO7-AS1	9.69978e-52	-0.878773	0.608	0.905	1.90067e-47
CD68	1.70463e-67	-0.875681	0.235	0.745	3.34022e-63
ACLY	7.3618e-53	-0.873867	0.73	0.935	1.44255e-48
SDC2	6.51239e-56	-0.873154	0.529	0.891	1.2761e-51
DEPTOR	6.25863e-57	-0.872337	0.247	0.696	1.22638e-52
SSR2	1.48428e-86	-0.86453	0.978	0.998	2.90845e-82
GRAMD2B	5.17834e-48	-0.864367	0.352	0.761	1.0147e-43
CFH	1.15163e-70	-0.863626	0.148	0.673	2.25662e-66
ITGB5	1.48448e-71	-0.863467	0.878	0.984	2.90884e-67
LUM	7.45138e-57	-0.862114	0.114	0.557	1.4601e-52
HSPB1	7.3986e-79	-0.858014	1	1	1.44976e-74
ARL4C	1.544e-31	-0.85783	0.767	0.919	3.02547e-27
PRSS35	3.5407e-52	-0.855755	0.069	0.462	6.938e-48
DPYSL2	1.82298e-48	-0.851276	0.969	0.97	3.57212e-44
EMP3	2.00268e-103	-0.84822	1	1	3.92425e-99
SMTN	2.32872e-56	-0.847968	0.306	0.749	4.56313e-52
S100A13	2.29406e-76	-0.846468	0.997	1	4.49522e-72
IFI6	4.2369e-47	-0.845162	0.285	0.712	8.3022e-43
SRSF2	1.21288e-59	-0.844866	0.664	0.93	2.37664e-55
PORCN	1.23623e-31	-0.842757	0.236	0.564	2.42239e-27
SOD3	2.3406e-45	-0.835882	0.412	0.826	4.5864e-41
MEIS3	2.5326e-68	-0.834991	0.287	0.805	4.96263e-64
PRDX1	4.41274e-123	-0.834853	1	1	8.64676e-119
NDUFB4	3.44826e-101	-0.83479	1	1	6.75686e-97
EMILIN2	3.7046e-63	-0.830743	0.162	0.64	7.25915e-59
BNIP3L	4.40922e-85	-0.829093	0.997	1	8.63986e-81
LGMN	2.12728e-50	-0.827408	0.588	0.896	4.16841e-46
CAPG	4.45799e-54	-0.825958	0.281	0.742	8.73543e-50
SERPINH1	3.4878e-51	-0.825674	0.858	0.979	6.83434e-47
CD44	1.4661e-78	-0.823688	0.997	1	2.87282e-74
MASP1	1.93725e-54	-0.822876	0.062	0.452	3.79604e-50
TGFB1	1.48046e-54	-0.822437	0.91	0.981	2.90095e-50
PSG4	1.2748e-56	-0.821449	0.086	0.522	2.49797e-52
FSTL3	1.11009e-47	-0.816845	0.468	0.84	2.17522e-43
G6PD	1.66725e-75	-0.814977	0.988	1	3.26697e-71
LRRC32	3.55606e-54	-0.814825	0.418	0.842	6.9681e-50
TFPI	9.46869e-59	-0.813991	0.949	0.998	1.85539e-54
FOXC2	7.55987e-62	-0.810928	0.91	0.991	1.48136e-57
ACADVL	5.48576e-56	-0.810825	0.687	0.963	1.07494e-51
MRVI1	1.98251e-59	-0.80955	0.086	0.522	3.88472e-55
PLA2G4A	1.17621e-70	-0.80952	0.066	0.548	2.30478e-66
PYCARD	4.65665e-39	-0.805772	0.258	0.633	9.1247e-35
MGP	2.41192e-33	-0.804923	0.681	0.891	4.72616e-29
LOXL3	4.23733e-46	-0.804234	0.556	0.903	8.30306e-42
AKR1C3	4.00437e-30	-0.79999	0.611	0.863	7.84656e-26
PLAGL1	2.23781e-37	-0.79643	0.591	0.856	4.38499e-33
LRRC17	3.753e-40	-0.795957	0.156	0.522	7.354e-36
PSMD2	1.40938e-78	-0.795578	0.995	1	2.76169e-74
FBLN5	2.2617e-52	-0.792837	0.417	0.84	4.43181e-48
COL6A1	7.65368e-64	-0.791407	0.995	1	1.49974e-59
DBI	9.99598e-86	-0.790727	0.995	1	1.95871e-81
IKBIP	4.34618e-66	-0.790376	0.958	0.998	8.51634e-62
OSTC	1.45216e-96	-0.786931	0.998	1	2.84551e-92
WNT5B	3.32378e-42	-0.783882	0.659	0.91	6.51295e-38
TSPAN4	5.02041e-70	-0.779894	0.955	0.993	9.8375e-66
TAGLN2	1.17762e-65	-0.777217	0.989	1	2.30754e-61
RIN2	1.35492e-46	-0.772535	0.474	0.849	2.65496e-42
OST4	3.63138e-122	-0.771789	1	1	7.11568e-118
ADAM12	8.71157e-54	-0.771129	0.215	0.659	1.70703e-49
AL359764.2	1.49131e-41	-0.770713	0.415	0.791	2.92223e-37
ARPC1A	5.14636e-66	-0.769053	0.946	0.998	1.00843e-61
LMO7	3.95854e-35	-0.76712	0.968	0.974	7.75675e-31
FKBP11	1.49145e-54	-0.763845	0.85	0.979	2.92249e-50
MPRIP	3.35254e-58	-0.763097	0.884	0.977	6.56931e-54
DOCK10	4.76742e-49	-0.762502	0.174	0.594	9.34176e-45
TAFA5	3.49186e-75	-0.762184	0	0.434	6.8423e-71
ERCC6	4.22385e-34	-0.756839	0.515	0.821	8.27664e-30
LOXL1	8.32506e-54	-0.755515	0.96	0.991	1.63129e-49
LMO2	2.37514e-52	-0.754646	0.122	0.55	4.65409e-48
OPTN	2.51625e-62	-0.749165	0.994	1	4.93059e-58
SEMA5A	2.03628e-31	-0.746756	0.394	0.712	3.99009e-27
SLC9A3R2	2.91316e-44	-0.741423	0.895	0.981	5.70833e-40
TPM2	1.56041e-65	-0.738377	1	1	3.05762e-61
LASP1	2.80601e-42	-0.735241	0.64	0.919	5.49837e-38
CD63	2.07149e-132	-0.734721	1	1	4.05909e-128
SMIM3	2.32385e-45	-0.734094	0.542	0.891	4.55358e-41
PKM	5.64067e-94	-0.733338	1	1	1.10529e-89
CAT	1.20807e-53	-0.732204	0.228	0.668	2.36722e-49
SASH1	2.54095e-31	-0.730723	0.568	0.826	4.97898e-27
MCFD2	1.71455e-72	-0.729236	1	1	3.35965e-68
PQBP1	1.69352e-45	-0.728828	0.427	0.819	3.31845e-41
OSR2	7.22936e-42	-0.728219	0.074	0.411	1.41659e-37
ISG15	1.02484e-53	-0.728141	0.977	1	2.00817e-49
SYNJ2	1.02543e-44	-0.727593	0.622	0.919	2.00933e-40
RPL22L1	1.0316e-22	-0.727269	0.961	0.965	2.02142e-18
SH2B3	1.79962e-41	-0.725519	0.302	0.68	3.52636e-37
FHOD1	2.69343e-52	-0.724963	0.171	0.596	5.27778e-48
INA	3.86788e-35	-0.723961	0.116	0.443	7.5791e-31
LY6E	1.48804e-46	-0.723674	0.931	0.984	2.91582e-42
SH3KBP1	5.93215e-44	-0.72296	0.94	0.981	1.16241e-39
TUBB2A	4.1315e-36	-0.722271	0.762	0.944	8.09568e-32
OSTN-AS1	2.01566e-57	-0.72072	0.063	0.476	3.94968e-53
PSMB9	1.6528e-44	-0.720186	0.262	0.673	3.23865e-40
ANKH	2.75893e-44	-0.717548	0.375	0.768	5.40613e-40
TMEM14A	3.03306e-48	-0.717039	0.562	0.891	5.94328e-44
PLPP4	2.00961e-67	-0.711326	0.073	0.552	3.93784e-63
FSTL1	5.25591e-47	-0.711136	0.971	0.995	1.0299e-42
TRAPPC1	6.4908e-73	-0.710348	0.995	1	1.27187e-68
HIST1H1C	4.48733e-22	-0.7077	0.705	0.884	8.79292e-18
MYADM	1.55437e-37	-0.707317	0.81	0.947	3.04579e-33
CALU	1.37202e-78	-0.706731	1	1	2.68847e-74
MEOX2	8.1769e-42	-0.704187	0.188	0.575	1.60226e-37
ADAMTS2	2.03789e-48	-0.704175	0.23	0.657	3.99325e-44
HSPA1A	1.52131e-36	-0.703518	0.71	0.926	2.98101e-32
INSIG1	9.40891e-41	-0.702356	0.13	0.487	1.84368e-36
GBP1	1.88669e-48	-0.70134	0.151	0.561	3.69696e-44
AKR1C2	2.19462e-25	-0.700265	0.184	0.485	4.30037e-21
BST1	2.18426e-40	-0.699806	0.545	0.877	4.28005e-36
HDLBP	4.7326e-65	-0.698179	1	1	9.27353e-61
HNRNPDL	1.78959e-47	-0.69702	0.954	0.993	3.5067e-43
PDIA6	1.28726e-79	-0.696875	0.995	1	2.52239e-75
SLC25A1	1.98806e-40	-0.69646	0.6	0.884	3.89561e-36
AC073611.1	8.07335e-43	-0.696168	0.36	0.745	1.58197e-38
SEC23A	3.22804e-40	-0.695295	0.62	0.886	6.32534e-36
MYO10	1.34164e-33	-0.694101	0.819	0.949	2.62895e-29
RAC2	3.78477e-38	-0.693855	0.196	0.557	7.41625e-34
CRELD2	9.25294e-41	-0.693616	0.613	0.891	1.81311e-36
CLMP	1.18783e-24	-0.692088	0.759	0.879	2.32755e-20
GSTM3	3.39932e-46	-0.690556	0.892	0.97	6.66096e-42
ECM1	4.20018e-34	-0.689107	0.454	0.794	8.23025e-30
FIBCD1	3.49485e-41	-0.688599	0.233	0.629	6.84816e-37
SCP2	2.50895e-54	-0.686796	0.929	0.991	4.91628e-50
NREP	4.16445e-32	-0.684682	0.444	0.749	8.16024e-28
HSPB2	5.62682e-31	-0.683638	0.378	0.689	1.10258e-26
SRGN	8.20801e-76	-0.681555	1	1	1.60836e-71
MPC2	4.19731e-60	-0.680473	1	1	8.22463e-56
ARPC2	3.21274e-100	-0.680206	1	1	6.29536e-96
ITGA5	7.89004e-40	-0.679956	0.451	0.812	1.54605e-35
TRIOBP	3.91705e-49	-0.678989	0.94	0.988	7.67547e-45
RELN	6.14406e-65	-0.678438	0.023	0.439	1.20393e-60
TNS1	3.78778e-39	-0.678056	0.384	0.759	7.42216e-35
MGST3	3.01202e-76	-0.677804	0.998	1	5.90206e-72
FOXL1	3.06906e-55	-0.675656	0.14	0.585	6.01382e-51
SRSF3	1.61185e-49	-0.674812	0.929	0.981	3.15842e-45
PID1	5.50805e-53	-0.674036	0.1	0.517	1.0793e-48
FMN2	3.13116e-40	-0.673643	0.302	0.68	6.1355e-36
LY96	6.45599e-34	-0.67265	0.546	0.852	1.26505e-29
C12orf75	3.55587e-49	-0.671054	0.974	1	6.96773e-45
PALMD	3.296e-23	-0.67096	0.377	0.682	6.45851e-19
SEC24D	5.76819e-36	-0.670388	0.526	0.842	1.13028e-31
CTSL	8.39221e-38	-0.669028	0.989	1	1.64445e-33
ANK3	7.30475e-18	-0.666783	0.769	0.877	1.43136e-13
CCDC92	2.52127e-40	-0.665965	0.809	0.963	4.94043e-36
JUNB	4.55018e-32	-0.664478	0.338	0.673	8.91608e-28
TKT	5.18888e-60	-0.663405	1	1	1.01676e-55
AP1M2	3.77966e-50	-0.662698	0.114	0.522	7.40625e-46
GLMP	2.4819e-39	-0.66238	0.367	0.735	4.86328e-35
FKBP7	3.79652e-48	-0.661176	0.23	0.659	7.43928e-44
AJAP1	1.39011e-67	-0.659859	0.002	0.399	2.72392e-63
C4orf3	1.27219e-78	-0.65809	0.998	1	2.49286e-74
ZDHHC12	4.64055e-33	-0.656612	0.563	0.847	9.09316e-29
SLC6A6	1.29641e-39	-0.656172	0.261	0.636	2.54032e-35
COTL1	2.5987e-27	-0.655724	0.921	0.954	5.09215e-23
ITGA10	4.59156e-36	-0.655594	0.123	0.455	8.99717e-32
2022-03-03	8.45746e-46	-0.655084	0.167	0.571	1.65724e-41
KDELR1	2.19712e-85	-0.653754	0.998	1	4.30525e-81
SRPX2	5.0039e-47	-0.653401	0.162	0.571	9.80515e-43
SELENOW	3.74092e-34	-0.653243	0.941	0.984	7.33033e-30
ANPEP	2.26969e-32	-0.652778	0.273	0.615	4.44746e-28
MPZL1	1.90343e-41	-0.652344	0.835	0.972	3.72977e-37
C5orf30	8.03458e-22	-0.652218	0.444	0.694	1.57438e-17
TJP2	3.81797e-44	-0.650219	0.224	0.617	7.48131e-40
FNDC10	1.14002e-51	-0.649788	0.125	0.538	2.23388e-47
S100A11	4.51319e-101	-0.649718	1	1	8.84359e-97
GREM1	5.72859e-31	-0.64851	0.957	0.988	1.12252e-26
CD151	5.51049e-63	-0.646689	0.998	1	1.07978e-58
PCOLCE	1.3393e-28	-0.645337	0.759	0.921	2.62436e-24
MYDGF	9.92084e-74	-0.644201	1	1	1.94399e-69
NDUFB3	8.96242e-69	-0.643934	0.995	1	1.75619e-64
XXYLT1	2.98673e-39	-0.64308	0.369	0.742	5.8525e-35
QARS	4.29113e-46	-0.641869	0.236	0.654	8.40847e-42
CCND1	2.72095e-32	-0.641677	1	1	5.3317e-28
PFKP	5.4541e-34	-0.640828	0.776	0.947	1.06873e-29
VASN	3.77525e-37	-0.640583	0.745	0.956	7.39761e-33
CYP1B1	4.70167e-18	-0.639358	0.835	0.923	9.21292e-14
FZD4	1.6828e-43	-0.638993	0.201	0.596	3.29745e-39
IFI35	1.6838e-41	-0.638231	0.259	0.64	3.2994e-37
SPOCK1	4.67012e-45	-0.637384	0.995	0.995	9.1511e-41
IFITM2	8.25395e-57	-0.636261	0.995	1	1.61736e-52
NT5E	2.46772e-40	-0.635762	0.921	0.981	4.83549e-36
PTGR1	2.38051e-44	-0.635257	1	1	4.6646e-40
RPN1	1.4695e-37	-0.631639	0.708	0.93	2.87948e-33
ACTG1	7.74046e-58	-0.631003	1	1	1.51674e-53
ANXA11	5.94066e-40	-0.630385	0.873	0.974	1.16407e-35
FXYD5	4.0844e-40	-0.629639	0.978	0.995	8.00339e-36
SPTLC2	6.57333e-35	-0.627703	0.474	0.817	1.28804e-30
GOLM1	2.73307e-39	-0.627477	0.443	0.796	5.35546e-35
MAPK3	3.51422e-39	-0.627348	0.485	0.849	6.88611e-35
ADGRL2	4.27218e-37	-0.626862	0.299	0.682	8.37134e-33
DBN1	7.90693e-35	-0.626761	0.819	0.947	1.54936e-30
PDLIM5	2.89296e-41	-0.626261	0.929	0.986	5.66875e-37
SAMD9L	2.26614e-34	-0.625594	0.344	0.694	4.4405e-30
CAV1	7.20969e-39	-0.625203	1	0.998	1.41274e-34
ABI3BP	7.8714e-44	-0.624735	0.094	0.466	1.5424e-39
TAX1BP3	8.25831e-45	-0.622513	0.935	0.988	1.61821e-40
CKAP4	7.65757e-54	-0.621605	1	1	1.5005e-49
SPTAN1	2.41078e-36	-0.620935	0.87	0.972	4.72393e-32
TRIM58	1.01229e-46	-0.620819	0.066	0.427	1.98359e-42
BSCL2	2.89315e-33	-0.620558	0.565	0.849	5.66913e-29
MAP1A	6.76792e-44	-0.618846	0.989	1	1.32617e-39
CAPN1	2.11772e-36	-0.618751	0.554	0.868	4.14967e-32
SELENOM	1.08571e-53	-0.618533	0.998	1	2.12745e-49
C1R	5.64511e-34	-0.618489	0.312	0.661	1.10616e-29
PDGFRB	1.88803e-25	-0.615913	0.526	0.77	3.69959e-21
P4HA1	6.40687e-28	-0.615608	0.762	0.912	1.25543e-23
COPB2	4.12733e-48	-0.614851	0.975	0.995	8.08751e-44
CD47	1.26257e-35	-0.613669	0.813	0.963	2.474e-31
MAP4K4	2.65303e-20	-0.613585	0.989	0.986	5.19862e-16
PMP22	5.54262e-29	-0.612631	0.491	0.796	1.08608e-24
SCFD2	6.48899e-41	-0.612125	0.233	0.619	1.27152e-36
IFFO1	1.95917e-42	-0.612002	0.184	0.568	3.839e-38
P4HA2	8.32596e-34	-0.611106	0.725	0.935	1.63147e-29
AK5	8.83946e-27	-0.610813	0.327	0.633	1.73209e-22
PDLIM3	4.40112e-35	-0.610781	0.218	0.568	8.624e-31
PML	5.40188e-37	-0.610628	0.353	0.701	1.0585e-32
INKA2-AS1	6.51904e-42	-0.610221	0.174	0.559	1.27741e-37
CHCHD10	1.335e-37	-0.609425	0.931	0.995	2.61594e-33
RGS4	5.06458e-31	-0.609416	0.991	0.993	9.92404e-27
CAP1	3.07231e-69	-0.608877	1	1	6.0202e-65
CDK5	1.14086e-35	-0.608565	0.341	0.715	2.23551e-31
TMED9	8.84102e-59	-0.607951	0.994	1	1.7324e-54
PCYT2	3.49406e-40	-0.606987	0.247	0.622	6.84661e-36
SPDL1	2.67732e-26	-0.606684	0.431	0.717	5.2462e-22
KCNE4	2.15328e-20	-0.606238	0.579	0.819	4.21934e-16
HGD	2.42663e-53	-0.604985	0.056	0.443	4.75498e-49
TXNDC9	7.07946e-43	-0.60465	0.835	0.961	1.38722e-38
TMEM171	1.43667e-36	-0.604547	0.179	0.531	2.81516e-32
WNK4	3.69692e-42	-0.603945	0.105	0.466	7.24411e-38
PFN1	3.95914e-63	-0.603819	1	1	7.75794e-59
ADAMTS12	3.84358e-31	-0.603605	0.569	0.858	7.53149e-27
GSN	5.57996e-32	-0.601392	0.856	0.963	1.09339e-27
TCIRG1	7.45016e-40	-0.600716	0.312	0.701	1.45986e-35
GNG11	2.30329e-39	-0.599872	1	1	4.51329e-35
HSD17B11	3.63071e-33	-0.598648	0.225	0.568	7.11437e-29
DHCR7	9.05947e-38	-0.597013	0.202	0.573	1.7752e-33
COPZ2	6.80108e-37	-0.595661	0.944	0.984	1.33267e-32
NDRG3	3.50683e-38	-0.595618	0.369	0.752	6.87163e-34
STMN1	4.26135e-18	-0.594879	0.392	0.626	8.35011e-14
OLFM1	8.02363e-56	-0.594666	0.043	0.432	1.57223e-51
FKBP14	3.25269e-27	-0.594611	0.605	0.833	6.37365e-23
ID2	1.04773e-19	-0.59337	0.846	0.933	2.05303e-15
COL6A3	1.75878e-32	-0.592121	0.852	0.981	3.44633e-28
AAMDC	1.24923e-43	-0.592088	0.974	0.988	2.44788e-39
CALD1	3.59921e-38	-0.591211	1	1	7.05265e-34
HAS2	3.83566e-22	-0.590181	0.105	0.343	7.51598e-18
S100A4	5.34125e-25	-0.588306	0.236	0.529	1.04662e-20
TSPAN9	5.51334e-36	-0.588306	0.352	0.726	1.08034e-31
ADD3	5.39503e-31	-0.587494	0.944	0.991	1.05716e-26
MT1A	2.61705e-36	-0.586295	0.099	0.418	5.12812e-32
PDIA3	5.39163e-52	-0.586033	0.997	0.998	1.05649e-47
C5orf38	9.25246e-63	-0.583921	0.014	0.406	1.81302e-58
ANGPT1	4.20565e-31	-0.583462	0.267	0.608	8.24098e-27
BEX3	2.04769e-47	-0.58057	0.997	0.998	4.01245e-43
CHST12	3.81693e-36	-0.580357	0.31	0.673	7.47928e-32
ANXA2	1.04379e-46	-0.579798	1	1	2.04531e-42
CEP170	4.19997e-20	-0.579708	0.972	0.979	8.22985e-16
SNRPA1	4.24059e-30	-0.579266	0.702	0.893	8.30943e-26
MYOF	7.68622e-34	-0.579129	0.991	0.988	1.50611e-29
PHGDH	1.48338e-27	-0.579014	0.934	0.972	2.90668e-23
AL441992.1	2.25974e-47	-0.578643	0.137	0.543	4.42796e-43
EWSR1	3.94239e-31	-0.578373	0.489	0.81	7.72511e-27
POLR2L	3.10669e-98	-0.578248	1	1	6.08756e-94
ADAMTS7	4.42146e-38	-0.578074	0.244	0.619	8.66385e-34
CASP4	1.90139e-31	-0.578013	0.535	0.824	3.72578e-27
CORO1B	5.51679e-35	-0.577363	0.821	0.965	1.08102e-30
EFEMP2	2.28486e-32	-0.577251	0.946	0.981	4.47718e-28
IDI1	7.17271e-17	-0.576938	0.81	0.896	1.40549e-12
SMAP2	5.80992e-25	-0.576624	0.6	0.835	1.13845e-20
PRR16	8.0147e-33	-0.576067	0.327	0.671	1.57048e-28
RECK	1.72179e-32	-0.575457	0.37	0.708	3.37384e-28
COL5A1	8.66176e-26	-0.574785	0.688	0.884	1.69727e-21
STXBP3	2.06712e-29	-0.574683	0.715	0.896	4.05052e-25
MYL6	8.03112e-82	-0.574664	1	1	1.5737e-77
EBP	6.49509e-26	-0.574456	0.299	0.606	1.27271e-21
ERAP2	2.04123e-37	-0.574282	0.233	0.599	3.9998e-33
P4HB	7.80759e-61	-0.572831	1	1	1.5299e-56
CBR3	1.8596e-29	-0.572634	0.205	0.52	3.64388e-25
SLC17A5	4.15355e-34	-0.572462	0.21	0.557	8.13889e-30
HIC1	3.22339e-43	-0.571476	0.16	0.555	6.31624e-39
AK1	5.884e-27	-0.570346	0.927	0.979	1.15297e-22
HEXB	3.29641e-30	-0.569435	0.665	0.9	6.45931e-26
GLA	8.04975e-25	-0.569331	0.46	0.742	1.57735e-20
APOL2	4.27663e-34	-0.569218	0.316	0.671	8.38005e-30
NIPAL3	1.08228e-22	-0.568755	0.515	0.759	2.12073e-18
COX7A1	7.91086e-39	-0.568541	0.98	0.995	1.55013e-34
ATP6V0E1	2.40844e-79	-0.567792	1	1	4.71934e-75
RASA3	4.45635e-46	-0.567356	0.147	0.555	8.73221e-42
HLTF	2.8786e-31	-0.567244	0.545	0.838	5.64062e-27
RNASET2	7.33002e-33	-0.567037	0.5	0.833	1.43632e-28
ABHD14A	3.19835e-29	-0.56588	0.498	0.791	6.26717e-25
DHX29	6.29503e-41	-0.565756	0.972	0.993	1.23351e-36
RHBDF1	2.13281e-33	-0.564745	0.292	0.647	4.17924e-29
PLPPR2	1.08844e-27	-0.564305	0.44	0.738	2.13281e-23
LNCOG	2.97388e-42	-0.564092	0.105	0.462	5.82731e-38
CSTB	4.25922e-69	-0.563544	1	1	8.34594e-65
HMGN3	3.06511e-30	-0.562757	0.767	0.928	6.00608e-26
LRRC38	3.56679e-26	-0.561874	0.006	0.181	6.98913e-22
COPA	8.23999e-30	-0.560663	0.821	0.944	1.61463e-25
KCNK6	2.31094e-39	-0.560561	0.108	0.455	4.52828e-35
CLIC1	4.89359e-62	-0.560204	1	1	9.58899e-58
HYAL2	1.41621e-29	-0.559759	0.552	0.835	2.77506e-25
MAN1B1	1.3573e-30	-0.559532	0.557	0.835	2.65963e-26
SYNGR1	1.03997e-27	-0.558875	0.446	0.733	2.03783e-23
FOXS1	6.84223e-19	-0.558309	0.733	0.886	1.34073e-14
RSU1	4.21533e-35	-0.557378	0.886	0.963	8.25994e-31
TBX2	1.01178e-28	-0.555664	0.269	0.587	1.98258e-24
PERP	6.16234e-30	-0.554798	0.914	0.981	1.20751e-25
PDPN	1.95706e-46	-0.554623	0.003	0.29	3.83486e-42
SLC35B2	1.00263e-29	-0.554215	0.511	0.798	1.96466e-25
SIL1	3.48434e-27	-0.553824	0.762	0.94	6.82756e-23
FAM98A	3.08831e-23	-0.55368	0.835	0.919	6.05155e-19
TMEM214	2.55857e-34	-0.552682	0.273	0.619	5.01352e-30
P3H1	6.3751e-27	-0.552042	0.46	0.747	1.2492e-22
ARFGAP3	7.45344e-30	-0.551968	0.753	0.935	1.4605e-25
YPEL3	8.25058e-24	-0.551041	0.593	0.842	1.6167e-19
LDLR	1.78576e-33	-0.550783	0.122	0.448	3.49919e-29
ATP2B4	9.53767e-23	-0.549746	0.557	0.805	1.86891e-18
XG	1.06518e-45	-0.54937	0.039	0.369	2.08722e-41
DDX20	7.56091e-20	-0.54858	0.492	0.742	1.48156e-15
PDXK	9.7422e-33	-0.547324	0.785	0.951	1.90898e-28
SKAP2	1.01623e-32	-0.546775	0.279	0.617	1.99131e-28
HAND2	1.78876e-55	-0.546739	0.023	0.392	3.50508e-51
TUBA1B	2.41371e-23	-0.54659	0.998	1	4.72967e-19
ATP5MF	8.85877e-73	-0.546574	1	1	1.73588e-68
HMG20B	1.08867e-30	-0.545836	0.543	0.838	2.13326e-26
OAT	1.0771e-32	-0.545612	0.77	0.937	2.11057e-28
CARMN	9.74046e-16	-0.545527	0.523	0.735	1.90864e-11
COL5A2	6.8565e-26	-0.545024	0.906	0.974	1.34353e-21
TNFSF9	1.17777e-30	-0.545012	0.151	0.464	2.30785e-26
RILPL2	3.33782e-24	-0.543218	0.492	0.756	6.54046e-20
EPHB6	1.11938e-42	-0.543117	0.043	0.362	2.19343e-38
DRAP1	1.22639e-64	-0.542077	1	1	2.40311e-60
MYEOV	1.32562e-34	-0.541926	0.102	0.415	2.59755e-30
MXRA7	1.74719e-49	-0.541225	0.992	1	3.42363e-45
CAVIN3	1.02087e-30	-0.54079	0.971	0.998	2.00039e-26
DDX39A	4.43326e-30	-0.540784	0.427	0.756	8.68697e-26
CD276	2.1884e-35	-0.540349	0.29	0.661	4.28818e-31
BMERB1	1.61214e-26	-0.540278	0.602	0.87	3.15899e-22
SEC13	2.63152e-31	-0.540263	0.789	0.954	5.15647e-27
CBR1	2.12484e-48	-0.539574	0.995	1	4.16362e-44
TRAK1	1.66407e-27	-0.539445	0.394	0.691	3.26075e-23
COPG1	2.95085e-29	-0.539311	0.486	0.794	5.78218e-25
MDH1	5.68673e-40	-0.539231	0.991	0.995	1.11431e-35
PIK3R1	4.83407e-20	-0.539211	0.429	0.673	9.47236e-16
UBE2QL1	1.43302e-50	-0.538863	0.008	0.325	2.808e-46
SLC16A3	2.62689e-29	-0.537428	0.81	0.954	5.14739e-25
MIR4435-2HG	6.83375e-26	-0.536454	0.611	0.845	1.33907e-21
ARMCX2	6.98656e-28	-0.53645	0.39	0.712	1.36902e-23
OLFML3	2.23071e-45	-0.536293	0.073	0.434	4.37108e-41
GGH	1.11219e-30	-0.536266	0.255	0.599	2.17934e-26
LAPTM4B	5.70007e-30	-0.53613	0.414	0.763	1.11693e-25
CHPF2	2.83373e-29	-0.535464	0.481	0.784	5.5527e-25
SMARCD3	3.84815e-29	-0.534568	0.423	0.747	7.54044e-25
TXNDC15	1.82965e-25	-0.532687	0.606	0.849	3.5852e-21
PRSS21	2.86868e-53	-0.53225	0.011	0.348	5.62117e-49
ACAT2	1.37575e-16	-0.532242	0.58	0.791	2.69579e-12
MARVELD1	2.92348e-30	-0.531722	0.506	0.842	5.72855e-26
B4GALT7	4.49523e-30	-0.531551	0.381	0.715	8.80841e-26
PLOD1	1.13369e-30	-0.531143	0.64	0.907	2.22146e-26
CERCAM	1.13124e-25	-0.530878	0.698	0.916	2.21667e-21
DCAF6	3.77336e-24	-0.530848	0.56	0.798	7.39389e-20
CYTOR	6.04824e-32	-0.530299	0.995	1	1.18515e-27
VASP	5.95763e-26	-0.530071	0.858	0.947	1.1674e-21
CPPED1	2.44525e-30	-0.530024	0.276	0.608	4.79147e-26
DOCK5	1.06794e-25	-0.529747	0.505	0.8	2.09263e-21
TMSB10	2.68171e-72	-0.529548	1	1	5.25482e-68
TENT5A	5.7972e-14	-0.52924	0.599	0.784	1.13596e-09
SYNPO2	1.34217e-17	-0.527863	0.369	0.615	2.62998e-13
TPM4	2.01527e-38	-0.526739	1	1	3.94892e-34
FAM3C	8.82476e-32	-0.526127	0.948	0.988	1.72921e-27
CHD3	5.1889e-25	-0.525392	0.423	0.712	1.01677e-20
MFSD12	1.73842e-25	-0.525296	0.429	0.708	3.40644e-21
GALNT2	1.04007e-27	-0.524881	0.59	0.856	2.03802e-23
FIS1	8.71325e-53	-0.524291	0.998	1	1.70736e-48
NAPA	3.79598e-26	-0.523463	0.79	0.947	7.43821e-22
HMGA2	3.42863e-20	-0.523049	0.747	0.891	6.7184e-16
MANF	1.2133e-29	-0.522834	0.931	0.986	2.37745e-25
NMT2	2.24495e-23	-0.522782	0.423	0.691	4.39898e-19
DOK1	3.04838e-19	-0.522734	0.802	0.923	5.97329e-15
CAVIN1	4.63304e-35	-0.522694	1	1	9.07845e-31
PPFIBP1	1.56081e-25	-0.521223	0.856	0.935	3.05841e-21
PIEZO1	8.65856e-28	-0.521008	0.454	0.763	1.69665e-23
PLXNA4	6.52951e-32	-0.520561	0.123	0.439	1.27946e-27
CAPZB	5.90737e-48	-0.520367	0.998	1	1.15755e-43
GNAI2	1.60446e-58	-0.518907	1	0.998	3.14393e-54
UQCC2	1.08432e-35	-0.518765	0.957	0.991	2.12473e-31
SYNC	7.3123e-22	-0.518527	0.594	0.828	1.43284e-17
PDE5A	4.95129e-15	-0.518274	0.539	0.722	9.70206e-11
MBOAT2	8.21648e-25	-0.518265	0.392	0.68	1.61002e-20
NCOR2	9.11161e-23	-0.517159	0.477	0.745	1.78542e-18
CARD16	1.22161e-42	-0.517074	0.054	0.381	2.39374e-38
AKR1A1	1.77897e-26	-0.517039	0.843	0.963	3.4859e-22
BMP1	2.63394e-31	-0.515847	0.242	0.573	5.1612e-27
KANK2	8.86431e-24	-0.515672	0.488	0.773	1.73696e-19
NXN	6.90488e-46	-0.514639	0.048	0.39	1.35301e-41
USP11	1.9569e-27	-0.513908	0.333	0.65	3.83455e-23
GBX2	1.69273e-53	-0.513842	0.009	0.346	3.31691e-49
NME4	1.97699e-27	-0.51365	0.98	0.993	3.8739e-23
TMED3	6.33156e-30	-0.512668	0.926	0.981	1.24067e-25
MYO1B	2.86806e-24	-0.511763	0.971	0.988	5.61997e-20
CORO1C	6.08506e-20	-0.511657	0.744	0.893	1.19237e-15
ETFB	3.38972e-38	-0.509118	0.985	1	6.64216e-34
WASHC3	2.8441e-29	-0.509017	0.847	0.961	5.57301e-25
MMP14	2.32119e-23	-0.508064	0.431	0.722	4.54836e-19
CCDC50	2.03751e-37	-0.50799	0.997	0.995	3.9925e-33
DPP9	8.22079e-27	-0.507466	0.4	0.71	1.61086e-22
NAP1L1	9.4785e-43	-0.505749	1	1	1.85731e-38
CCDC28B	1.28286e-27	-0.505548	0.264	0.566	2.51377e-23
SUGCT	1.05897e-12	-0.505093	0.657	0.819	2.07504e-08
FNIP2	2.78956e-30	-0.504567	0.184	0.501	5.46614e-26
TM2D2	4.27048e-34	-0.503982	0.924	0.981	8.36801e-30
OSR1	4.90174e-18	-0.502867	0.42	0.657	9.60497e-14
PSMB1	6.59186e-56	-0.502842	1	1	1.29168e-51
SNHG18	7.1981e-22	-0.502648	0.719	0.916	1.41047e-17
NAGLU	1.6525e-26	-0.50255	0.461	0.768	3.23807e-22
TGFB1I1	3.13827e-23	-0.502232	0.958	0.984	6.14944e-19
ARHGAP1	3.30987e-26	-0.502088	0.454	0.754	6.48569e-22
CXXC5	1.65325e-24	-0.501628	0.904	0.958	3.23954e-20
ARMCX1	1.24209e-28	-0.498196	0.394	0.735	2.43388e-24
YIPF3	1.24457e-32	-0.498035	0.969	0.984	2.43873e-28
SNRPA	1.43849e-26	-0.497805	0.312	0.619	2.81872e-22
P3H3	6.34601e-28	-0.497665	0.394	0.731	1.2435e-23
RBPMS	4.36286e-25	-0.497301	0.853	0.974	8.54903e-21
MICAL2	2.69888e-26	-0.496744	0.989	0.991	5.28845e-22
TNFAIP3	1.48987e-33	-0.496302	0.066	0.35	2.91941e-29
CAV2	4.51723e-35	-0.496252	0.997	0.998	8.85151e-31
ENDOD1	1.62665e-23	-0.495469	0.403	0.694	3.18742e-19
AC090409.1	1.67676e-25	-0.495197	0.403	0.708	3.28561e-21
PTRHD1	7.13619e-22	-0.494544	0.71	0.882	1.39834e-17
SLC1A5	4.08142e-21	-0.494028	0.765	0.926	7.99755e-17
FUOM	1.30142e-28	-0.493358	0.168	0.476	2.55013e-24
DDAH2	1.46e-30	-0.492701	0.932	0.981	2.86087e-26
TMEM165	5.2746e-30	-0.492419	0.951	0.979	1.03356e-25
YIPF2	7.27211e-26	-0.491567	0.486	0.789	1.42497e-21
SURF4	3.47362e-29	-0.490008	0.873	0.947	6.80656e-25
KCTD20	9.71712e-13	-0.489482	0.715	0.861	1.90407e-08
PDIA4	2.5169e-26	-0.488982	0.619	0.845	4.93187e-22
ENC1	2.37079e-17	-0.488946	0.432	0.671	4.64557e-13
IFNGR2	9.87718e-22	-0.488924	0.583	0.819	1.93543e-17
TRNP1	1.4889e-18	-0.488871	0.364	0.615	2.9175e-14
SEMA7A	1.25557e-41	-0.488621	0.054	0.378	2.46028e-37
HYMAI	1.08597e-22	-0.488489	0.108	0.348	2.12795e-18
C14orf132	4.11526e-33	-0.488356	0.116	0.434	8.06385e-29
IL17RC	9.10681e-32	-0.486872	0.269	0.615	1.78448e-27
AEBP1	4.32327e-15	-0.486549	0.563	0.77	8.47146e-11
PXN	2.15975e-25	-0.485104	0.363	0.68	4.23203e-21
LIPA	5.98559e-28	-0.484702	0.236	0.552	1.17288e-23
COPE	1.02982e-42	-0.484557	1	1	2.01794e-38
MAP2K3	5.07514e-19	-0.484531	0.602	0.812	9.94474e-15
SPTBN1	1.32969e-22	-0.484438	0.991	0.998	2.60553e-18
IRF9	1.51518e-26	-0.483365	0.336	0.654	2.969e-22
PDGFRA	3.92835e-15	-0.482769	0.827	0.907	7.69761e-11
HHIP-AS1	1.24212e-15	-0.482628	0.537	0.738	2.43394e-11
RAB13	3.24238e-31	-0.482368	0.994	1	6.35345e-27
KLF6	5.006e-18	-0.481723	0.542	0.77	9.80926e-14
C11orf24	6.09975e-25	-0.481305	0.563	0.835	1.19525e-20
OSTF1	1.01153e-25	-0.481066	0.596	0.858	1.98209e-21
GOPC	7.49182e-21	-0.480115	0.779	0.912	1.46802e-16
PNKP	1.08057e-28	-0.479834	0.256	0.58	2.11737e-24
VCP	1.59728e-37	-0.479695	0.988	0.995	3.12987e-33
B2M	9.34359e-59	-0.479379	1	1	1.83088e-54
KLHL5	2.03835e-20	-0.478987	0.75	0.9	3.99415e-16
SEC31A	5.39267e-30	-0.47866	0.986	0.998	1.05669e-25
SOBP	2.94349e-31	-0.478535	0.162	0.485	5.76776e-27
MAGEH1	6.03017e-30	-0.478007	0.182	0.501	1.18161e-25
HHIP	6.41209e-07	-0.477983	0.633	0.738	0.0125645
YIF1B	2.33196e-24	-0.47796	0.551	0.821	4.56947e-20
TMEM256	1.63241e-23	-0.477275	0.725	0.914	3.1987e-19
EMILIN1	5.3579e-21	-0.477152	0.582	0.835	1.04988e-16
MT1M	2.16167e-12	-0.476989	0.491	0.724	4.23579e-08
SAMD9	4.93627e-22	-0.476647	0.465	0.754	9.67263e-18
SCYL1	6.25155e-23	-0.476218	0.597	0.821	1.22499e-18
DDX1	1.33626e-27	-0.476029	0.907	0.974	2.61839e-23
SLC2A6	2.10981e-31	-0.475932	0.171	0.497	4.13418e-27
PPP1R14B-AS1	9.18716e-20	-0.475831	0.773	0.923	1.80022e-15
FAM89B	1.87173e-25	-0.475052	0.906	0.974	3.66765e-21
FGFRL1	4.14933e-29	-0.474805	0.296	0.631	8.13061e-25
CPT1C	6.65885e-40	-0.47435	0.074	0.413	1.3048e-35
TUBB6	6.09892e-23	-0.474135	0.958	0.981	1.19508e-18
RBFA	5.35212e-27	-0.4738	0.457	0.768	1.04875e-22
KLHL21	9.55124e-23	-0.472952	0.36	0.643	1.87157e-18
ATP5F1D	9.69958e-39	-0.472908	1	1	1.90063e-34
SQOR	1.94409e-26	-0.472007	0.264	0.575	3.80944e-22
TGFBR2	1.06003e-16	-0.47143	0.843	0.935	2.07713e-12
C5orf15	2.94015e-23	-0.47133	0.552	0.817	5.76122e-19
DDX39B	1.00416e-23	-0.471109	0.725	0.907	1.96766e-19
AP3S1	1.03136e-33	-0.471057	0.944	0.991	2.02096e-29
ADAMTSL1	4.44975e-37	-0.470297	0.086	0.411	8.71928e-33
GALK1	4.1607e-27	-0.470163	0.285	0.615	8.1529e-23
PKIA	5.00545e-28	-0.469885	0.114	0.394	9.80818e-24
TSPAN2	9.77802e-38	-0.469186	0.06	0.369	1.916e-33
P3H4	2.03564e-25	-0.468466	0.515	0.814	3.98885e-21
IFI27L2	2.30728e-33	-0.468422	0.988	1	4.52111e-29
MLF2	2.20539e-34	-0.468369	0.998	0.998	4.32147e-30
SLC25A46	2.05768e-23	-0.468328	0.389	0.664	4.03203e-19
RAB3B	9.74089e-12	-0.467341	0.841	0.903	1.90873e-07
RPA3	4.57488e-22	-0.466561	0.509	0.763	8.96449e-18
DLGAP4	2.02032e-22	-0.466503	0.843	0.951	3.95881e-18
ARHGAP18	2.34873e-22	-0.465921	0.957	0.986	4.60233e-18
RACK1	1.34013e-52	-0.465513	1	1	2.62598e-48
OLFM2	7.76314e-21	-0.465449	0.14	0.383	1.52119e-16
SNRNP35	9.68795e-25	-0.464834	0.471	0.78	1.89835e-20
SMPD1	7.03268e-23	-0.464374	0.671	0.91	1.37805e-18
GBP3	1.58373e-25	-0.464165	0.256	0.555	3.10332e-21
LDB2	3.60545e-23	-0.463405	0.204	0.485	7.06488e-19
SRSF7	8.97271e-19	-0.462626	0.724	0.912	1.7582e-14
IL6ST	1.68049e-17	-0.461358	0.992	0.981	3.29293e-13
MVD	1.91808e-21	-0.46126	0.258	0.524	3.75849e-17
PTGER1	5.72653e-35	-0.461194	0.022	0.271	1.12211e-30
GSDMD	6.2121e-22	-0.460904	0.356	0.636	1.21726e-17
PRADC1	9.64293e-21	-0.460729	0.569	0.817	1.88953e-16
ERLEC1	4.97701e-29	-0.46071	0.985	0.993	9.75245e-25
AP2A1	3.836e-24	-0.45928	0.863	0.965	7.51665e-20
C1GALT1C1	2.46126e-20	-0.458867	0.65	0.886	4.82283e-16
MYO1E	9.0127e-22	-0.458781	0.441	0.717	1.76604e-17
AP1S1	5.71141e-35	-0.458143	0.991	1	1.11915e-30
PLP2	1.29001e-26	-0.457961	0.985	0.991	2.52777e-22
COL5A3	1.41649e-39	-0.45788	0.034	0.325	2.77561e-35
GLB1	1.19905e-22	-0.457339	0.373	0.654	2.34954e-18
RGS10	2.11191e-21	-0.457113	0.557	0.824	4.13829e-17
G6PC3	1.14874e-20	-0.455833	0.517	0.8	2.25096e-16
PHLDB1	3.15631e-19	-0.455698	0.412	0.659	6.18479e-15
TPX2	1.19278e-18	-0.45464	0.495	0.724	2.33725e-14
YWHAQ	1.82991e-43	-0.454462	0.998	1	3.58571e-39
EHBP1L1	4.36762e-27	-0.453848	0.284	0.608	8.55834e-23
BDH2	1.77889e-19	-0.452843	0.56	0.782	3.48573e-15
ECI2	2.86856e-24	-0.452522	0.907	0.986	5.62095e-20
CERS6	5.36012e-32	-0.452225	0.191	0.538	1.05032e-27
C16orf87	1.50339e-23	-0.452138	0.502	0.782	2.9459e-19
TMEM173	2.49993e-20	-0.451691	0.356	0.626	4.89861e-16
CAPN2	8.37451e-36	-0.451522	0.998	0.998	1.64099e-31
ME1	1.68686e-18	-0.451463	0.71	0.879	3.3054e-14
SUB1	1.5831e-49	-0.451238	1	1	3.10209e-45
YIF1A	5.72298e-28	-0.451189	0.985	1	1.12142e-23
ITGA2	1.49485e-13	-0.450409	0.907	0.933	2.92916e-09
TNFAIP8	1.2402e-26	-0.450118	0.23	0.543	2.43017e-22
PRUNE2	3.7488e-24	-0.449873	0.153	0.427	7.34578e-20
TMEM263	4.57983e-18	-0.44918	0.909	0.968	8.97418e-14
CNN3	8.51907e-26	-0.448917	0.991	0.995	1.66931e-21
PMEPA1	2.21285e-19	-0.448348	0.6	0.817	4.33608e-15
IMPDH1	1.88094e-22	-0.447068	0.444	0.724	3.68571e-18
ATP13A2	3.86832e-23	-0.446927	0.318	0.61	7.57998e-19
MAPRE2	2.06588e-23	-0.446002	0.262	0.555	4.0481e-19
POLD4	2.50905e-27	-0.445716	0.989	0.993	4.91649e-23
INO80C	1.02004e-16	-0.445152	0.313	0.552	1.99877e-12
PLAAT3	8.91767e-17	-0.44396	0.685	0.865	1.74742e-12
FAP	7.05151e-20	-0.443315	0.583	0.828	1.38174e-15
PLXDC2	8.87666e-34	-0.443235	0.028	0.278	1.73938e-29
SMYD3	2.25282e-20	-0.442987	0.332	0.608	4.4144e-16
UBA1	1.1407e-21	-0.442818	0.702	0.879	2.23521e-17
RAP1A	1.52851e-23	-0.442807	0.81	0.958	2.99512e-19
FZD7	5.16732e-28	-0.442606	0.181	0.492	1.01254e-23
RBMX	7.99536e-20	-0.442135	0.665	0.882	1.56669e-15
DMD	7.66193e-18	-0.442028	0.349	0.613	1.50136e-13
CCDC144A	7.33674e-18	-0.442017	0.23	0.469	1.43763e-13
RGS17	1.16412e-23	-0.441935	0.151	0.415	2.2811e-19
MAGED2	2.90098e-20	-0.441552	0.931	0.986	5.68447e-16
SDF2L1	1.2672e-21	-0.441245	0.789	0.942	2.48308e-17
RAB3A	1.08584e-40	-0.440942	0.057	0.381	2.12771e-36
SEPTIN6	4.72507e-25	-0.440341	0.248	0.564	9.25878e-21
CRLF1	1.19265e-18	-0.440207	0.471	0.759	2.337e-14
CDR2L	3.11176e-28	-0.440158	0.182	0.494	6.0975e-24
MRC2	6.41102e-20	-0.4401	0.733	0.91	1.25624e-15
CYB5R3	6.13221e-32	-0.439787	0.998	1	1.20161e-27
SPOCD1	5.99814e-21	-0.439594	0.204	0.464	1.17533e-16
WDR61	6.34543e-23	-0.439521	0.505	0.798	1.24339e-18
AMPD2	2.6177e-25	-0.439372	0.279	0.596	5.12939e-21
NMB	1.36065e-17	-0.438859	0.446	0.687	2.66619e-13
UBE2T	7.22774e-28	-0.43867	0.201	0.517	1.41628e-23
MFSD10	7.37204e-30	-0.438518	0.949	0.993	1.44455e-25
ALAS1	4.60663e-20	-0.438134	0.653	0.87	9.02669e-16
SEMA3A	1.24837e-30	-0.437408	0.1	0.392	2.44618e-26
PHF19	9.73717e-20	-0.437062	0.41	0.666	1.908e-15
MMP24OS	2.62749e-17	-0.435838	0.954	0.974	5.14857e-13
APMAP	5.88433e-22	-0.43528	0.64	0.872	1.15303e-17
CD9	9.14087e-13	-0.434689	0.853	0.912	1.79115e-08
SECTM1	1.6657e-21	-0.434272	0.306	0.589	3.26394e-17
SSR1	4.08905e-24	-0.434126	0.923	0.979	8.01249e-20
TYMP	7.55408e-26	-0.434038	0.167	0.457	1.48022e-21
SP110	4.63442e-23	-0.433105	0.236	0.524	9.08114e-19
MBNL2	1.87868e-15	-0.433073	0.579	0.791	3.68127e-11
NUMBL	6.8846e-26	-0.432655	0.273	0.587	1.34904e-21
CRTAP	5.52486e-23	-0.432574	0.833	0.954	1.0826e-18
SMIM29	1.43578e-20	-0.432525	0.779	0.919	2.81342e-16
AGAP2-AS1	3.01328e-19	-0.432024	0.39	0.633	5.90453e-15
CAPNS1	1.33194e-35	-0.43098	0.994	1	2.60994e-31
TIMP2	2.83993e-37	-0.430886	1	1	5.56485e-33
COL6A2	3.30811e-25	-0.430566	0.995	1	6.48224e-21
TALDO1	1.91266e-29	-0.43054	0.998	1	3.74785e-25
SAMD3	2.54491e-33	-0.429802	0.06	0.341	4.98676e-29
ZFPM2-AS1	3.1198e-29	-0.429525	0.184	0.51	6.11324e-25
PGRMC2	1.03942e-18	-0.429168	0.974	0.986	2.03675e-14
ARCN1	7.25855e-19	-0.428525	0.952	0.974	1.42231e-14
NDUFA9	9.5344e-22	-0.428099	0.738	0.919	1.86827e-17
ACP2	2.61903e-24	-0.428035	0.265	0.571	5.13198e-20
GMPPA	1.97679e-21	-0.427928	0.383	0.65	3.87351e-17
AC010343.3	3.00862e-33	-0.427841	0.046	0.316	5.89538e-29
FUCA2	2.79329e-23	-0.427533	0.894	0.958	5.47345e-19
ANKRD9	1.2842e-24	-0.427379	0.301	0.619	2.5164e-20
COBLL1	1.41936e-18	-0.427253	0.432	0.687	2.78123e-14
TMEM101	1.61242e-24	-0.42699	0.273	0.592	3.15953e-20
COMMD9	7.37588e-20	-0.426533	0.458	0.717	1.4453e-15
CAPRIN1	2.36791e-14	-0.426324	0.943	0.954	4.63993e-10
MGAT5	4.30113e-21	-0.426155	0.261	0.529	8.42806e-17
MCEE	2.60906e-28	-0.425806	0.137	0.434	5.11246e-24
SMARCA1	9.53631e-17	-0.425123	0.855	0.942	1.86864e-12
PLXNA3	1.43578e-24	-0.424935	0.306	0.608	2.81342e-20
SLC38A10	6.8858e-20	-0.424859	0.441	0.696	1.34927e-15
FZD2	6.05969e-16	-0.424807	0.602	0.819	1.1874e-11
RAB1A	9.04688e-32	-0.424714	0.972	0.998	1.77274e-27
DENND5A	2.79839e-21	-0.424688	0.36	0.638	5.48344e-17
AMACR	9.50987e-30	-0.424578	0.137	0.443	1.86346e-25
ERG28	3.9608e-18	-0.424175	0.634	0.852	7.76118e-14
CLIC4	3.01857e-21	-0.423306	0.997	0.993	5.91489e-17
SERPINB1	3.38702e-15	-0.423135	0.437	0.68	6.63687e-11
PGD	5.83792e-20	-0.422882	0.906	0.949	1.14394e-15
CENPT	7.0367e-20	-0.422335	0.319	0.578	1.37884e-15
UGP2	2.55806e-21	-0.422237	0.96	0.965	5.01252e-17
ACAA2	4.5713e-19	-0.422114	0.469	0.738	8.95747e-15
SEZ6L2	1.40048e-14	-0.421355	0.468	0.68	2.74424e-10
XRCC4	1.47805e-19	-0.420034	0.275	0.531	2.89624e-15
HNRNPA1	9.42568e-26	-0.419847	0.977	0.995	1.84696e-21
SNX25	3.62333e-21	-0.419692	0.224	0.494	7.09991e-17
TBC1D8B	1.33121e-28	-0.419678	0.201	0.531	2.6085e-24
SH3D19	1.89144e-22	-0.419678	0.224	0.508	3.70627e-18
LINC01060	2.53825e-36	-0.419472	0.017	0.269	4.97371e-32
TUBB4B	2.26263e-18	-0.419019	1	1	4.43363e-14
GLI2	1.51851e-30	-0.418631	0.097	0.387	2.97553e-26
EMC3	9.25959e-26	-0.418559	0.977	0.993	1.81442e-21
NPAS2	2.63487e-18	-0.418086	0.503	0.752	5.16303e-14
POPDC3	2.86482e-21	-0.417971	0.265	0.541	5.61362e-17
PLCB3	8.9362e-32	-0.417398	0.114	0.425	1.75105e-27
NLGN1	6.5946e-44	-0.416997	0.005	0.281	1.29221e-39
ASPH	4.3975e-22	-0.416716	1	0.995	8.6169e-18
RNF212	4.60233e-28	-0.416282	0.13	0.434	9.01828e-24
PRDX4	5.60276e-29	-0.414453	0.998	1	1.09786e-24
CLEC11A	7.14522e-14	-0.414337	0.719	0.856	1.40011e-09
GAS6	5.04627e-19	-0.414248	0.983	0.995	9.88817e-15
RRAS	1.73815e-26	-0.413228	0.992	1	3.4059e-22
HMCN1	3.41394e-12	-0.412586	0.352	0.555	6.68961e-08
CHEK1	3.80068e-28	-0.412247	0.147	0.45	7.44744e-24
TICAM2	7.08307e-22	-0.412017	0.252	0.531	1.38793e-17
NQO1	5.44633e-25	-0.411881	1	1	1.06721e-20
LTBP1	3.11926e-13	-0.411627	0.67	0.817	6.11219e-09
UBAP1	1.45904e-20	-0.411544	0.448	0.712	2.85899e-16
LINC01615	1.57563e-23	-0.411123	0.188	0.478	3.08745e-19
DYNC1I2	1.54936e-29	-0.410531	0.991	0.995	3.03598e-25
FADS2	1.3883e-24	-0.410519	0.131	0.401	2.72037e-20
GCAT	2.00492e-20	-0.410323	0.343	0.622	3.92863e-16
NDUFA6	3.81055e-29	-0.410182	0.98	1	7.46677e-25
CYBRD1	2.67692e-15	-0.41001	0.79	0.921	5.24542e-11
PAPPA	1.12477e-07	-0.409996	0.94	0.921	0.00220398
LRIG1	2.10847e-25	-0.409969	0.165	0.452	4.13156e-21
PSMB3	2.07442e-25	-0.409551	0.997	1	4.06482e-21
WDR54	2.82902e-21	-0.409055	0.272	0.552	5.54347e-17
MOSPD3	2.59093e-23	-0.408958	0.279	0.566	5.07694e-19
KIF3C	1.36152e-27	-0.408871	0.151	0.45	2.6679e-23
ACAP3	7.25869e-25	-0.408712	0.193	0.478	1.42234e-20
LIMK2	1.37837e-23	-0.408712	0.176	0.452	2.70092e-19
BTD	2.39783e-24	-0.408672	0.23	0.522	4.69855e-20
KIF13A	8.89195e-16	-0.408023	0.571	0.768	1.74238e-11
SCD	1.86801e-15	-0.40741	0.264	0.49	3.66037e-11
STX1A	2.3563e-28	-0.40724	0.167	0.478	4.61717e-24
CDKN2C	2.41823e-26	-0.407066	0.099	0.364	4.73853e-22
ERP44	1.96421e-18	-0.406899	0.677	0.87	3.84886e-14
SNTB2	4.95454e-16	-0.406751	0.602	0.828	9.70843e-12
DHCR24	1.03158e-16	-0.40589	0.38	0.622	2.02139e-12
APH1B	4.07889e-18	-0.404955	0.557	0.819	7.99258e-14
GNPTAB	2.39383e-17	-0.404905	0.432	0.682	4.69071e-13
HAGHL	1.75618e-21	-0.40486	0.27	0.55	3.44123e-17
MGLL	3.63108e-10	-0.40485	0.878	0.914	7.11509e-06
TPI1	4.22653e-37	-0.404	1	1	8.28189e-33
RNASEH2C	4.37217e-31	-0.403909	0.995	0.998	8.56727e-27
PFKL	4.49304e-20	-0.403523	0.448	0.726	8.80411e-16
NDFIP2	9.56377e-17	-0.403388	0.606	0.817	1.87402e-12
GNB2	8.30496e-27	-0.403251	0.986	0.986	1.62736e-22
BICC1	4.35043e-13	-0.402911	0.742	0.879	8.52467e-09
TMEM181	2.99244e-16	-0.402406	0.44	0.671	5.86368e-12
NCSTN	2.10531e-19	-0.402237	0.474	0.74	4.12536e-15
NID2	2.67238e-15	-0.402138	0.349	0.589	5.23653e-11
SPATC1L	3.37052e-22	-0.401995	0.355	0.657	6.60453e-18
TPGS2	7.57495e-18	-0.401924	0.69	0.889	1.48431e-13
ESM1	1.33527e-17	-0.401818	0.029	0.179	2.61646e-13
NR2F1	4.91133e-10	-0.40172	0.444	0.619	9.62376e-06
ANXA10	3.33294e-25	-0.40099	0.133	0.413	6.53089e-21
PLPP5	1.37012e-16	-0.400581	0.682	0.905	2.68476e-12
EDEM2	3.63343e-18	-0.400147	0.434	0.684	7.11971e-14
SH3BP5	2.19453e-17	-0.400126	0.383	0.638	4.30019e-13
ACAA1	8.08973e-18	-0.39984	0.718	0.891	1.58518e-13
LINC00842	7.59618e-29	-0.399719	0.082	0.353	1.48847e-24
APCDD1L-DT	1.21595e-13	-0.398874	0.639	0.835	2.38266e-09
GMPPB	1.41016e-29	-0.398513	0.103	0.392	2.76321e-25
LAMA4	7.10452e-17	-0.398431	0.265	0.506	1.39213e-12
RNF121	7.9783e-19	-0.398363	0.497	0.742	1.56335e-14
STARD10	1.42047e-18	-0.398158	0.296	0.552	2.78341e-14
ADH5	1.36004e-28	-0.398058	0.997	1	2.665e-24
MINDY2	7.53507e-17	-0.397975	0.409	0.661	1.4765e-12
PRPS1	2.55423e-12	-0.397177	0.361	0.55	5.00501e-08
KIAA1549L	4.56887e-37	-0.396894	0.029	0.302	8.9527e-33
TCTEX1D1	5.47167e-31	-0.396894	0.028	0.262	1.07217e-26
WNT5A	1.82209e-24	-0.396637	0.211	0.517	3.57039e-20
SLC35F5	7.9693e-18	-0.396506	0.64	0.858	1.56158e-13
AKAP9	1.26663e-15	-0.396397	0.969	0.984	2.48197e-11
FDXR	0.00113708	-0.395661	0.681	0.749	1
SULT1E1	2.14099e-12	-0.395374	0.045	0.174	4.19527e-08
SLC16A7	8.42327e-16	-0.395046	0.358	0.589	1.65054e-11
PPP4C	2.06758e-17	-0.39469	0.91	0.972	4.05143e-13
PITRM1	2.01643e-16	-0.394633	0.378	0.617	3.95119e-12
NFIA	3.31173e-14	-0.394631	0.568	0.759	6.48934e-10
FTSJ1	6.58462e-20	-0.394563	0.316	0.589	1.29026e-15
SFXN3	4.49059e-22	-0.394191	0.252	0.529	8.79931e-18
RABEP2	1.22498e-22	-0.393928	0.231	0.517	2.40034e-18
GSTT2B	4.74955e-19	-0.393836	0.298	0.559	9.30674e-15
SNRNP48	9.50071e-17	-0.393539	0.427	0.668	1.86167e-12
SFPQ	1.67627e-16	-0.393377	0.923	0.968	3.28464e-12
KCNQ1OT1	2.43998e-09	-0.393145	0.39	0.578	4.78113e-05
ILK	1.54204e-20	-0.393011	0.929	0.977	3.02163e-16
ZMYND8	1.55059e-16	-0.39286	0.275	0.513	3.03838e-12
IFITM3	1.57939e-28	-0.392848	1	1	3.09481e-24
USP5	3.08508e-17	-0.392658	0.343	0.592	6.04522e-13
AC008771.1	1.61766e-26	-0.392449	0.204	0.522	3.16981e-22
EHD1	9.95257e-18	-0.392386	0.488	0.754	1.95021e-13
TRIP10	4.04487e-17	-0.392386	0.485	0.722	7.92592e-13
MLLT11	6.54274e-12	-0.392155	0.735	0.845	1.28205e-07
ABRACL	1.58208e-16	-0.391295	0.576	0.824	3.10008e-12
SOCS5	5.44837e-11	-0.391269	0.566	0.745	1.06761e-06
IFI27L1	4.40858e-17	-0.390961	0.488	0.724	8.63861e-13
DAD1	2.35582e-49	-0.390832	1	1	4.61623e-45
PGM2L1	4.14454e-21	-0.390678	0.304	0.596	8.12122e-17
GNAS	6.39026e-65	-0.390652	1	1	1.25217e-60
SDCCAG8	1.61195e-14	-0.39012	0.855	0.916	3.15861e-10
TMEM175	1.08066e-21	-0.389904	0.227	0.503	2.11755e-17
MEAK7	3.2413e-20	-0.389703	0.242	0.501	6.35133e-16
MCOLN1	6.46097e-17	-0.389422	0.556	0.77	1.26603e-12
LAMC1	5.18308e-19	-0.389124	0.972	0.988	1.01562e-14
GBF1	7.98008e-17	-0.389049	0.421	0.654	1.5637e-12
MPG	1.09796e-22	-0.388599	0.991	0.995	2.15145e-18
MFSD11	7.51427e-19	-0.388503	0.281	0.534	1.47242e-14
ZFP36	1.13647e-15	-0.388416	0.219	0.436	2.2269e-11
SSR3	1.0277e-35	-0.38765	1	1	2.01378e-31
RRBP1	1.95462e-17	-0.387153	0.998	0.995	3.83009e-13
NAAA	1.78335e-21	-0.386512	0.302	0.589	3.49448e-17
SEPTIN9	9.8195e-17	-0.386208	0.687	0.875	1.92413e-12
HK1	5.54263e-13	-0.38597	0.869	0.93	1.08608e-08
SERINC2	1.85337e-09	-0.385267	0.673	0.8	3.63168e-05
APOBEC3C	7.33244e-13	-0.384991	0.497	0.722	1.43679e-08
MRPL23	1.14996e-16	-0.384811	0.474	0.71	2.25335e-12
SMIM10	8.66538e-22	-0.384773	0.182	0.45	1.69798e-17
MBP	2.83727e-20	-0.38471	0.063	0.262	5.55964e-16
ARHGAP20	4.61658e-34	-0.384236	0.006	0.227	9.04619e-30
PRCP	2.06641e-17	-0.384114	0.471	0.71	4.04913e-13
PFKM	1.74741e-20	-0.383407	0.323	0.606	3.42406e-16
ORAI3	1.09145e-12	-0.383192	0.438	0.626	2.13869e-08
PLEKHG5	6.31942e-25	-0.382294	0.15	0.429	1.23829e-20
PMM2	3.44301e-13	-0.381655	0.454	0.657	6.74658e-09
BCKDK	1.84728e-16	-0.381649	0.418	0.671	3.61975e-12
STX12	9.49437e-15	-0.381542	0.773	0.891	1.86042e-10
PLA2G15	1.38205e-22	-0.381161	0.201	0.478	2.70813e-18
COMTD1	2.26496e-18	-0.380784	0.326	0.587	4.43819e-14
ACO2	8.87363e-16	-0.380759	0.636	0.842	1.73879e-11
SLC22A17	8.29536e-29	-0.380615	0.09	0.367	1.62548e-24
STARD7	2.87603e-13	-0.380343	0.654	0.838	5.63559e-09
APEH	1.96975e-19	-0.380329	0.336	0.613	3.85972e-15
RPL3	1.85146e-35	-0.380224	1	1	3.62793e-31
GALNT11	3.62453e-18	-0.379989	0.34	0.603	7.10226e-14
NDUFS5	2.8492e-52	-0.379719	1	1	5.58301e-48
ATP5IF1	1.5418e-32	-0.378618	1	1	3.02117e-28
HSPA14.1	1.32127e-19	-0.377229	0.293	0.561	2.58903e-15
TPD52L2	7.21702e-16	-0.377134	0.71	0.884	1.41418e-11
STMP1	6.16662e-21	-0.376652	0.966	0.988	1.20835e-16
DDX5	3.08357e-27	-0.376475	1	1	6.04225e-23
BAG6	1.23164e-16	-0.376322	0.562	0.794	2.4134e-12
PRR7	3.25812e-16	-0.375062	0.298	0.538	6.38429e-12
EBF1	1.46637e-15	-0.374638	0.505	0.749	2.87334e-11
RAB11B	1.06861e-18	-0.374443	0.577	0.828	2.09394e-14
NFASC	1.36217e-18	-0.373624	0.304	0.573	2.66917e-14
EID1	7.77399e-31	-0.373243	1	1	1.52331e-26
ARHGDIB	3.6432e-16	-0.373182	0.256	0.501	7.13886e-12
PHYH	1.62644e-16	-0.373121	0.497	0.752	3.18702e-12
FHL1	6.38193e-13	-0.373081	0.954	0.974	1.25054e-08
FZD1	3.50551e-28	-0.372709	0.085	0.353	6.86904e-24
FBXW5	4.33338e-15	-0.372705	0.85	0.949	8.49126e-11
ABHD2	3.37355e-16	-0.372234	0.332	0.568	6.61047e-12
RIN1	1.30543e-20	-0.372173	0.188	0.452	2.55798e-16
ATP8B2	2.48152e-20	-0.372042	0.181	0.429	4.86255e-16
DCTN2	1.93449e-21	-0.371951	0.966	0.984	3.79063e-17
AASS	5.65537e-18	-0.371863	0.23	0.473	1.10817e-13
BCL2L1	1.20066e-19	-0.371203	0.929	0.972	2.35269e-15
C4orf48	1.30176e-30	-0.371093	0.998	1	2.55081e-26
TXN	1.29663e-48	-0.370607	1	1	2.54074e-44
CASP1	2.13063e-27	-0.370378	0.066	0.316	4.17497e-23
HLA-DPB1	1.59491e-26	-0.370378	0.073	0.32	3.12523e-22
TMEM59L	3.79399e-20	-0.370343	0.187	0.45	7.43432e-16
COPS8	4.26818e-17	-0.370333	0.798	0.935	8.3635e-13
ITGB1	1.40026e-27	-0.369901	1	1	2.74381e-23
ALDOA	1.29406e-17	-0.369869	0.404	0.671	2.5357e-13
FAM228A	3.51915e-21	-0.368384	0.144	0.399	6.89577e-17
C6orf226	1.1626e-15	-0.368321	0.298	0.527	2.27812e-11
VEGFA	0.0122578	-0.36793	0.924	0.903	1
PRRT1	1.11089e-31	-0.367707	0.032	0.276	2.1768e-27
UBB	9.40727e-38	-0.367634	1	1	1.84335e-33
STK38L	2.00609e-15	-0.367268	0.27	0.506	3.93094e-11
S100A3	7.79423e-19	-0.36719	0.139	0.364	1.52728e-14
DKK1	5.65847e-07	-0.367135	0.89	0.926	0.0110878
FAM177A1	2.19756e-22	-0.367043	0.992	0.998	4.30611e-18
SPG7	1.45118e-13	-0.366297	0.534	0.747	2.84358e-09
GSTM4	2.05949e-20	-0.366217	0.187	0.443	4.03557e-16
MT1X	6.62196e-10	-0.366189	0.884	0.93	1.29757e-05
OCEL1	1.14207e-20	-0.365914	0.27	0.559	2.23789e-16
KCTD12	2.41688e-07	-0.365632	0.162	0.292	0.00473588
PHF11	2.72956e-18	-0.365486	0.469	0.717	5.34858e-14
GRWD1	1.7599e-17	-0.36538	0.302	0.555	3.44852e-13
LMAN1	1.03414e-15	-0.365315	0.978	0.981	2.02639e-11
SRI	7.05914e-21	-0.36357	0.971	0.995	1.38324e-16
IFITM10	1.43168e-13	-0.363447	0.454	0.675	2.80538e-09
HIST1H2BC	1.03062e-12	-0.363144	0.156	0.336	2.01951e-08
ANXA5	1.9146e-43	-0.362963	1	1	3.75167e-39
EPS8	8.8987e-15	-0.36291	0.994	0.995	1.7437e-10
UBP1	2.5995e-14	-0.362517	0.42	0.659	5.09372e-10
ATOX1	7.24009e-39	-0.362447	1	1	1.41869e-34
F2RL2	3.15826e-28	-0.36207	0.054	0.299	6.18861e-24
RIC8A	2.43635e-15	-0.362068	0.634	0.838	4.77402e-11
FNDC3B	1.19183e-14	-0.361636	0.938	0.972	2.3354e-10
FRMD4A	7.11326e-09	-0.361582	0.778	0.898	0.000139384
TCF7L1	6.74366e-18	-0.361502	0.301	0.571	1.32142e-13
POLR3GL	7.54121e-17	-0.36148	0.75	0.905	1.4777e-12
RFTN1	3.21358e-16	-0.361269	0.409	0.65	6.29701e-12
RHOB	1.26113e-09	-0.361214	0.562	0.722	2.47119e-05
PYGL	5.42336e-18	-0.361102	0.248	0.492	1.06271e-13
NRSN2	6.85222e-19	-0.361091	0.316	0.578	1.34269e-14
REEP3	1.13998e-16	-0.360909	0.924	0.984	2.23379e-12
CARMIL1	7.47997e-22	-0.360895	0.14	0.397	1.4657e-17
SHOX2	2.73614e-20	-0.360834	0.389	0.705	5.36146e-16
DAG1	8.35338e-16	-0.360672	0.455	0.698	1.63685e-11
LXN	1.14266e-20	-0.360639	0.194	0.464	2.23904e-16
TEN1	8.64687e-14	-0.359878	0.427	0.633	1.69435e-09
PAFAH1B3	4.50511e-13	-0.359719	0.472	0.68	8.82776e-09
DALRD3	5.67901e-15	-0.359511	0.353	0.571	1.1128e-10
EIF2AK4	1.72188e-15	-0.359405	0.954	0.972	3.37401e-11
DIXDC1	3.90329e-13	-0.359297	0.324	0.534	7.64849e-09
TRIM32	1.5389e-18	-0.359105	0.292	0.55	3.01547e-14
NGF	5.21518e-10	-0.358669	0.856	0.921	1.02191e-05
LRRC42	9.71893e-15	-0.358662	0.539	0.756	1.90442e-10
FBXO9	1.909e-15	-0.358636	0.795	0.919	3.74068e-11
GAS2L1	5.29874e-16	-0.358588	0.414	0.659	1.03829e-11
NME2	5.74333e-65	-0.358395	1	1	1.12541e-60
RNASE4	1.85859e-21	-0.357822	0.128	0.374	3.6419e-17
HNRNPD	3.24402e-13	-0.35778	0.887	0.949	6.35666e-09
ARF3	3.58177e-17	-0.357777	0.904	0.965	7.01848e-13
SERINC3	8.65408e-20	-0.35773	0.943	0.977	1.69577e-15
GOLGA3	2.04166e-12	-0.35743	0.668	0.833	4.00063e-08
LPCAT4	9.38062e-23	-0.357149	0.131	0.385	1.83813e-18
VPS16	4.23357e-19	-0.357143	0.168	0.406	8.29567e-15
GNB4	4.33342e-15	-0.357143	0.477	0.712	8.49133e-11
RTL8C	5.54431e-17	-0.357088	0.941	0.988	1.08641e-12
ADI1	1.31404e-25	-0.357058	0.997	1	2.57486e-21
CCNYL1	1.41047e-16	-0.357048	0.312	0.555	2.76382e-12
SLC16A2	1.66229e-16	-0.35698	0.244	0.471	3.25726e-12
SALRNA2	1.21142e-31	-0.356791	0.02	0.248	2.37378e-27
RIDA	1.78568e-15	-0.356754	0.478	0.703	3.49904e-11
LYSMD2	2.72268e-18	-0.35669	0.252	0.506	5.33508e-14
CREB3L2	2.13773e-14	-0.356669	0.614	0.81	4.18888e-10
SGCB	1.20666e-15	-0.356644	0.881	0.974	2.36445e-11
PDCD6	3.37231e-30	-0.356381	0.998	1	6.60804e-26
CALHM5	1.55775e-20	-0.356338	0.176	0.432	3.05241e-16
SLC24A3	2.48609e-37	-0.356028	0.015	0.271	4.8715e-33
ARF5	1.63137e-13	-0.355991	0.656	0.819	3.19668e-09
GATA6	2.15132e-15	-0.355813	0.406	0.65	4.21552e-11
DOK4	7.32845e-19	-0.355554	0.187	0.432	1.43601e-14
SPRED2	7.16596e-18	-0.355512	0.216	0.457	1.40417e-13
PTGS1	2.64876e-16	-0.355271	0.147	0.36	5.19025e-12
MRPS6	1.80752e-16	-0.354942	0.986	0.981	3.54184e-12
FKBP2	1.76078e-19	-0.35454	0.253	0.513	3.45024e-15
TPBG	4.70343e-18	-0.354468	0.961	0.993	9.21637e-14
IMPAD1	2.82526e-16	-0.354434	0.616	0.845	5.53611e-12
ST13	2.71296e-20	-0.354251	0.991	1	5.31605e-16
Z97200.1	1.60685e-24	-0.353841	0.068	0.299	3.14862e-20
PDK2	1.60991e-18	-0.353841	0.267	0.529	3.15462e-14
TMEM189	5.77677e-17	-0.353377	0.448	0.712	1.13196e-12
SRSF6	4.33156e-17	-0.353359	0.406	0.677	8.4877e-13
UBE2L6	3.58749e-15	-0.353306	0.427	0.687	7.02969e-11
PRSS12	1.13682e-17	-0.353261	0.258	0.517	2.22759e-13
LOXL4	2.80437e-16	-0.352456	0.113	0.309	5.49517e-12
ALDH2	1.98722e-14	-0.352159	0.687	0.879	3.89396e-10
PARVB	3.14517e-15	-0.352151	0.644	0.835	6.16297e-11
CINP	1.65718e-13	-0.351813	0.687	0.872	3.24725e-09
LMF1	1.5726e-16	-0.35175	0.259	0.497	3.08152e-12
FERMT2	1.41234e-14	-0.351696	0.989	0.979	2.76749e-10
AL354740.1	1.81796e-22	-0.351481	0.097	0.334	3.56229e-18
STARD13	4.01438e-17	-0.351141	0.201	0.439	7.86617e-13
INKA1	8.10589e-22	-0.35113	0.127	0.378	1.58835e-17
AC127502.2	4.79625e-21	-0.349958	0.171	0.434	9.39825e-17
KCNK2	7.22964e-17	-0.349901	0.122	0.332	1.41665e-12
EPB41L4B	8.66821e-25	-0.349885	0.083	0.329	1.69854e-20
TCF25	1.09814e-16	-0.349774	0.89	0.97	2.15181e-12
CDK6	3.62085e-09	-0.349613	0.634	0.77	7.09506e-05
PLXNB2	1.01251e-13	-0.349564	0.529	0.756	1.98401e-09
AC018521.5	3.51972e-21	-0.349055	0.147	0.392	6.89689e-17
SESN3	7.36109e-17	-0.348955	0.236	0.48	1.44241e-12
GBA	1.31329e-14	-0.34884	0.451	0.689	2.5734e-10
HDAC5	8.13063e-19	-0.348697	0.245	0.499	1.5932e-14
TSTA3	4.93747e-13	-0.348533	0.722	0.907	9.67497e-09
ANTXR1	3.4213e-13	-0.348468	0.559	0.766	6.70405e-09
AP2S1	3.04937e-43	-0.348255	1	1	5.97525e-39
TBC1D9	2.79658e-18	-0.34809	0.239	0.49	5.47991e-14
C17orf49	1.32131e-13	-0.347734	0.665	0.849	2.5891e-09
GAMT	6.06008e-14	-0.347702	0.869	0.933	1.18747e-09
IFIT3	1.82463e-16	-0.347634	0.171	0.392	3.57537e-12
ATG4A	9.3362e-16	-0.347437	0.338	0.575	1.82943e-11
HS3ST3A1	1.67619e-30	-0.347298	0.037	0.281	3.2845e-26
SQLE	1.42242e-06	-0.347298	0.716	0.826	0.0278723
NOTCH1	2.28956e-21	-0.347119	0.119	0.36	4.48639e-17
SMYD2	8.18455e-15	-0.347032	0.377	0.606	1.60376e-10
B3GNT9	2.11385e-19	-0.346982	0.227	0.487	4.14209e-15
SSC5D	3.47183e-20	-0.34625	0.137	0.378	6.80304e-16
KLHL35	8.25731e-21	-0.345873	0.119	0.355	1.61802e-16
NUDT16L1	1.02445e-13	-0.345389	0.71	0.879	2.00742e-09
GLT8D2	8.57145e-17	-0.345279	0.233	0.473	1.67957e-12
TWF2	9.59658e-13	-0.345003	0.776	0.903	1.88045e-08
NCLN	9.05784e-16	-0.344637	0.522	0.759	1.77488e-11
MANBA	3.73984e-19	-0.344241	0.216	0.473	7.32822e-15
TUBGCP5	7.51513e-20	-0.343887	0.162	0.408	1.47259e-15
HSD17B4	2.36277e-11	-0.343818	0.56	0.724	4.62985e-07
GPI	6.89772e-15	-0.343527	0.713	0.898	1.35161e-10
PIP5K1C	1.8695e-17	-0.343193	0.384	0.647	3.66329e-13
GDF11	1.19069e-12	-0.343104	0.498	0.694	2.33315e-08
TMEM255B	1.49387e-13	-0.342866	0.356	0.58	2.92723e-09
TRIP6	1.51693e-19	-0.342713	0.938	0.995	2.97243e-15
AL049840.5	4.97084e-19	-0.342496	0.153	0.392	9.74037e-15
ARFGAP1	3.96317e-20	-0.342474	0.207	0.476	7.76583e-16
MYO1D	1.62932e-14	-0.342342	0.483	0.724	3.19264e-10
ATAD3B	1.07703e-21	-0.341666	0.165	0.429	2.11045e-17
AHNAK	8.75184e-10	-0.341319	0.985	0.988	1.71492e-05
COL12A1	2.5788e-12	-0.341244	0.401	0.606	5.05315e-08
FASN	6.31274e-15	-0.340286	0.366	0.596	1.23698e-10
PRRX2	3.14441e-25	-0.34024	0.006	0.174	6.16148e-21
TBC1D17	4.90693e-22	-0.34017	0.255	0.55	9.61513e-18
STIMATE	4.06395e-18	-0.340104	0.37	0.636	7.96332e-14
CRYL1	1.02389e-17	-0.33994	0.225	0.466	2.00632e-13
ATP5F1A	2.29756e-21	-0.339925	0.991	0.995	4.50206e-17
SLC39A7	9.86653e-15	-0.339672	0.906	0.968	1.93335e-10
DNMBP	2.82333e-13	-0.339357	0.406	0.626	5.53232e-09
PUSL1	1.19493e-15	-0.339234	0.338	0.582	2.34146e-11
CST3	2.20134e-24	-0.339148	1	1	4.31352e-20
AP1B1	5.0515e-16	-0.33904	0.276	0.508	9.89842e-12
ITGB1BP1	1.877e-13	-0.338858	0.762	0.907	3.67799e-09
NSDHL	3.78112e-15	-0.338369	0.33	0.568	7.40911e-11
WDR18	2.67713e-12	-0.338232	0.529	0.722	5.24583e-08
TMED10	3.71858e-23	-0.338056	0.998	1	7.28656e-19
BPHL	1.01141e-18	-0.337924	0.167	0.404	1.98185e-14
NAV1	1.70643e-10	-0.33769	0.914	0.923	3.34376e-06
BOC	4.51074e-29	-0.337688	0.035	0.267	8.83879e-25
MGAT2	6.72375e-14	-0.336945	0.495	0.715	1.31752e-09
NAPRT	9.10031e-24	-0.336767	0.074	0.304	1.78321e-19
DIAPH1	2.95981e-14	-0.336767	0.546	0.754	5.79975e-10
STK16	4.66436e-13	-0.336591	0.492	0.698	9.13982e-09
TRIQK	2.1578e-15	-0.336377	0.282	0.515	4.22822e-11
FLOT2	3.23961e-16	-0.336353	0.241	0.466	6.34802e-12
ACOT8	6.94147e-16	-0.336087	0.386	0.636	1.36018e-11
PSME1	1.71251e-17	-0.335694	0.969	1	3.35567e-13
KDM1A	1.43439e-11	-0.335305	0.508	0.682	2.81068e-07
MGARP	5.11959e-05	-0.335196	0.793	0.856	1
TAPBP	7.24579e-13	-0.334985	0.568	0.77	1.41981e-08
CPNE7	1.01259e-16	-0.334478	0.174	0.399	1.98417e-12
POP1	1.56442e-17	-0.334403	0.137	0.355	3.06547e-13
SH3GL1	6.97993e-13	-0.334038	0.614	0.831	1.36772e-08
PLSCR3	1.13127e-11	-0.333608	0.634	0.805	2.21672e-07
HEG1	2.29088e-11	-0.333606	0.627	0.803	4.48897e-07
PPA1	8.73566e-17	-0.333295	0.981	0.986	1.71175e-12
ACTN1	1.28163e-18	-0.333259	0.997	0.998	2.51136e-14
ALG3	2.86368e-13	-0.333245	0.718	0.877	5.61137e-09
DYRK2	4.65561e-14	-0.33314	0.403	0.622	9.12266e-10
PSMC2	5.1274e-13	-0.332609	0.901	0.965	1.00471e-08
TK1	1.45274e-24	-0.332271	0.014	0.19	2.84665e-20
SRD5A3	9.98795e-15	-0.33214	0.586	0.831	1.95714e-10
IDH3G	4.03819e-14	-0.332074	0.795	0.928	7.91284e-10
OAZ2	1.64757e-14	-0.331655	0.748	0.921	3.22841e-10
TRIM5	2.51008e-11	-0.331647	0.454	0.652	4.91851e-07
BMPR2	2.30177e-09	-0.33157	0.795	0.877	4.51031e-05
LIX1L	1.68437e-14	-0.331565	0.461	0.701	3.30051e-10
AMOTL1	1.57214e-13	-0.331562	0.505	0.712	3.08061e-09
DHDDS	2.48174e-14	-0.331473	0.356	0.585	4.86298e-10
KIF3B	6.64801e-13	-0.331408	0.511	0.722	1.30268e-08
MT-CO2	1.63772e-55	-0.331349	1	1	3.20911e-51
DMAC2	4.26613e-18	-0.331312	0.256	0.517	8.35947e-14
TBC1D9B	3.38432e-13	-0.331206	0.519	0.719	6.63158e-09
LINC02454	3.68275e-20	-0.331148	0.114	0.346	7.21635e-16
C12orf10	2.16382e-13	-0.330632	0.773	0.919	4.24e-09
SEPTIN10	7.27008e-10	-0.330283	0.829	0.907	1.42457e-05
MFGE8	1.23126e-10	-0.330026	0.856	0.942	2.41266e-06
GOLGA2	1.1142e-11	-0.329844	0.83	0.933	2.18327e-07
TMEM167A	2.38268e-21	-0.329808	0.992	1	4.66886e-17
CD320	7.08721e-12	-0.329596	0.856	0.949	1.38874e-07
SDF2	4.82428e-18	-0.329496	0.963	0.993	9.45318e-14
RPGRIP1L	1.53392e-13	-0.329338	0.38	0.594	3.00572e-09
MED27	6.08272e-14	-0.32928	0.481	0.703	1.19191e-09
SERPINE2	5.71442e-10	-0.329137	1	0.995	1.11974e-05
MAP3K7CL	2.06543e-12	-0.329077	0.221	0.415	4.04721e-08
SSBP3	1.8702e-17	-0.329063	0.15	0.371	3.66467e-13
PCYT1A	5.34727e-12	-0.328998	0.606	0.784	1.0478e-07
INTS1	5.39486e-14	-0.32846	0.304	0.527	1.05712e-09
LMCD1	3.42971e-14	-0.328223	0.204	0.422	6.72051e-10
PPP2R2D	2.35512e-13	-0.32797	0.508	0.715	4.61485e-09
DSE	3.2735e-13	-0.327939	0.588	0.817	6.41442e-09
NIBAN2	3.25744e-10	-0.327891	0.789	0.896	6.38295e-06
ERCC2	2.32155e-17	-0.327742	0.219	0.459	4.54908e-13
FLT3LG	4.91188e-24	-0.327715	0.082	0.323	9.62482e-20
PKNOX1	1.03782e-12	-0.327426	0.332	0.545	2.03361e-08
HACD1	7.02735e-14	-0.32729	0.816	0.933	1.37701e-09
FAM162A	1.22836e-11	-0.327281	0.884	0.954	2.40696e-07
GM2A	2.86675e-23	-0.32726	0.105	0.355	5.6174e-19
CDC123	3.15679e-15	-0.327194	0.944	0.977	6.18573e-11
MDGA1	1.39541e-21	-0.327151	0.154	0.418	2.7343e-17
CPOX	1.94051e-17	-0.326678	0.213	0.457	3.80243e-13
MLEC	4.72927e-19	-0.326555	0.985	0.995	9.26701e-15
FOXC2-AS1	1.44561e-19	-0.326439	0.125	0.355	2.83266e-15
SMAD7	1.11431e-09	-0.326288	0.755	0.896	2.18349e-05
ROR1	2.49127e-13	-0.326133	0.37	0.587	4.88165e-09
EHD2	1.60918e-19	-0.325914	0.975	0.988	3.15319e-15
SELENOO	2.97821e-16	-0.325585	0.319	0.564	5.8358e-12
CYB561D2	1.46838e-11	-0.325507	0.542	0.735	2.87729e-07
CIB1	2.80343e-18	-0.325272	0.972	0.995	5.49332e-14
ATF6B	2.82293e-16	-0.325272	0.346	0.608	5.53154e-12
CTSB	3.867e-16	-0.324925	0.989	0.998	7.57739e-12
TSG101	2.63607e-14	-0.324679	0.909	0.963	5.16538e-10
RBMS1	2.40966e-11	-0.324594	0.835	0.921	4.72173e-07
GALT	3.7771e-14	-0.32453	0.181	0.378	7.40123e-10
FGF11	9.01264e-31	-0.324394	0.015	0.232	1.76603e-26
C1orf54	2.05239e-12	-0.324174	0.545	0.766	4.02165e-08
NPAS1	6.94382e-11	-0.323916	0.469	0.68	1.36064e-06
NBL1	1.99745e-12	-0.323707	0.833	0.954	3.91399e-08
GPX8	3.00851e-21	-0.323271	0.998	1	5.89518e-17
YIPF5	7.12065e-13	-0.323137	0.954	0.979	1.39529e-08
LPIN1	5.2313e-14	-0.322977	0.295	0.513	1.02507e-09
RTN2	4.19937e-20	-0.322961	0.137	0.378	8.22866e-16
TMEM179B	3.16778e-14	-0.322514	0.952	0.986	6.20727e-10
BNIP3	1.90949e-17	-0.322475	1	1	3.74164e-13
CUL4B	2.26007e-12	-0.322076	0.486	0.698	4.42862e-08
LSS	6.02691e-20	-0.321926	0.173	0.427	1.18097e-15
TBC1D25	3.754e-20	-0.321873	0.154	0.404	7.35595e-16
SNX4	2.59597e-13	-0.321717	0.475	0.698	5.0868e-09
UBL4A	3.44157e-13	-0.321683	0.352	0.575	6.74376e-09
LIMS2	4.97681e-11	-0.32109	0.562	0.761	9.75206e-07
PSMD5	1.51164e-13	-0.320984	0.398	0.61	2.96205e-09
ELOF1	9.13127e-13	-0.320917	0.657	0.835	1.78927e-08
TCF7	8.57973e-19	-0.320863	0.097	0.309	1.6812e-14
XPNPEP1	1.16281e-12	-0.320798	0.366	0.578	2.27853e-08
SULF1	1.73241e-15	-0.320534	0.099	0.285	3.39465e-11
BORCS8	7.88642e-13	-0.320422	0.52	0.738	1.54534e-08
TMEM219	4.21163e-18	-0.320201	0.981	0.993	8.25269e-14
RAB40B	3.21529e-17	-0.320188	0.194	0.429	6.30036e-13
IFNAR1	6.6426e-13	-0.320147	0.755	0.891	1.30162e-08
ESS2	2.07227e-18	-0.319817	0.193	0.439	4.06061e-14
PLA2R1	1.74747e-07	-0.319817	0.319	0.457	0.00342416
PHYHD1	1.57847e-18	-0.319681	0.097	0.306	3.09301e-14
ACTN4	1.01289e-12	-0.319432	0.968	0.984	1.98475e-08
PGRMC1	4.50894e-13	-0.319354	0.83	0.933	8.83526e-09
RILP	3.90229e-21	-0.319322	0.113	0.35	7.64653e-17
GLT8D1	9.99307e-13	-0.319304	0.611	0.819	1.95814e-08
COPRS	3.84996e-18	-0.318795	0.986	0.995	7.54399e-14
PRRC1	2.53467e-14	-0.318733	0.474	0.722	4.96668e-10
AL445524.1	1.10923e-13	-0.318501	0.285	0.499	2.17353e-09
PINK1	2.50973e-12	-0.318103	0.677	0.856	4.91782e-08
STK39	2.61412e-11	-0.317425	0.505	0.689	5.12238e-07
BOP1	1.84097e-14	-0.31725	0.381	0.626	3.60739e-10
WDR41	5.91264e-14	-0.317178	0.472	0.719	1.15858e-09
IL15	2.94755e-15	-0.317004	0.164	0.369	5.77572e-11
VARS	8.76943e-15	-0.316843	0.34	0.571	1.71837e-10
PHKG2	1.58432e-13	-0.316688	0.346	0.564	3.10447e-09
POFUT2	1.31325e-13	-0.316138	0.318	0.538	2.57332e-09
PWP1	3.51341e-12	-0.315222	0.787	0.9	6.88452e-08
ALG14	7.43853e-14	-0.315101	0.344	0.575	1.45758e-09
MTHFD1	2.80178e-14	-0.314963	0.319	0.548	5.49008e-10
ARRB1	1.07839e-19	-0.314606	0.088	0.297	2.11311e-15
PPP2R1A	4.45671e-12	-0.314449	0.826	0.921	8.73293e-08
ARL1	7.35156e-15	-0.314412	0.946	0.97	1.44054e-10
TFB1M	1.53126e-13	-0.31437	0.381	0.601	3.0005e-09
TRIM34	4.55784e-20	-0.314038	0.1	0.323	8.93109e-16
SLC50A1	7.11938e-15	-0.313906	0.401	0.65	1.39504e-10
CALHM2	1.24037e-17	-0.313904	0.125	0.339	2.4305e-13
SLC2A11	5.67595e-14	-0.313789	0.289	0.506	1.1122e-09
TBC1D2	6.68304e-08	-0.313403	0.228	0.369	0.00130954
SNAPC3	1.11529e-11	-0.313351	0.474	0.668	2.18542e-07
NAA10	3.89754e-14	-0.313316	0.975	0.991	7.63723e-10
TPRG1L	5.63515e-13	-0.313199	0.574	0.77	1.10421e-08
PARP8	2.87913e-23	-0.313111	0.057	0.274	5.64165e-19
DNAJB11	7.52792e-12	-0.312744	0.844	0.944	1.4751e-07
CALM1	4.94686e-36	-0.312464	1	1	9.69337e-32
ST6GALNAC6	2.35541e-15	-0.312349	0.346	0.587	4.61543e-11
TSPAN13	1.90733e-21	-0.312344	0.065	0.274	3.73742e-17
MAPRE1	1.35592e-13	-0.312304	0.759	0.896	2.65693e-09
MEGF6	3.88932e-17	-0.312258	0.12	0.327	7.62112e-13
DAPK3	1.19783e-11	-0.311926	0.585	0.773	2.34716e-07
MIRLET7BHG	2.15267e-15	-0.311838	0.207	0.434	4.21815e-11
ERBB2	1.3791e-16	-0.311814	0.198	0.429	2.70235e-12
OXTR	0.00213236	-0.311788	0.364	0.455	1
ELK3	3.32275e-11	-0.311487	0.522	0.738	6.51094e-07
SPRED1	1.32384e-08	-0.311396	0.488	0.652	0.000259407
INPP5A	3.88193e-13	-0.311196	0.332	0.548	7.60665e-09
CLN3	6.96512e-12	-0.310955	0.508	0.729	1.36482e-07
COQ2	5.47674e-19	-0.310716	0.159	0.404	1.07317e-14
IRX2	1.05094e-29	-0.31057	0.005	0.197	2.05932e-25
SNTA1	2.23747e-16	-0.310486	0.156	0.371	4.38432e-12
SLC44A1	2.0538e-11	-0.310337	0.438	0.647	4.02442e-07
TFDP1	1.00522e-13	-0.310243	0.497	0.74	1.96974e-09
FSD1	2.03121e-20	-0.310138	0.063	0.262	3.98015e-16
MBNL1-AS1	1.74494e-14	-0.310044	0.171	0.371	3.41921e-10
HSPA8	1.2708e-19	-0.310023	1	1	2.49012e-15
ORAI2	3.31509e-10	-0.309908	0.539	0.703	6.49592e-06
ALKBH7	8.25509e-12	-0.309886	0.849	0.928	1.61758e-07
SMARCA2	3.73026e-12	-0.309781	0.534	0.747	7.30944e-08
SSH2	1.07394e-11	-0.309721	0.454	0.647	2.10439e-07
DDOST	6.33254e-12	-0.30972	0.903	0.958	1.24086e-07
CCDC85B	2.34046e-16	-0.309714	1	1	4.58613e-12
STK25	4.30825e-12	-0.309508	0.753	0.91	8.44202e-08
PNPLA6	2.84653e-13	-0.309348	0.451	0.668	5.57778e-09
DDX23	9.83778e-13	-0.309346	0.485	0.698	1.92771e-08
PARP3	8.43139e-19	-0.309061	0.099	0.309	1.65213e-14
TTC3	8.30084e-10	-0.308995	0.995	0.993	1.62655e-05
TUBG1	5.23022e-11	-0.308924	0.67	0.842	1.02486e-06
SLFN11	1.34051e-17	-0.308482	0.1	0.304	2.62673e-13
IK	8.16859e-15	-0.308444	0.955	0.986	1.60064e-10
SUCLG2	1.14426e-13	-0.308424	0.319	0.543	2.24218e-09
SOAT1	1.32033e-13	-0.308408	0.364	0.589	2.58719e-09
PEPD	5.28758e-12	-0.308396	0.847	0.94	1.0361e-07
HNRNPL	3.17139e-12	-0.308292	0.438	0.65	6.21433e-08
TSPYL2	1.40227e-16	-0.308198	0.187	0.418	2.74776e-12
FAM214B	2.69353e-11	-0.308098	0.387	0.601	5.27797e-07
CEP19	1.61243e-18	-0.307936	0.173	0.42	3.15957e-14
NAA38	2.06821e-18	-0.307767	0.992	0.995	4.05266e-14
AACS	1.70692e-14	-0.307699	0.23	0.448	3.34471e-10
TLN1	4.90208e-15	-0.307604	0.998	0.995	9.60563e-11
RHOT2	1.27045e-15	-0.307454	0.23	0.462	2.48945e-11
HNRNPA2B1	3.46208e-16	-0.307447	1	1	6.78395e-12
PPIA	3.29676e-40	-0.307396	1	1	6.46001e-36
SLC16A4	1.73213e-22	-0.307286	0.046	0.246	3.39411e-18
CNPY3	1.4315e-12	-0.307275	0.656	0.833	2.80503e-08
OSGEP	1.34786e-14	-0.307165	0.298	0.529	2.64113e-10
PDE1A	1.31381e-13	-0.307147	0.168	0.364	2.5744e-09
JAK1	1.33239e-14	-0.307003	0.994	0.998	2.61082e-10
HIBCH	9.91963e-13	-0.30677	0.427	0.657	1.94375e-08
PDGFRL	7.91249e-32	-0.306621	0.009	0.223	1.55045e-27
CDK7	7.14889e-13	-0.306563	0.423	0.624	1.40082e-08
NPC2	2.41829e-13	-0.306287	1	1	4.73863e-09
HSD3B7	1.66432e-23	-0.306247	0.052	0.267	3.26123e-19
TSKU	4.46292e-19	-0.306163	0.148	0.387	8.74509e-15
ITFG1	6.40603e-11	-0.305827	0.651	0.807	1.25526e-06
TMEM120A	4.91862e-14	-0.305821	0.306	0.536	9.63804e-10
EXOSC4	2.0123e-11	-0.305613	0.716	0.861	3.9431e-07
SVBP	5.94385e-11	-0.305548	0.444	0.645	1.1647e-06
NIPAL2	8.66458e-15	-0.305455	0.259	0.487	1.69782e-10
TNKS1BP1	1.22638e-13	-0.305372	0.344	0.564	2.4031e-09
PJA2	7.07915e-10	-0.305147	0.906	0.94	1.38716e-05
RBM4B	1.13675e-16	-0.305015	0.264	0.52	2.22746e-12
PXDN	7.7875e-11	-0.304995	0.954	0.972	1.52596e-06
GGT5	5.52151e-22	-0.30488	0.052	0.255	1.08194e-17
PIAS3	5.52934e-17	-0.304828	0.193	0.427	1.08348e-12
NFATC4	5.07862e-17	-0.304176	0.13	0.343	9.95155e-13
PIN1	2.66387e-17	-0.304091	0.975	0.991	5.21986e-13
PEX3	1.01011e-13	-0.304048	0.35	0.575	1.9793e-09
PIGS	8.19123e-12	-0.304003	0.372	0.575	1.60507e-07
MTG1	1.69975e-11	-0.303937	0.449	0.643	3.33066e-07
FUT11	1.30673e-12	-0.303898	0.225	0.418	2.56055e-08
CLIP3	1.44351e-15	-0.303608	0.227	0.459	2.82855e-11
FUCA1	1.70433e-13	-0.303449	0.211	0.418	3.33964e-09
TMEM87B	7.0685e-13	-0.303442	0.461	0.682	1.38507e-08
KRBOX1	2.71024e-16	-0.303402	0.269	0.522	5.31071e-12
ARHGAP31	2.77971e-15	-0.302786	0.156	0.36	5.44685e-11
SUMO2	2.76595e-31	-0.302706	1	1	5.41988e-27
FARSB	3.67155e-12	-0.302303	0.418	0.624	7.19439e-08
CMTM6	2.49891e-10	-0.301873	0.869	0.949	4.89661e-06
TAMM41	5.53638e-15	-0.301867	0.181	0.39	1.08485e-10
ITGA1	1.80646e-10	-0.301771	0.304	0.48	3.53977e-06
CCDC71L	3.22917e-12	-0.301731	0.397	0.619	6.32756e-08
MYLK	6.2306e-15	-0.301629	0.37	0.638	1.22089e-10
RCAN3	2.33333e-22	-0.301593	0.056	0.265	4.57215e-18
HNRNPM	8.44315e-12	-0.301499	0.943	0.972	1.65443e-07
SHKBP1	1.26833e-11	-0.301425	0.418	0.615	2.4853e-07
EIF2AK1	3.3057e-10	-0.301172	0.781	0.889	6.47752e-06
CDKN2D	1.35767e-11	-0.301169	0.397	0.587	2.66036e-07
OGFOD3	6.81907e-13	-0.301163	0.282	0.494	1.3362e-08
SUGP1	2.44224e-16	-0.301082	0.252	0.497	4.78558e-12
CYTH2	1.36632e-10	-0.3008	0.505	0.687	2.67731e-06
AC008875.3	4.15338e-18	-0.300788	0.106	0.318	8.13855e-14
METRN	7.47275e-11	-0.300712	0.886	0.935	1.46428e-06
SLC7A6OS	2.73686e-13	-0.300706	0.319	0.543	5.36288e-09
PLPP1	2.17346e-11	-0.300609	0.395	0.606	4.2589e-07
ASAH1	6.49171e-11	-0.300482	0.724	0.87	1.27205e-06
CYFIP1	5.53784e-09	-0.300281	0.688	0.824	0.000108514
UHRF1BP1L	1.63031e-12	-0.300257	0.366	0.582	3.19459e-08
ST6GALNAC4	1.8287e-10	-0.300197	0.329	0.506	3.58334e-06
OSBPL1A	3.06468e-10	-0.300036	0.705	0.865	6.00523e-06
SPHK1	8.31643e-09	-0.300017	0.617	0.798	0.00016296
EIF4A1	8.26804e-25	-0.299916	1	1	1.62012e-20
TSPAN6	1.56069e-11	-0.29896	0.401	0.594	3.05817e-07
SARAF	2.02393e-15	-0.298837	0.992	1	3.96588e-11
SNX29	6.26266e-14	-0.298227	0.238	0.45	1.22717e-09
CRIP1	0.000497726	-0.298178	0.102	0.174	1
TLCD1	2.01707e-12	-0.297983	0.35	0.566	3.95244e-08
F2RL1	5.68893e-24	-0.297825	0.015	0.19	1.11475e-19
PRKAR2A	5.82908e-08	-0.297763	0.812	0.91	0.00114221
NUDT3	2.22708e-14	-0.297659	0.235	0.459	4.36397e-10
RMDN2	7.83717e-18	-0.297508	0.131	0.353	1.53569e-13
ABRAXAS1	5.72597e-13	-0.297437	0.329	0.548	1.122e-08
LRCH4	4.0164e-16	-0.297424	0.216	0.452	7.87013e-12
TTC8	2.45243e-14	-0.297193	0.205	0.415	4.80554e-10
AC021723.2	8.0569e-29	-0.297075	0.003	0.188	1.57875e-24
NDST1	1.08624e-10	-0.297004	0.448	0.636	2.12849e-06
URB1	6.22856e-14	-0.296869	0.218	0.432	1.22049e-09
RTCB	5.5864e-12	-0.296796	0.782	0.926	1.09466e-07
TMEM45A	1.4963e-10	-0.296485	0.728	0.884	2.932e-06
AC020916.1	6.75831e-12	-0.296336	0.333	0.55	1.32429e-07
UNC93B1	1.70963e-13	-0.296334	0.252	0.457	3.35002e-09
ADD1	9.34789e-10	-0.29596	0.901	0.928	1.83172e-05
ESYT2	6.21758e-13	-0.295665	0.392	0.619	1.21833e-08
TM7SF3	6.27678e-10	-0.295592	0.722	0.831	1.22994e-05
SLC49A3	1.3954e-31	-0.295358	0.006	0.213	2.73428e-27
ATP13A1	2.98073e-14	-0.295287	0.318	0.552	5.84074e-10
PODN	5.71203e-26	-0.294926	0.022	0.218	1.11927e-21
KIAA1324L	4.69741e-16	-0.29489	0.102	0.297	9.20457e-12
PLCD3	1.64017e-13	-0.294872	0.327	0.559	3.21392e-09
MLKL	1.2806e-20	-0.294845	0.06	0.26	2.50933e-16
KCTD9	2.12707e-10	-0.294575	0.54	0.719	4.16799e-06
NDRG1	5.57363e-13	-0.294527	0.336	0.564	1.09215e-08
TMEM204	6.33252e-15	-0.294455	0.162	0.371	1.24086e-10
PDE10A	1.1707e-16	-0.294449	0.119	0.325	2.29399e-12
EXOC7	1.73503e-11	-0.2942	0.489	0.682	3.39979e-07
ARHGEF17	1.09226e-13	-0.294178	0.324	0.555	2.14028e-09
BMPER	2.1532e-20	-0.294172	0.069	0.274	4.2192e-16
PSMC3	2.04032e-14	-0.293764	0.978	0.988	3.998e-10
NABP1	7.00149e-06	-0.293483	0.599	0.717	0.137194
CDK2AP2	2.14394e-09	-0.293353	0.682	0.819	4.20104e-05
ACAD9	3.13364e-15	-0.293241	0.227	0.462	6.14037e-11
TMEM150A	4.80607e-09	-0.293202	0.468	0.64	9.4175e-05
DBNL	7.62072e-12	-0.293189	0.674	0.863	1.49328e-07
GTF2I	2.56524e-10	-0.29316	0.961	0.965	5.02659e-06
XRCC6	1.57495e-16	-0.293011	0.997	0.998	3.08611e-12
NCEH1	1.24899e-09	-0.292966	0.461	0.65	2.44739e-05
PCLAF	2.39281e-14	-0.292751	0.022	0.142	4.68871e-10
TMEM50A	2.06446e-23	-0.292333	1	1	4.04531e-19
LBX2	2.88413e-20	-0.29228	0.06	0.258	5.65146e-16
SLC37A3	5.36298e-17	-0.292078	0.156	0.381	1.05088e-12
HMGCS1	1.97885e-14	-0.292053	0.204	0.406	3.87755e-10
LMF2	1.15332e-11	-0.29202	0.514	0.719	2.25994e-07
AC244090.1	6.78906e-15	-0.291945	0.199	0.415	1.33032e-10
ERCC5	1.50577e-08	-0.291677	0.569	0.715	0.000295056
APEX1	3.90414e-14	-0.291565	0.958	0.981	7.65017e-10
SRRT	1.12128e-09	-0.291469	0.61	0.787	2.19715e-05
PCDHGA12	1.04431e-14	-0.291435	0.131	0.323	2.04633e-10
MRPL40	1.40909e-16	-0.291314	0.992	1	2.76111e-12
HIST1H2BJ	4.5094e-14	-0.291216	0.151	0.343	8.83617e-10
RALB	6.83591e-10	-0.291194	0.562	0.722	1.3395e-05
NUDT1	7.72076e-12	-0.291179	0.483	0.675	1.51288e-07
C2orf74	1.36323e-11	-0.291151	0.614	0.812	2.67125e-07
NAP1L3	6.12956e-17	-0.29092	0.096	0.29	1.20109e-12
PGM3	1.36344e-10	-0.290802	0.892	0.93	2.67166e-06
PUS7L	1.73672e-10	-0.290714	0.583	0.761	3.4031e-06
AHDC1	1.57089e-14	-0.29055	0.194	0.406	3.07816e-10
ARHGEF40	8.63947e-14	-0.290416	0.25	0.471	1.6929e-09
JMJD4	5.84488e-16	-0.290369	0.222	0.457	1.1453e-11
TMEM60	1.3055e-11	-0.29033	0.444	0.661	2.55812e-07
SHFL	5.93522e-13	-0.290201	0.387	0.608	1.16301e-08
ATP6AP1	2.5129e-10	-0.290072	0.866	0.951	4.92402e-06
CLN8	1.08037e-11	-0.290053	0.455	0.673	2.11698e-07
POLR2C	9.53671e-11	-0.289996	0.535	0.733	1.86872e-06
MYO9B	2.58462e-13	-0.289927	0.409	0.636	5.06456e-09
HIGD2A	1.58638e-16	-0.289843	0.986	0.995	3.1085e-12
LMAN2	4.09791e-14	-0.289699	0.998	0.998	8.02986e-10
ORMDL2	4.65111e-10	-0.289582	0.827	0.93	9.11386e-06
ZC3HAV1	4.81506e-11	-0.289554	0.502	0.705	9.43511e-07
CBY1	1.09796e-11	-0.289533	0.477	0.689	2.15146e-07
PAK2	1.04502e-10	-0.289449	0.994	0.993	2.04771e-06
SAMD14	5.85863e-19	-0.289366	0.097	0.311	1.148e-14
SGSM3	7.80497e-12	-0.289366	0.438	0.645	1.52938e-07
POLR3H	4.25049e-11	-0.289366	0.637	0.81	8.32884e-07
ANKRD44	1.39889e-14	-0.28917	0.176	0.385	2.74113e-10
PBX1	2.2961e-14	-0.289006	0.236	0.462	4.49922e-10
IGF2BP3	9.125e-08	-0.289006	0.523	0.671	0.00178804
ATP10A	3.54426e-18	-0.288435	0.085	0.285	6.94498e-14
PI4KA	7.17695e-15	-0.288329	0.191	0.411	1.40632e-10
CCDC107	7.32154e-13	-0.287948	0.944	0.979	1.43466e-08
GHDC	1.31022e-15	-0.287927	0.207	0.439	2.56738e-11
BCL7A	2.29732e-07	-0.287911	0.188	0.318	0.00450161
TWSG1	4.15449e-12	-0.287869	0.554	0.756	8.14072e-08
VCL	8.82198e-08	-0.287703	0.985	0.981	0.00172867
PGM2	2.62608e-11	-0.287498	0.429	0.64	5.14581e-07
MRI1	5.12288e-13	-0.28729	0.256	0.459	1.00383e-08
RTL8B	2.73043e-11	-0.287265	0.492	0.705	5.35028e-07
TMEM158	1.61314e-10	-0.287166	0.551	0.752	3.16094e-06
EHBP1	7.5043e-10	-0.287094	0.498	0.682	1.47047e-05
IGFBP7	2.234e-20	-0.287091	1	1	4.37752e-16
ZHX1	3.93441e-09	-0.28677	0.616	0.775	7.70948e-05
STARD4	1.22671e-11	-0.28665	0.242	0.432	2.40375e-07
GNPTG	2.09505e-10	-0.286438	0.452	0.636	4.10525e-06
BRD3OS	4.42175e-14	-0.286353	0.185	0.387	8.66441e-10
MMS19	1.03356e-13	-0.286122	0.162	0.353	2.02527e-09
KRT19	1.88272e-10	-0.286101	0.017	0.104	3.6892e-06
LRP1	2.0347e-11	-0.286063	0.968	0.991	3.98699e-07
LMAN2L	1.17186e-18	-0.285994	0.151	0.392	2.29626e-14
GPR155	4.41704e-15	-0.285994	0.154	0.362	8.65518e-11
HDAC1	7.48077e-12	-0.285975	0.545	0.74	1.46586e-07
C1S	9.75343e-13	-0.285962	0.259	0.473	1.91118e-08
FAM171A1	2.11789e-12	-0.285911	0.255	0.457	4.15e-08
ZYX	3.16459e-10	-0.285785	0.981	0.968	6.20102e-06
ADAM10	3.45326e-08	-0.28568	0.667	0.819	0.000676666
PAPSS1	4.81319e-11	-0.285369	0.611	0.807	9.43144e-07
DCTN3	8.18255e-17	-0.285276	0.992	0.998	1.60337e-12
CAMK2G	1.32874e-15	-0.285059	0.242	0.48	2.60366e-11
MGAT4B	6.49119e-16	-0.284975	0.983	0.991	1.27195e-11
UBXN8	4.10747e-16	-0.284704	0.267	0.524	8.04859e-12
SORT1	6.36423e-14	-0.284471	0.228	0.443	1.24707e-09
PEBP1	1.72694e-24	-0.284412	1	1	3.38393e-20
GREM2	9.68075e-20	-0.284326	0.043	0.223	1.89694e-15
TBCB	3.62006e-16	-0.284236	0.985	0.995	7.09351e-12
SLC31A2	2.38539e-13	-0.284133	0.139	0.32	4.67418e-09
ZNF668	1.15432e-14	-0.284035	0.279	0.517	2.26189e-10
GSK3B	3.53029e-09	-0.283692	0.627	0.782	6.91761e-05
GTF2B	1.54906e-11	-0.283561	0.676	0.865	3.03538e-07
TARSL2	3.92346e-10	-0.283451	0.31	0.49	7.68803e-06
HSD17B7	3.75466e-14	-0.28334	0.144	0.336	7.35726e-10
2022-03-02	3.45251e-12	-0.283168	0.512	0.719	6.7652e-08
MMP3	1.97513e-06	-0.282945	0.035	0.107	0.0387027
MSRB1	2.0452e-10	-0.28294	0.384	0.568	4.00756e-06
CASP6	7.52102e-13	-0.282893	0.301	0.527	1.47374e-08
TBC1D2B	4.18519e-09	-0.282845	0.37	0.534	8.20088e-05
SPRY2	1.06626e-08	-0.282826	0.478	0.666	0.000208934
ZFYVE28	1.43604e-14	-0.282398	0.196	0.415	2.81393e-10
OAF	2.54181e-11	-0.282292	0.278	0.469	4.98068e-07
SLC10A3	1.50759e-08	-0.282042	0.5	0.654	0.000295412
ADK	3.02962e-08	-0.282037	0.761	0.875	0.000593655
ROGDI	4.96536e-14	-0.281995	0.15	0.343	9.72963e-10
AC093849.2	8.13133e-13	-0.281975	0.387	0.617	1.59333e-08
RORA	9.44709e-15	-0.281879	0.201	0.422	1.85116e-10
SPRYD3	2.58978e-12	-0.281844	0.341	0.552	5.07467e-08
CUTC	2.41846e-12	-0.28177	0.316	0.524	4.73898e-08
PLXND1	7.67255e-10	-0.281572	0.404	0.582	1.50344e-05
BCAT1	1.09899e-08	-0.281452	0.849	0.914	0.000215347
MAML2	9.95664e-10	-0.281371	0.597	0.759	1.951e-05
RNF13	9.75833e-11	-0.281339	0.599	0.789	1.91215e-06
DNAJB4	1.87182e-08	-0.281302	0.985	0.984	0.000366784
DNASE2	2.51641e-09	-0.281294	0.569	0.745	4.9309e-05
NUDT18	2.19138e-17	-0.281092	0.142	0.367	4.294e-13
CNPY2	1.13388e-14	-0.280958	0.997	0.998	2.22183e-10
PPM1K	2.74794e-11	-0.28092	0.235	0.422	5.38459e-07
ACSF2	1.06478e-15	-0.280733	0.142	0.348	2.08643e-11
GGCX	4.81454e-13	-0.280184	0.363	0.587	9.43409e-09
FRMD8	3.00002e-12	-0.28001	0.185	0.371	5.87854e-08
ANXA4	8.46421e-10	-0.27988	0.889	0.958	1.65856e-05
CYGB	1.05673e-11	-0.279727	0.097	0.253	2.07066e-07
PTOV1	2.88752e-08	-0.279584	0.719	0.835	0.000565809
AHCYL1	5.74078e-10	-0.279462	0.715	0.865	1.12491e-05
ANKRD13D	8.14432e-12	-0.279448	0.332	0.538	1.59588e-07
NAP1L5	1.10539e-17	-0.279416	0.091	0.292	2.16601e-13
CTDSPL	6.97731e-11	-0.279213	0.523	0.703	1.3672e-06
TCTA	3.01206e-12	-0.279183	0.61	0.814	5.90213e-08
LAMTOR5	1.63309e-21	-0.279082	1	1	3.20004e-17
DUBR	6.71841e-11	-0.279047	0.31	0.506	1.31647e-06
PDPK1	4.38759e-11	-0.279031	0.508	0.719	8.59749e-07
ABHD12	7.0205e-12	-0.278793	0.515	0.735	1.37567e-07
SRM	6.88829e-14	-0.278427	1	0.998	1.34976e-09
HILPDA	2.31822e-13	-0.278321	0.219	0.425	4.54256e-09
UBAP2	2.76843e-09	-0.27821	0.502	0.68	5.42474e-05
BRAT1	1.04575e-12	-0.2781	0.256	0.469	2.04914e-08
FOXO3	6.42955e-08	-0.278067	0.466	0.629	0.00125987
ZFYVE21	3.35527e-11	-0.278028	0.782	0.928	6.57465e-07
TOR1B	1.28592e-13	-0.2779	0.273	0.497	2.51977e-09
AGA	1.81866e-12	-0.277696	0.265	0.471	3.56366e-08
UCK2	3.4302e-10	-0.277479	0.437	0.624	6.72147e-06
KIAA0319L	4.06584e-12	-0.277474	0.333	0.545	7.96701e-08
TMEM63B	4.45097e-11	-0.277219	0.341	0.534	8.72167e-07
UBA7	2.28996e-24	-0.277185	0.026	0.218	4.48718e-20
TOM1L2	2.97996e-11	-0.277104	0.207	0.385	5.83923e-07
AGL	1.34565e-09	-0.276977	0.421	0.601	2.6368e-05
RPN2	7.89852e-15	-0.276895	0.991	1	1.54771e-10
WIPF1	8.90555e-13	-0.276886	0.252	0.466	1.74504e-08
EGFLAM	3.49762e-08	-0.276862	0.398	0.545	0.000685359
GAK	1.04155e-11	-0.276679	0.341	0.548	2.04092e-07
AOX1	6.67915e-15	-0.276432	0.093	0.269	1.30878e-10
SMAD6	3.10853e-11	-0.276362	0.241	0.429	6.09116e-07
INF2	1.26078e-11	-0.276199	0.323	0.524	2.4705e-07
MED24	9.14851e-13	-0.275574	0.218	0.418	1.79265e-08
TRADD	4.99146e-10	-0.275507	0.594	0.791	9.78077e-06
PTTG1	6.11121e-10	-0.275106	0.395	0.585	1.19749e-05
RUNX1T1	1.42977e-14	-0.275086	0.079	0.244	2.80163e-10
BLCAP	2.33105e-10	-0.275043	0.556	0.745	4.56769e-06
CDK2AP1	4.76983e-16	-0.275023	0.998	0.998	9.34649e-12
MTG2	1.39233e-12	-0.274966	0.367	0.585	2.72826e-08
HENMT1	1.14246e-18	-0.274964	0.088	0.295	2.23865e-14
VPS51	7.62664e-11	-0.274794	0.466	0.666	1.49444e-06
HPRT1	1.69033e-10	-0.27475	0.367	0.566	3.3122e-06
PYGB	1.86847e-09	-0.274741	0.423	0.606	3.66126e-05
PIK3R2	1.07279e-11	-0.274627	0.432	0.659	2.10213e-07
MPV17	1.12687e-09	-0.27446	0.861	0.949	2.20809e-05
PTK7	9.82694e-13	-0.274245	0.216	0.418	1.92559e-08
SEC24A	7.33659e-13	-0.274023	0.293	0.51	1.43761e-08
MAP2K7	1.52288e-12	-0.273939	0.307	0.522	2.98407e-08
XAF1	1.26439e-13	-0.273843	0.156	0.348	2.47757e-09
ASAP2	8.66623e-08	-0.273814	0.789	0.87	0.00169815
MIDN	6.20901e-10	-0.273772	0.628	0.826	1.21666e-05
EVL	1.19346e-11	-0.27355	0.312	0.506	2.33859e-07
ARF4	5.85774e-19	-0.273545	1	1	1.14782e-14
CACNB3	5.93176e-16	-0.273288	0.11	0.304	1.16233e-11
MINK1	8.53164e-13	-0.273235	0.293	0.508	1.67178e-08
BIN1	2.37918e-11	-0.273221	0.392	0.592	4.66201e-07
APAF1	1.42473e-12	-0.273083	0.194	0.39	2.79176e-08
CBR4	2.15719e-13	-0.272988	0.272	0.499	4.22702e-09
CTU2	3.56163e-13	-0.272921	0.225	0.434	6.97901e-09
CMTR1	6.76852e-11	-0.272843	0.241	0.422	1.32629e-06
CCNQ	8.28096e-11	-0.272637	0.469	0.694	1.62265e-06
AGPAT1	8.34156e-10	-0.272369	0.707	0.879	1.63453e-05
IL11RA	9.13614e-18	-0.27236	0.099	0.306	1.79023e-13
CHP1	4.31041e-10	-0.272327	0.509	0.708	8.44624e-06
CROT	5.0033e-11	-0.272309	0.356	0.561	9.80396e-07
RNF26	8.67132e-14	-0.272246	0.31	0.545	1.69914e-09
TMEM98	1.14894e-08	-0.272235	0.841	0.907	0.000225135
FURIN	1.67541e-10	-0.27214	0.409	0.603	3.28296e-06
LRP5	7.67034e-09	-0.272075	0.375	0.552	0.0001503
MPHOSPH10	1.17161e-08	-0.271713	0.758	0.893	0.000229576
SCML1	1.01689e-13	-0.27159	0.284	0.508	1.99259e-09
RABL3	3.13204e-13	-0.271479	0.252	0.464	6.13724e-09
TNFRSF14	3.56451e-13	-0.271385	0.176	0.374	6.98466e-09
GPR68	3.15173e-24	-0.271295	0.015	0.193	6.17581e-20
ZNF618	7.74891e-12	-0.271202	0.21	0.399	1.5184e-07
DOT1L	3.69817e-13	-0.271179	0.145	0.327	7.24656e-09
AC099563.2	9.44108e-25	-0.270824	0	0.153	1.84998e-20
IAH1	1.0522e-10	-0.270815	0.917	0.954	2.06179e-06
CPT2	6.93134e-10	-0.270797	0.21	0.376	1.3582e-05
STK17B	2.05094e-09	-0.270691	0.458	0.647	4.01881e-05
CTDSP2	8.72052e-11	-0.270492	0.491	0.691	1.70879e-06
COPB1	4.91583e-10	-0.27045	0.988	0.991	9.63256e-06
WASHC5	3.44174e-11	-0.269887	0.312	0.515	6.74409e-07
ACTR3	9.45874e-11	-0.269815	0.995	0.995	1.85344e-06
NUP133	3.81734e-12	-0.269797	0.244	0.441	7.48008e-08
FKBP8	1.46988e-11	-0.269716	0.995	0.995	2.88023e-07
ST3GAL1	1.0352e-13	-0.269709	0.147	0.336	2.02848e-09
TPM1	7.62157e-10	-0.269502	1	1	1.49345e-05
ATP5MC3	1.65719e-19	-0.269195	1	1	3.24726e-15
ULBP2	7.33101e-11	-0.269056	0.313	0.506	1.43651e-06
PPFIA1	4.41782e-07	-0.269027	0.836	0.893	0.00865672
MMP17	2.82511e-15	-0.26878	0.133	0.336	5.53581e-11
KLHL9	1.89666e-10	-0.26856	0.358	0.564	3.7165e-06
EMG1	7.99013e-09	-0.268525	0.583	0.752	0.000156567
NLN	4.49015e-10	-0.268189	0.366	0.55	8.79844e-06
CMBL	1.68767e-08	-0.268146	0.597	0.782	0.000330698
PLEKHH3	1.9633e-10	-0.268056	0.262	0.448	3.84709e-06
VAMP3	6.62371e-11	-0.267991	0.861	0.947	1.29792e-06
MMAB	5.87659e-11	-0.267779	0.383	0.585	1.15152e-06
AMTN	6.36188e-13	-0.267475	0.012	0.111	1.24661e-08
MED15	5.03568e-10	-0.26742	0.438	0.629	9.86742e-06
BECN1	4.61774e-10	-0.267393	0.779	0.882	9.04847e-06
EVA1C	1.44795e-13	-0.267294	0.171	0.376	2.83727e-09
QPCT	5.77081e-11	-0.267261	0.205	0.383	1.13079e-06
SYNPO	8.74545e-11	-0.267156	0.241	0.439	1.71367e-06
OTUD5	7.3126e-11	-0.267044	0.446	0.65	1.4329e-06
CTR9	3.88287e-08	-0.266934	0.573	0.726	0.000760849
SPAG7	2.08994e-10	-0.266852	0.877	0.94	4.09523e-06
GRN	3.78205e-11	-0.266378	0.991	0.998	7.41093e-07
LINC00632	1.3053e-09	-0.265987	0.282	0.462	2.55774e-05
PGAM1	2.02753e-13	-0.265637	0.991	0.995	3.97294e-09
TPST1	1.17144e-10	-0.265632	0.338	0.543	2.29543e-06
RETSAT	1.33284e-09	-0.265547	0.272	0.441	2.6117e-05
MICAL1	2.03023e-13	-0.265468	0.19	0.392	3.97823e-09
NPR3	9.41432e-11	-0.265144	0.23	0.418	1.84474e-06
KRT8	1.01577e-12	-0.265034	0.907	0.968	1.99041e-08
ZGPAT	1.29003e-10	-0.264906	0.375	0.578	2.52781e-06
AP2M1	9.71674e-22	-0.264702	1	1	1.904e-17
SNX21	2.77559e-12	-0.264691	0.253	0.462	5.43877e-08
ZHX3	1.13591e-09	-0.264232	0.375	0.559	2.22581e-05
SYT14	1.04397e-08	-0.263967	0.387	0.566	0.000204565
TBXAS1	2.69163e-14	-0.263955	0.127	0.316	5.27425e-10
TSC22D4	2.19762e-09	-0.263836	0.582	0.784	4.30623e-05
ASPHD1	2.87565e-10	-0.263794	0.309	0.503	5.63483e-06
NHSL2	6.32506e-18	-0.263762	0.062	0.244	1.2394e-13
ZNF423	6.1631e-17	-0.263743	0.056	0.225	1.20766e-12
KATNAL1	1.59409e-09	-0.263538	0.378	0.566	3.12361e-05
UNKL	1.89039e-10	-0.263516	0.289	0.478	3.70422e-06
ETFA	1.05867e-09	-0.263418	0.789	0.891	2.07446e-05
PTPRR	1.57769e-17	-0.263256	0.059	0.237	3.09148e-13
TOP2B	1.99871e-09	-0.263197	0.458	0.645	3.91647e-05
PLK3	4.24782e-07	-0.263197	0.475	0.615	0.00832361
SERPINA9	3.90417e-22	-0.26304	0.002	0.142	7.65022e-18
TM2D3	2.00191e-08	-0.26303	0.636	0.796	0.000392275
UNK	4.29308e-13	-0.262987	0.25	0.469	8.41229e-09
MIR193BHG	7.33278e-13	-0.262953	0.117	0.29	1.43686e-08
MESD	5.50903e-12	-0.262901	0.986	0.998	1.07949e-07
RNF213	1.00551e-06	-0.262896	0.784	0.863	0.0197029
HIST2H2BE	2.67558e-16	-0.26273	0.062	0.232	5.2428e-12
LRRC8A	6.61201e-10	-0.262712	0.352	0.552	1.29562e-05
KAZALD1	9.33815e-13	-0.26266	0.162	0.35	1.82981e-08
MAP2K2	2.05297e-16	-0.262539	1	0.998	4.02279e-12
GSPT2	1.12041e-11	-0.262498	0.392	0.601	2.19545e-07
HECW2	4.34131e-11	-0.26237	0.205	0.385	8.50681e-07
BET1L	1.62791e-10	-0.26234	0.381	0.575	3.18989e-06
AC010331.1	2.01597e-16	-0.262262	0.083	0.267	3.9503e-12
LRPAP1	1.7057e-11	-0.262233	0.997	1	3.34232e-07
BTN3A2	3.82081e-18	-0.262202	0.062	0.246	7.48688e-14
PAG1	1.86579e-17	-0.262202	0.062	0.241	3.65601e-13
CLSTN1	6.18567e-09	-0.262128	0.557	0.731	0.000121208
ARFIP2	9.91672e-09	-0.261986	0.727	0.886	0.000194318
CNPY4	2.64866e-11	-0.26189	0.204	0.387	5.19005e-07
FDFT1	3.3798e-06	-0.261644	0.79	0.861	0.0662271
AL031058.1	4.13184e-14	-0.261593	0.14	0.334	8.09634e-10
DACH2	3.05892e-18	-0.261496	0.028	0.181	5.99396e-14
ABLIM3	9.99605e-10	-0.261444	0.332	0.52	1.95873e-05
TXN2	9.41359e-11	-0.261407	0.941	0.968	1.84459e-06
SLC25A23	2.61352e-09	-0.261392	0.33	0.506	5.1212e-05
KCTD5	1.55368e-11	-0.261265	0.253	0.448	3.04444e-07
NLRP1	3.6661e-11	-0.261035	0.137	0.297	7.18372e-07
CD27-AS1	1.87904e-09	-0.260875	0.372	0.552	3.68198e-05
A4GALT	1.54682e-10	-0.260667	0.279	0.466	3.03099e-06
HSD11B1L	2.35434e-12	-0.260592	0.21	0.406	4.61333e-08
KIRREL1	3.58492e-11	-0.260441	0.36	0.568	7.02465e-07
NIPSNAP1	1.30066e-12	-0.260289	0.225	0.432	2.54865e-08
LRP6	2.07132e-09	-0.260282	0.378	0.566	4.05876e-05
PLEKHF2	2.90763e-14	-0.260171	0.148	0.346	5.6975e-10
CNRIP1	3.4077e-09	-0.260025	0.435	0.622	6.67738e-05
EVA1A	2.26901e-07	-0.25996	0.685	0.824	0.00444612
PLEKHG2	9.82801e-15	-0.259958	0.117	0.306	1.9258e-10
MCU	3.32017e-10	-0.259683	0.312	0.501	6.50587e-06
TBCD	7.27612e-14	-0.259513	0.184	0.392	1.42576e-09
NBEAL1	7.92775e-08	-0.259512	0.603	0.759	0.00155344
A1BG-AS1	4.74252e-12	-0.259377	0.278	0.48	9.29298e-08
SUOX	7.77606e-17	-0.259208	0.085	0.274	1.52372e-12
ABCC1	7.25038e-12	-0.259086	0.227	0.425	1.42071e-07
AGGF1	6.74737e-10	-0.258972	0.622	0.789	1.32215e-05
AARSD1	2.08263e-11	-0.258967	0.48	0.696	4.08091e-07
MRPL20-AS1	2.74998e-12	-0.258908	0.227	0.425	5.38858e-08
EXOC3-AS1	2.01602e-12	-0.258863	0.208	0.406	3.9504e-08
PSTPIP2	1.50783e-07	-0.258738	0.25	0.394	0.00295459
SLC35A4	2.48387e-11	-0.258562	0.398	0.61	4.86714e-07
APOBEC3F	2.81904e-14	-0.25844	0.11	0.292	5.52391e-10
PLBD2	4.922e-11	-0.258375	0.358	0.555	9.64465e-07
PRAF2	6.30791e-10	-0.258262	0.87	0.954	1.23603e-05
SLC8A1	1.36293e-07	-0.258202	0.304	0.455	0.00267065
SDHC	2.49571e-12	-0.257974	0.955	0.991	4.89035e-08
S1PR2	1.15958e-15	-0.257753	0.088	0.271	2.2722e-11
OSGIN2	2.92179e-07	-0.257641	0.461	0.613	0.00572524
TBL3	7.62301e-13	-0.257633	0.184	0.378	1.49373e-08
ZDHHC24	1.26089e-07	-0.257351	0.653	0.794	0.00247071
BACE2	1.74652e-12	-0.25696	0.332	0.568	3.4223e-08
PCSK7	1.08319e-08	-0.256746	0.552	0.733	0.000212251
FAM20C	5.13251e-09	-0.256722	0.242	0.411	0.000100572
IL13RA1	1.65153e-09	-0.256645	0.528	0.698	3.23616e-05
ITPRIPL2	1.09086e-05	-0.256575	0.586	0.684	0.213754
WDR45	4.89391e-07	-0.256567	0.731	0.831	0.00958961
JMJD8	8.83301e-08	-0.256462	0.454	0.615	0.00173083
SPATA33	1.22738e-08	-0.256435	0.329	0.492	0.000240506
LINC01705	2.38032e-11	-0.256205	0.026	0.13	4.66423e-07
ISYNA1	5.71463e-09	-0.256161	0.114	0.248	0.000111978
CCNL2	5.70626e-11	-0.255957	0.503	0.715	1.11814e-06
SEC24C	1.56109e-10	-0.255796	0.236	0.413	3.05896e-06
SPCS1	1.60779e-19	-0.255786	1	1	3.15046e-15
QDPR	3.2181e-08	-0.255766	0.664	0.807	0.000630586
NCS1	1.92931e-09	-0.255695	0.647	0.833	3.78049e-05
IFNAR2	4.41414e-11	-0.255603	0.244	0.432	8.64952e-07
DAB2	1.85753e-08	-0.255432	0.975	0.979	0.000363982
AC020915.2	1.42419e-11	-0.25529	0.248	0.448	2.79069e-07
NUMB	1.5824e-06	-0.255233	0.586	0.733	0.0310071
ALDH9A1	7.21232e-09	-0.255165	0.565	0.756	0.000141325
DMXL2	1.87234e-13	-0.255033	0.147	0.341	3.66885e-09
VMP1	3.48507e-07	-0.255014	0.983	0.988	0.00682899
REEP5	2.24944e-20	-0.254816	1	1	4.40777e-16
CCDC84	4.13677e-10	-0.254787	0.302	0.492	8.106e-06
SLC46A1	6.67477e-19	-0.254713	0.051	0.232	1.30792e-14
KCTD10	6.49805e-08	-0.254706	0.486	0.647	0.00127329
B4GAT1	7.9537e-10	-0.254627	0.377	0.58	1.55853e-05
MCRS1	4.80248e-09	-0.254483	0.498	0.684	9.41046e-05
GFER	2.98314e-08	-0.254305	0.515	0.675	0.000584546
PRRT3	8.15321e-11	-0.254249	0.264	0.455	1.59762e-06
CYBC1	4.73847e-09	-0.254165	0.478	0.661	9.28503e-05
LTBR	2.24237e-09	-0.254091	0.673	0.852	4.39392e-05
P4HTM	1.4302e-09	-0.253941	0.494	0.684	2.80247e-05
ATP6V0A1	7.07084e-08	-0.253831	0.471	0.624	0.00138553
GEM	1.20761e-15	-0.253806	0.127	0.329	2.36632e-11
BCKDHB	3.80298e-13	-0.253803	0.136	0.318	7.45195e-09
BHLHE40	7.9901e-14	-0.25357	0.15	0.348	1.56566e-09
C11orf74	1.62098e-09	-0.25357	0.498	0.687	3.17631e-05
PIGK	3.90206e-09	-0.253159	0.54	0.708	7.64608e-05
ALDH18A1	2.19713e-09	-0.253122	0.309	0.483	4.30527e-05
ERLIN1	2.18144e-08	-0.253059	0.431	0.599	0.000427454
ETHE1	1.12909e-07	-0.252949	0.667	0.812	0.00221246
WDR83	4.67515e-11	-0.252802	0.418	0.624	9.16096e-07
CUTA	3.51843e-12	-0.252559	1	1	6.89437e-08
STARD3	3.98281e-10	-0.252409	0.341	0.527	7.80431e-06
ATIC	6.83079e-09	-0.252083	0.674	0.84	0.000133849
DCUN1D3	7.99933e-12	-0.251953	0.176	0.357	1.56747e-07
ELAC2	4.23801e-09	-0.251271	0.444	0.622	8.30438e-05
HGSNAT	2.93245e-09	-0.2512	0.432	0.624	5.74614e-05
FBXW2	2.47941e-09	-0.25109	0.559	0.742	4.85841e-05
POMP	3.63898e-27	-0.25098	1	1	7.13058e-23
DNAJC30	5.88163e-09	-0.250725	0.614	0.784	0.000115251
SKP1	4.71482e-25	-0.250579	1	1	9.23868e-21
ATP5F1B	3.0131e-16	-0.250522	1	1	5.90416e-12
DHFR	5.32069e-12	-0.250488	0.165	0.348	1.04259e-07
PNMA1	9.75073e-10	-0.250436	0.389	0.568	1.91066e-05
TAPBPL	1.14235e-16	-0.250408	0.073	0.255	2.23843e-12
TUBA1C	3.08228e-06	-0.250358	0.988	0.995	0.0603973
GPS1	8.49861e-09	-0.250283	0.574	0.759	0.00016653
EPS8L2	6.80233e-09	-0.250207	0.177	0.325	0.000133292
CDC42BPB	5.54448e-06	-0.25008	0.769	0.831	0.108644
MPP6	4.43882e-05	0.250017	0.519	0.427	0.869787
TM9SF3	7.52633e-08	0.250304	0.991	0.97	0.00147479
FAM32A	2.79995e-08	0.25084	0.952	0.935	0.00054865
ZSCAN26	1.47777e-05	0.251087	0.443	0.339	0.28957
ATXN1	0.000538743	0.251288	0.549	0.487	1
HES6	1.26049e-08	0.251318	0.245	0.111	0.000246993
MRPS18C	1.45984e-10	0.251502	0.983	0.988	2.86056e-06
LINC00882	3.36193e-05	0.251537	0.329	0.22	0.65877
WDR33	1.52615e-06	0.251562	0.838	0.807	0.0299049
ZMYND19	4.75754e-05	0.251839	0.556	0.473	0.932239
RBM22	4.29901e-05	0.251859	0.71	0.677	0.842391
COA8	2.8316e-08	0.251972	0.968	0.961	0.000554852
UBR4	0.000795973	0.252028	0.591	0.55	1
LAMP2	2.9981e-08	0.252206	0.978	0.944	0.000587478
ARPP19	2.15678e-08	0.252311	0.954	0.921	0.00042262
STAU1	1.57707e-09	0.252483	0.978	0.968	3.09026e-05
NIPBL	1.18684e-06	0.252576	0.844	0.784	0.0232561
CCDC122	4.90186e-05	0.252641	0.511	0.42	0.960519
SERBP1	5.75137e-17	0.252717	1	1	1.12698e-12
TIMM17A	2.00469e-08	0.252881	0.986	0.974	0.000392819
ATP10D	4.78343e-07	0.253079	0.827	0.787	0.00937314
ERRFI1	0.00020998	0.253246	0.491	0.411	1
PPP1CB	7.71043e-06	0.253589	0.81	0.798	0.151086
TOX4	3.41926e-07	0.253782	0.864	0.833	0.00670003
CRYBG1	2.32206e-07	0.253833	0.315	0.181	0.00455008
NOC3L	1.64935e-05	0.254333	0.784	0.715	0.323189
CHAC1	9.38544e-06	0.25439	0.599	0.473	0.183908
OPHN1	1.95377e-06	0.254421	0.31	0.193	0.0382841
GRPEL2	1.4245e-05	0.254809	0.424	0.316	0.279131
EZH2	3.8745e-09	0.254825	0.293	0.144	7.59208e-05
WTAP	5.51174e-08	0.254987	0.901	0.865	0.00108003
RSF1	1.90743e-07	0.254997	0.937	0.91	0.0037376
DPYD	5.5432e-05	0.255277	0.522	0.429	1
TUFT1	1.6902e-06	0.255418	0.31	0.186	0.0331195
PLCG2	0.00107559	0.255461	0.535	0.487	1
YTHDC1	1.07259e-06	0.255487	0.886	0.865	0.0210175
ZC3H6	2.60412e-05	0.255542	0.448	0.346	0.510278
ASCC3	4.74388e-08	0.255932	0.991	0.937	0.000929563
ZFAND5	8.50079e-07	0.256382	0.892	0.882	0.0166573
HNRNPR	8.26823e-11	0.256541	1	0.995	1.62016e-06
BRCA2	4.01891e-06	0.256605	0.285	0.172	0.0787505
ASH1L	2.21822e-06	0.256663	0.869	0.821	0.043466
AC005261.1	0.000105136	0.257117	0.579	0.513	1
DDX18	2.84467e-08	0.257223	0.948	0.91	0.000557414
PPCS	1.45186e-08	0.25725	0.938	0.914	0.000284491
ARL8B	3.2147e-06	0.257412	0.861	0.831	0.062992
CCDC152	1.28361e-11	0.257473	0.116	0.007	2.51523e-07
STIP1	9.00943e-10	0.257498	0.985	0.947	1.7654e-05
SLC4A7	4.45761e-05	0.257523	0.795	0.74	0.873469
MMADHC	2.32191e-10	0.257691	0.997	0.981	4.54978e-06
ZNF528-AS1	0.000161762	0.257829	0.417	0.332	1
NBR2	1.43708e-09	0.258134	0.34	0.179	2.81596e-05
NT5C3B	3.9917e-09	0.258348	0.94	0.93	7.82173e-05
FAM91A1	1.85363e-05	0.258404	0.741	0.708	0.363218
MARS	1.3333e-06	0.259166	0.844	0.819	0.0261261
CCDC124	6.13675e-11	0.259449	0.975	0.961	1.2025e-06
BCLAF1	1.13434e-06	0.259479	0.981	0.956	0.0222274
XIAP	1.95926e-06	0.259691	0.795	0.766	0.0383917
UPF3B	2.13001e-05	0.260104	0.623	0.531	0.417375
ETF1	2.71033e-09	0.260129	0.977	0.942	5.31089e-05
COPS9	1.82103e-23	0.260282	1	1	3.56832e-19
GCLM	7.46753e-09	0.260764	1	0.986	0.000146326
EXOC6	2.02661e-08	0.260869	0.377	0.223	0.000397114
CISD1	6.44895e-10	0.261058	0.989	0.991	1.26367e-05
SPECC1L	3.23405e-07	0.26134	0.877	0.794	0.00633713
MGST2	1.71156e-06	0.261653	0.506	0.376	0.033538
ZNF24	1.33565e-05	0.261876	0.741	0.729	0.26172
NRP2	0.378394	0.26202	0.315	0.316	1
TDG	1.78324e-05	0.262201	0.762	0.698	0.349427
NUTF2	4.35665e-09	0.262253	0.977	0.954	8.53685e-05
GTF3A	1.1412e-12	0.262534	0.997	0.995	2.23617e-08
NUTM2B-AS1	5.22399e-06	0.262551	0.731	0.687	0.102364
RPL21	2.08848e-40	0.26284	1	1	4.09237e-36
WAPL	1.33792e-05	0.262844	0.804	0.8	0.262165
CDYL	7.63776e-05	0.262883	0.688	0.65	1
FH	8.19466e-05	0.263425	0.934	0.919	1
SSBP1	1.308e-19	0.263824	1	1	2.56302e-15
CDC37	1.07808e-13	0.264088	0.998	0.998	2.11249e-09
FAHD2A	4.36055e-05	0.264105	0.531	0.452	0.85445
H1F0	0.000737584	0.264231	0.506	0.445	1
POLR2J	7.5621e-15	0.264837	1	0.998	1.48179e-10
OARD1	3.27968e-05	0.264889	0.562	0.471	0.642654
NFAT5	8.36993e-05	0.264959	0.71	0.668	1
MRPL47	4.03942e-10	0.26496	0.98	0.968	7.91525e-06
ANAPC16	6.53639e-10	0.264974	0.983	0.958	1.28081e-05
ATF6	2.87259e-07	0.265492	0.79	0.763	0.00562885
NDUFS8	1.06038e-15	0.26619	1	1	2.07782e-11
TAF12	1.1433e-08	0.266439	0.926	0.9	0.000224029
NONO	3.25276e-08	0.266479	0.98	0.942	0.000637379
CAMK2D	1.62593e-05	0.266586	0.84	0.826	0.318601
RPL36AL	1.55674e-17	0.266597	1	1	3.05043e-13
LCA5	5.19579e-07	0.266667	0.443	0.306	0.0101811
TOLLIP	5.16898e-05	0.266733	0.704	0.701	1
MIEN1	9.73425e-10	0.266734	0.971	0.958	1.90743e-05
MRPS23	2.91198e-10	0.266805	0.954	0.937	5.70602e-06
DNAJC4	2.366e-06	0.266809	0.724	0.691	0.0463617
TOP1	1.13393e-10	0.266946	1	0.995	2.22193e-06
MRPL55	5.10191e-09	0.266967	0.965	0.942	9.9972e-05
KTN1	1.14471e-17	0.267005	1	1	2.24305e-13
ZNF354A	8.36659e-06	0.26707	0.505	0.399	0.163943
MSRB3	5.03509e-10	0.267264	0.977	0.944	9.86626e-06
MCMBP	2.09152e-05	0.267361	0.522	0.432	0.409833
CUX1	1.1241e-06	0.267623	0.85	0.819	0.0220267
OCIAD1	1.78962e-15	0.267641	1	1	3.50675e-11
PSMA2	1.4685e-15	0.267914	1	0.998	2.87752e-11
LRPPRC	4.71627e-06	0.268054	0.775	0.722	0.0924153
TBC1D23	0.000112125	0.268198	0.735	0.722	1
EIF3H	1.85515e-15	0.268337	1	0.995	3.63516e-11
PARP2	1.94655e-07	0.268403	0.444	0.306	0.00381426
TIGAR	3.26474e-10	0.268544	0.909	0.861	6.39727e-06
MYLIP	4.11838e-05	0.268569	0.437	0.329	0.806996
GPX3	4.32171e-05	0.268569	0.289	0.19	0.846839
C15orf40	3.79509e-08	0.268647	0.898	0.882	0.000743648
GSDME	2.19626e-05	0.269135	0.645	0.568	0.430357
PPP1R3F	1.40881e-06	0.269268	0.6	0.497	0.0276057
KNSTRN	1.31478e-05	0.269282	0.478	0.376	0.257632
IRF2BPL	5.52078e-05	0.2694	0.735	0.715	1
RPL37A	3.09197e-49	0.269901	1	1	6.05872e-45
ZNF428	8.72304e-10	0.27125	0.969	0.94	1.70928e-05
NR2C2AP	2.97476e-07	0.271621	0.404	0.267	0.00582905
ZNF326	2.09015e-07	0.272153	0.802	0.735	0.00409565
DDX24	1.23579e-12	0.272286	1	1	2.42154e-08
PFDN1	1.45892e-10	0.272318	0.96	0.928	2.85876e-06
ITGA11	1.00844e-06	0.272512	0.977	0.94	0.0197605
MED21	4.11462e-05	0.272684	0.727	0.708	0.806259
SLC31A1	0.00123071	0.272781	0.579	0.552	1
RPS15A	2.04266e-42	0.273136	1	1	4.00259e-38
SCOC	6.17583e-12	0.273316	0.985	0.954	1.21015e-07
IRS2	0.00344144	0.273353	0.438	0.378	1
ALKBH2	3.66913e-06	0.273486	0.591	0.48	0.0718965
TBCA	8.36053e-20	0.273645	1	1	1.63825e-15
SLC39A14	0.000175372	0.274276	0.645	0.615	1
TEX264	6.67074e-09	0.274629	0.981	0.951	0.000130713
TIMM10	9.56563e-11	0.27466	0.961	0.97	1.87438e-06
STK24	1.83629e-07	0.274708	0.821	0.745	0.00359821
FAM207A	7.85417e-09	0.274808	0.92	0.914	0.000153902
GATAD2A	3.32441e-07	0.275059	0.719	0.629	0.00651418
ZNHIT6	1.82293e-05	0.275373	0.653	0.589	0.357203
ANKHD1	4.28667e-06	0.275453	0.741	0.719	0.0839972
ZMYND11	4.27955e-08	0.275569	0.861	0.817	0.000838578
GIT1	1.11542e-06	0.27584	0.475	0.357	0.0218566
RPL23A	1.30919e-39	0.275922	1	1	2.56537e-35
MOB4	4.64762e-11	0.276089	0.972	0.968	9.10701e-07
CCDC47	3.04746e-10	0.276375	0.98	0.928	5.97149e-06
ZMYM5	1.57207e-06	0.276394	0.565	0.45	0.0308047
LRRFIP2	4.08889e-10	0.276852	0.955	0.93	8.01218e-06
ZNF106	4.03429e-09	0.277045	0.968	0.93	7.90519e-05
NARS	9.18211e-14	0.277078	0.998	0.991	1.79923e-09
HNRNPA0	9.75422e-10	0.277136	0.9	0.893	1.91134e-05
LPAR1	1.24216e-05	0.277234	0.492	0.378	0.243401
COX19	7.03809e-06	0.277323	0.622	0.538	0.137911
GRB10	1.26703e-05	0.277393	0.535	0.45	0.248275
TLE4	0.0170708	0.277427	0.684	0.703	1
SCAF11	1.40131e-10	0.277603	0.991	0.972	2.74588e-06
USP34	5.1011e-09	0.277838	0.92	0.819	9.99561e-05
RAB5IF	7.96253e-18	0.278428	1	1	1.56026e-13
MRAS	2.88233e-06	0.278612	0.742	0.689	0.0564792
MRPL9	1.5983e-07	0.279039	0.866	0.852	0.00313186
RPL13	7.1114e-43	0.279055	1	1	1.39348e-38
GTF2A1	4.27679e-05	0.279656	0.687	0.661	0.838037
RAB11FIP2	9.47124e-06	0.279729	0.574	0.473	0.185589
COX17	2.71352e-15	0.279939	1	0.993	5.31715e-11
PRKCE	1.24835e-08	0.280317	0.335	0.188	0.000244615
TLCD2	1.14407e-05	0.280506	0.426	0.318	0.22418
SAP30L	2.81379e-06	0.280674	0.623	0.545	0.0551361
NAP1L4	8.58053e-11	0.280895	0.961	0.93	1.68136e-06
LYAR	7.0142e-05	0.281286	0.664	0.638	1
AL590617.2	4.66614e-07	0.281584	0.36	0.234	0.00914331
NOP2	3.1798e-06	0.281597	0.597	0.501	0.0623082
GOLGA4	3.17983e-10	0.281832	1	0.984	6.23088e-06
ARID1B	2.50088e-05	0.281864	0.637	0.555	0.490048
B3GALT6	1.10215e-06	0.282013	0.802	0.791	0.0215966
FYN	1.52687e-07	0.28213	0.835	0.805	0.0029919
NEDD1	1.60473e-06	0.282171	0.529	0.408	0.0314447
MMP1	0.658772	0.282479	0.998	0.998	1
MAGI2	1.8815e-08	0.282746	0.364	0.211	0.00036868
DDX6	1.54024e-07	0.282821	0.89	0.842	0.00301809
HSP90AA1	1.76878e-24	0.28286	1	1	3.46592e-20
KRT7	0.0598272	0.282873	0.603	0.559	1
SNRPD2	7.20287e-18	0.282987	1	1	1.4114e-13
DDX46	4.08228e-11	0.283013	0.994	0.972	7.99924e-07
LPXN	1.77328e-07	0.283037	0.272	0.146	0.00347475
CELF2	8.49311e-05	0.283067	0.525	0.439	1
TPT1	1.91352e-48	0.283096	1	1	3.74954e-44
SMAD1	1.30021e-06	0.283314	0.444	0.32	0.0254775
PGS1	1.11291e-07	0.283342	0.471	0.332	0.00218075
BHLHE41	9.33514e-12	0.284269	0.284	0.114	1.82922e-07
FNDC4	3.77984e-05	0.285492	0.593	0.506	0.740659
SHPRH	7.30612e-07	0.285788	0.563	0.439	0.0143163
CRYBG3	0.000118715	0.286163	0.56	0.494	1
RSRC2	7.55401e-11	0.286378	0.971	0.935	1.48021e-06
GNPDA2	3.91473e-06	0.286496	0.631	0.548	0.0767092
BEX1	4.59584e-09	0.286817	0.452	0.269	9.00555e-05
ITGA4	0.00428204	0.286837	0.548	0.536	1
GPATCH2	1.28417e-05	0.286848	0.631	0.548	0.251633
NSRP1	7.30323e-10	0.28711	0.974	0.949	1.43107e-05
ISCA2	2.78063e-08	0.287166	0.798	0.733	0.000544864
DNAJC2	2.33259e-08	0.287274	0.86	0.821	0.000457071
LIMCH1	0.000791111	0.287515	0.315	0.244	1
RBBP4	1.17362e-06	0.287533	0.698	0.613	0.0229971
WASF1	5.89161e-06	0.287564	0.512	0.408	0.115446
SYNGR2	1.55147e-06	0.287776	0.514	0.408	0.030401
CHD1	8.2067e-07	0.288036	0.735	0.698	0.016081
CERT1	1.29441e-07	0.288205	0.801	0.759	0.0025364
PLSCR1	1.11143e-07	0.288889	0.485	0.346	0.00217784
PSMD6	7.30859e-11	0.289263	0.961	0.93	1.43212e-06
ZNF503	0.00151547	0.289498	0.59	0.55	1
ARIH2	8.54277e-09	0.289942	0.873	0.821	0.000167396
SNHG17	5.95815e-08	0.290256	0.441	0.304	0.0011675
DTWD1	3.48485e-06	0.291519	0.799	0.749	0.0682856
JAGN1	9.94481e-08	0.291674	0.872	0.854	0.00194868
RPS25	5.50315e-46	0.291796	1	1	1.07834e-41
SRGAP1	2.14609e-06	0.292011	0.813	0.81	0.0420527
DNTTIP2	6.75344e-11	0.292155	0.966	0.923	1.32334e-06
C1orf35	6.46349e-07	0.292296	0.694	0.626	0.0126652
FAS	4.77216e-09	0.292982	0.867	0.784	9.35104e-05
RPL14	1.09184e-41	0.293095	1	1	2.13946e-37
DMGDH	1.95292e-17	0.293141	0.233	0.042	3.82675e-13
MBD3	5.82834e-07	0.29332	0.724	0.68	0.0114206
NEK7	3.28389e-08	0.293548	0.978	0.921	0.000643478
VPS29	1.30588e-12	0.29377	0.997	0.986	2.55887e-08
RAB39B	1.58141e-16	0.293892	0.184	0.019	3.09878e-12
KHDRBS3	8.68303e-06	0.294187	0.724	0.659	0.170144
CFAP298	8.22629e-11	0.294307	0.958	0.923	1.61194e-06
RBM26	1.60256e-07	0.294912	0.799	0.742	0.00314021
RBM27	2.41687e-08	0.295202	0.864	0.852	0.000473585
XRN2	5.9076e-10	0.295588	0.961	0.935	1.15759e-05
MAP4K3-DT	1.36055e-07	0.295664	0.801	0.782	0.002666
CDH2	3.65072e-08	0.295795	0.975	0.928	0.000715359
EIF3G	1.31004e-17	0.29587	1	1	2.56702e-13
PPP1R8	1.19425e-05	0.296299	0.593	0.524	0.234013
BCAR3	3.40387e-07	0.296982	0.656	0.538	0.00666989
RO60	6.28886e-09	0.297206	0.88	0.868	0.00012323
RAD50	8.82162e-11	0.297594	0.963	0.954	1.7286e-06
CCDC102B	1.51839e-08	0.298248	0.373	0.218	0.000297528
ARL16	7.00711e-10	0.298382	0.901	0.847	1.37304e-05
SERP1	5.58766e-18	0.298619	1	1	1.0949e-13
AKT3	4.65694e-07	0.298774	0.724	0.68	0.00912527
ZRANB2	3.78275e-09	0.298785	0.958	0.905	7.4123e-05
TAF11	2.06934e-08	0.298867	0.79	0.74	0.000405488
MRPL21	4.38871e-12	0.299374	0.96	0.97	8.59968e-08
MTO1	5.62557e-06	0.299749	0.529	0.443	0.110233
BOLA1	1.79152e-06	0.299953	0.56	0.466	0.0351048
ATF4	4.42714e-17	0.300045	1	0.986	8.67498e-13
RPL18	3.51999e-41	0.300221	1	1	6.89743e-37
PPIL6	5.86674e-18	0.300599	0.248	0.049	1.14959e-13
MIF4GD	8.72796e-09	0.300792	0.565	0.401	0.000171024
LINC00623	1.66279e-12	0.301321	0.287	0.111	3.25824e-08
LINC00909	3.94359e-08	0.301401	0.517	0.39	0.000772747
ARHGEF12	1.56299e-06	0.301456	0.832	0.787	0.0306269
RAD23B	3.52581e-10	0.302103	0.951	0.928	6.90882e-06
AL035681.1	1.91284e-11	0.30219	0.245	0.088	3.7482e-07
CUL1	4.3939e-07	0.302395	0.745	0.696	0.00860984
[truncated: 886 more rows]

## Sheet: Table S9
List of significantly differentially expressed genes between clusters 2 and 6
Gene	p_val	avg_log2FC	pct.1	pct.2	p_val_adj
FGF2	9.41434e-85	1.8495	1	1	1.84474e-80
GDF15	2.28375e-35	1.7537	0.977	0.982	4.475e-31
DDIT3	2.23083e-83	1.68298	1	0.936	4.37131e-79
PCDH17	1.3814e-27	1.6208	0.542	0.137	2.70685e-23
PTX3	1.10974e-60	1.58327	1	1	2.17454e-56
PPME1	1.01697e-21	1.39039	0.924	0.872	1.99275e-17
RND3	9.94638e-45	1.38582	1	0.982	1.94899e-40
HSPA5	4.47295e-84	1.35407	1	1	8.76475e-80
GADD45A	9.11904e-61	1.33136	1	0.991	1.78688e-56
PPP1R15A	8.92608e-62	1.30235	1	0.922	1.74907e-57
CD55	3.28381e-36	1.26741	0.789	0.361	6.43462e-32
FST	5.11881e-18	1.18953	0.998	0.991	1.00303e-13
RCAN1	2.68506e-21	1.12381	0.752	0.502	5.26137e-17
ADAMTS1	5.90023e-25	1.10471	0.981	0.922	1.15615e-20
MMP1	6.74006e-14	1.08215	0.998	0.991	1.32072e-09
ATP2B1	4.51914e-45	1.07426	0.986	0.895	8.85526e-41
DEPP1	5.17629e-23	1.0676	0.67	0.342	1.01429e-18
CITED2	2.18288e-38	1.0627	0.992	0.932	4.27735e-34
DKK1	5.357e-18	1.04889	0.89	0.758	1.0497e-13
DDX10	4.76872e-25	1.03648	0.753	0.42	9.34431e-21
MAP1LC3B	1.26653e-69	1.02004	1	1	2.48177e-65
TGFB2	5.41502e-26	0.995936	0.832	0.53	1.06107e-21
EDIL3	1.4089e-19	0.992575	0.742	0.516	2.76074e-15
BDNF	4.15302e-25	0.992181	0.927	0.744	8.13784e-21
SEPHS2	1.26493e-49	0.986229	0.989	0.932	2.47862e-45
ATF3	1.23878e-31	0.96725	0.673	0.21	2.42739e-27
CDC42EP3	1.75988e-45	0.961615	1	1	3.44848e-41
SCN9A	8.24896e-23	0.95806	0.548	0.178	1.61638e-18
CRLF1	1.07192e-10	0.957913	0.471	0.265	2.10042e-06
TRIB3	1.46986e-41	0.940388	0.997	0.854	2.88019e-37
BTG1	3.58255e-45	0.938293	1	0.986	7.02001e-41
UGCG	3.85037e-33	0.935846	0.986	0.872	7.5448e-29
ADAMTS5	1.21273e-17	0.930675	0.373	0.073	2.37635e-13
CPEB4	3.9278e-25	0.929151	0.75	0.429	7.69652e-21
SNHG12	5.82922e-28	0.928926	0.725	0.311	1.14224e-23
SERPINB8	2.28554e-31	0.920364	0.883	0.58	4.47851e-27
SGTB	2.7406e-32	0.91647	0.878	0.539	5.3702e-28
KITLG	1.28861e-21	0.910216	0.64	0.306	2.52503e-17
STC2	3.75289e-52	0.896775	1	1	7.3538e-48
SNHG8	9.18289e-44	0.870582	0.998	0.986	1.79939e-39
DYRK3	2.13012e-24	0.866963	0.775	0.484	4.17398e-20
NGF	3.18354e-27	0.857125	0.856	0.58	6.23814e-23
TNFRSF11B	2.28735e-14	0.853815	0.985	0.977	4.48206e-10
LURAP1L	2.42999e-30	0.845442	0.897	0.612	4.76157e-26
ANXA1	1.87831e-55	0.836153	1	1	3.68054e-51
ASB1	4.74524e-33	0.823829	0.912	0.653	9.29829e-29
MT1E	1.06626e-27	0.82174	1	1	2.08933e-23
PMAIP1	2.67281e-21	0.821733	0.715	0.42	5.23737e-17
SNHG1	1.1157e-28	0.81286	0.91	0.68	2.18621e-24
LINC02762	6.56015e-26	0.810943	0.965	0.895	1.28546e-21
NTN4	2.80244e-19	0.798724	0.756	0.489	5.49138e-15
GAS5	8.20071e-44	0.795167	1	1	1.60693e-39
SYNE1	8.42179e-25	0.79264	0.975	0.909	1.65025e-20
SNHG15	1.82974e-19	0.79032	0.676	0.384	3.58538e-15
MSC	1.7981e-24	0.782967	0.941	0.735	3.52337e-20
SH3BGR	7.50913e-14	0.778082	0.569	0.297	1.47141e-09
FOXD1	1.43705e-17	0.760476	0.716	0.466	2.81591e-13
AAK1	4.06784e-34	0.7507	0.989	0.922	7.97094e-30
GOT1	4.81096e-24	0.74992	0.88	0.703	9.42708e-20
GPR1	2.5298e-22	0.747084	0.809	0.521	4.95715e-18
IFI16	1.63396e-40	0.746086	1	1	3.20174e-36
SAT1	5.58858e-19	0.741048	0.886	0.708	1.09508e-14
SNHG32	1.45973e-37	0.733268	1	0.986	2.86035e-33
TGIF1	2.63408e-19	0.732169	0.759	0.457	5.16147e-15
ZFAS1	2.81574e-40	0.721634	1	1	5.51744e-36
BEX2	1.21661e-11	0.714881	0.343	0.114	2.38395e-07
MXD1	7.15739e-19	0.714497	0.722	0.434	1.40249e-14
AMD1	1.99236e-17	0.71401	0.86	0.671	3.90403e-13
HBEGF	1.07213e-17	0.713364	0.597	0.297	2.10084e-13
CCN3	7.7482e-12	0.707622	0.471	0.219	1.51826e-07
FHL2	8.8031e-35	0.705205	1	1	1.72497e-30
GNAI1	2.16018e-17	0.704665	0.781	0.53	4.23287e-13
DNAJB4	1.75321e-18	0.697802	0.985	0.936	3.43541e-14
EIF5	7.44377e-45	0.692609	1	1	1.45861e-40
TENT5A	1.07256e-11	0.688249	0.599	0.361	2.10168e-07
C12orf29	1.6207e-19	0.673583	0.792	0.525	3.17576e-15
ME2	1.84447e-19	0.670499	0.81	0.566	3.61424e-15
RGMB	8.8734e-14	0.669132	0.694	0.447	1.73874e-09
EIF1B	3.83959e-40	0.66782	1	1	7.52368e-36
DUSP1	1.71897e-12	0.664172	0.79	0.616	3.36832e-08
MT1X	1.48823e-09	0.662852	0.884	0.799	2.91619e-05
UAP1	6.96676e-21	0.661631	0.972	0.895	1.36514e-16
EPAS1	3.15711e-21	0.657904	0.957	0.868	6.18636e-17
RSL1D1	1.67736e-36	0.656738	1	1	3.28679e-32
PHLDA1	8.47158e-20	0.655164	0.991	0.963	1.66001e-15
E2F7	3.83188e-20	0.654965	0.971	0.927	7.50857e-16
CAMTA2	2.51948e-14	0.652168	0.701	0.461	4.93693e-10
CTSC	1.20642e-10	0.65132	0.98	0.986	2.36397e-06
SLFN5	7.63293e-23	0.641681	0.995	0.968	1.49567e-18
SPIRE1	5.7355e-20	0.639058	0.915	0.758	1.12387e-15
RAPH1	2.1084e-15	0.638245	0.63	0.342	4.13141e-11
SYT1	8.25421e-15	0.636844	0.88	0.708	1.61741e-10
GPNMB	1.45203e-13	0.632876	0.511	0.224	2.84525e-09
CMSS1	5.09352e-23	0.632397	0.926	0.749	9.98075e-19
TSLP	8.43715e-16	0.630857	0.617	0.324	1.65326e-11
PAM16	5.39096e-24	0.630407	0.986	0.9	1.05636e-19
TNFRSF12A	3.60542e-38	0.629238	1	1	7.06483e-34
LY6K	1.16075e-11	0.627893	0.401	0.155	2.2745e-07
ARPC5L	1.71369e-32	0.624552	1	0.995	3.35798e-28
FAM13B	4.40594e-15	0.619993	0.738	0.507	8.63345e-11
BIRC2	7.3206e-17	0.613303	0.892	0.74	1.43447e-12
RAB32	1.60034e-28	0.611038	1	1	3.13587e-24
CYCS	2.45622e-31	0.608475	1	1	4.81297e-27
TBRG1	7.26901e-25	0.608018	0.96	0.863	1.42436e-20
EIF3J	5.20826e-28	0.607397	0.998	0.995	1.02056e-23
DLEU1	5.3106e-19	0.607253	0.897	0.708	1.04061e-14
SLC38A1	3.71752e-24	0.602497	0.991	0.959	7.28447e-20
LARP6	2.55651e-33	0.594185	0.998	0.995	5.00948e-29
SGK1	1.81755e-10	0.592593	0.648	0.425	3.56148e-06
ORMDL1	7.06921e-28	0.590903	0.992	0.982	1.38521e-23
IRS2	5.22821e-13	0.59053	0.438	0.169	1.02447e-08
SPX	2.22668e-15	0.585837	0.302	0.041	4.36317e-11
CCNH	7.9176e-17	0.583975	0.826	0.612	1.55145e-12
DNAJC1	1.9875e-19	0.58047	0.949	0.831	3.89451e-15
SLC3A2	5.88833e-27	0.574384	1	1	1.15382e-22
C15orf61	1.26084e-15	0.572961	0.898	0.694	2.47062e-11
TMEM47	1.07793e-15	0.571916	0.89	0.758	2.11221e-11
SRGAP1	5.68352e-14	0.569642	0.813	0.626	1.11369e-09
RTN4	7.77746e-47	0.568646	1	1	1.52399e-42
ZNF770	1.2776e-14	0.568305	0.83	0.662	2.50345e-10
PEG10	4.10213e-08	0.567602	0.519	0.324	0.000803812
CDKN1A	1.6849e-15	0.566036	1	1	3.30155e-11
DUSP14	2.15183e-12	0.560505	0.94	0.9	4.21651e-08
VEGFA	2.21458e-16	0.559808	0.924	0.849	4.33947e-12
SLTM	1.83266e-25	0.557937	1	1	3.5911e-21
PALM2-AKAP2	6.18038e-14	0.555942	0.997	0.986	1.21105e-09
NIFK	2.16057e-20	0.553933	0.991	0.968	4.23364e-16
MYC	2.45213e-10	0.553528	0.77	0.594	4.80494e-06
C1GALT1	1.01523e-13	0.552333	0.872	0.749	1.98934e-09
PHLDB2	1.18934e-10	0.548	0.728	0.543	2.33052e-06
ELOVL6	6.97034e-14	0.547114	0.549	0.283	1.36584e-09
CHI3L1	0.00324076	0.541172	0.113	0.046	1
PDE1C	7.15551e-09	0.539841	0.844	0.758	0.000140212
TNFRSF10B	2.42655e-14	0.539274	0.853	0.658	4.75483e-10
SH3RF1	3.60867e-13	0.538312	0.91	0.79	7.07119e-09
COA4	2.90313e-26	0.535546	0.995	0.995	5.68868e-22
TCEA1	2.2476e-29	0.534839	1	1	4.40418e-25
MSC-AS1	1.25381e-15	0.533071	0.833	0.658	2.45684e-11
MDM2	2.59616e-11	0.529246	0.989	0.977	5.08718e-07
SNAPC1	2.98595e-13	0.52853	0.91	0.813	5.85097e-09
SMURF2	2.29388e-11	0.525902	0.92	0.845	4.49485e-07
NIBAN1	2.72088e-17	0.525464	0.988	0.932	5.33156e-13
COL6A3	1.35453e-09	0.520301	0.852	0.744	2.65419e-05
MAGI2-AS3	3.8679e-18	0.52005	0.981	0.941	7.57915e-14
NOP10	6.75695e-38	0.519893	1	1	1.32402e-33
NFIL3	8.09352e-11	0.519826	0.58	0.37	1.58592e-06
PTRH2	2.2498e-14	0.514924	0.827	0.589	4.40849e-10
EEF1E1	4.65481e-20	0.514257	0.992	0.959	9.12111e-16
NRBF2	7.79908e-21	0.513762	0.975	0.945	1.52823e-16
INPP4B	8.89594e-15	0.513637	0.492	0.205	1.74316e-10
NR3C1	8.34548e-18	0.513447	0.986	0.959	1.6353e-13
EPB41L4A-AS1	2.53762e-13	0.512832	0.907	0.845	4.97246e-09
TXNDC12	6.49808e-18	0.506372	0.966	0.922	1.2733e-13
IDH1	8.09473e-15	0.506266	0.944	0.84	1.58616e-10
RFK	6.57973e-14	0.505436	0.904	0.749	1.2893e-09
EXOSC6	3.63434e-12	0.50446	0.787	0.584	7.1215e-08
DSEL	1.54949e-13	0.503426	0.985	0.973	3.03623e-09
AC007405.3	6.74797e-15	0.498946	0.407	0.123	1.32226e-10
EBF2	2.74677e-11	0.498946	0.363	0.128	5.38229e-07
ERBIN	7.71681e-13	0.498591	0.866	0.717	1.51211e-08
NEK7	3.84565e-13	0.498398	0.978	0.909	7.53554e-09
CDV3	1.82639e-19	0.498013	0.997	0.995	3.57881e-15
CCDC59	5.88522e-19	0.495971	0.981	0.927	1.15321e-14
CASP3	4.93542e-08	0.493575	0.721	0.562	0.000967095
YRDC	4.47754e-13	0.492091	0.667	0.393	8.77373e-09
CRIM1	4.03944e-15	0.489385	0.989	0.954	7.91528e-11
CHIC2	6.44867e-14	0.489284	0.991	0.977	1.26362e-09
CEBPB	3.27706e-23	0.489144	1	0.977	6.42141e-19
B3GALT6	1.1265e-12	0.487975	0.802	0.607	2.20737e-08
FIBIN	1.57706e-12	0.486681	0.426	0.169	3.09025e-08
AIMP1	6.88871e-18	0.484254	0.991	0.995	1.34984e-13
SMIM13	3.18182e-13	0.484156	0.736	0.475	6.23478e-09
HYOU1	3.16888e-10	0.484059	0.677	0.493	6.20942e-06
VGLL3	3.02107e-08	0.483257	0.574	0.397	0.000591979
HSPA13	1.38977e-13	0.478339	0.869	0.662	2.72326e-09
TGFBI	4.20947e-05	0.477703	0.997	0.986	0.824845
NDUFAF4	8.73633e-12	0.477467	0.877	0.726	1.71188e-07
MPC1	4.47485e-15	0.477291	0.946	0.895	8.76846e-11
TGS1	1.44339e-10	0.473072	0.736	0.566	2.82833e-06
MIR137HG	4.94503e-09	0.472003	0.52	0.315	9.68979e-05
RRP15	1.46398e-13	0.47008	0.924	0.79	2.86867e-09
DNAJB9	2.96973e-12	0.469563	0.81	0.584	5.81919e-08
IFRD1	1.11048e-13	0.466129	0.901	0.726	2.17599e-09
RTL8A	1.33598e-16	0.464747	0.977	0.954	2.61785e-12
RASSF8	3.42531e-13	0.464684	0.977	0.936	6.7119e-09
ERVK3-1	8.0212e-14	0.462164	0.917	0.785	1.57176e-09
SFXN4	1.55643e-11	0.460129	0.662	0.42	3.04982e-07
SLC16A1	1.03002e-11	0.460028	0.713	0.502	2.01833e-07
MRPL36	8.24179e-20	0.459082	1	1	1.61498e-15
BOD1	1.43498e-13	0.457182	0.94	0.863	2.81185e-09
CYP1B1	1.21153e-06	0.456826	0.835	0.772	0.0237399
CPE	4.26981e-08	0.456736	0.793	0.658	0.00083667
ARL14EP	5.45692e-12	0.456406	0.912	0.804	1.06928e-07
TMEM267	1.62467e-12	0.453383	0.725	0.466	3.18355e-08
PFDN2	5.78483e-21	0.453179	1	1	1.13354e-16
NRG1	4.91368e-07	0.452889	0.762	0.648	0.00962835
HSPD1	1.13687e-26	0.451316	1	1	2.2277e-22
HLX	7.63066e-09	0.450158	0.535	0.324	0.000149523
HYI	2.84316e-10	0.449865	0.904	0.772	5.57118e-06
CCK	0.000835778	0.448655	0.264	0.155	1
SMC5	6.17401e-09	0.447181	0.793	0.653	0.00012098
DCBLD2	3.12042e-08	0.446787	0.998	1	0.000611447
RNF8	8.15267e-12	0.445724	0.846	0.699	1.59752e-07
LOXL3	1.44876e-08	0.445235	0.556	0.347	0.000283884
AFF3	1.1e-08	0.445169	0.401	0.201	0.000215545
DSP	6.35009e-07	0.444699	0.807	0.717	0.012443
CSRP1	3.20562e-15	0.443822	0.994	0.982	6.28142e-11
CNBP	1.64744e-19	0.443207	1	0.991	3.22815e-15
JMJD1C	3.49334e-10	0.442561	0.801	0.612	6.8452e-06
GPER1	8.75665e-11	0.441937	0.386	0.16	1.71587e-06
BCAS2	1.03567e-13	0.44161	0.948	0.831	2.02939e-09
PRELID3B	1.05418e-12	0.441102	0.809	0.589	2.06567e-08
IRF2BPL	2.22841e-08	0.440814	0.735	0.589	0.000436656
EIF1AX	2.31442e-20	0.440398	0.998	0.995	4.5351e-16
SLC4A7	1.24211e-08	0.440371	0.795	0.671	0.000243392
KCNMA1	2.47768e-10	0.438418	0.693	0.47	4.85501e-06
SLC39A14	7.35399e-09	0.437767	0.645	0.461	0.000144101
SON	2.42114e-15	0.437008	1	0.982	4.74422e-11
USP1	8.46167e-10	0.436764	0.867	0.758	1.65806e-05
NCL	6.45262e-15	0.436224	1	1	1.26439e-10
LIMA1	7.71529e-11	0.436168	1	1	1.51181e-06
RRS1	4.6648e-10	0.435796	0.71	0.511	9.14068e-06
TRIM25	5.04983e-10	0.434074	0.704	0.53	9.89515e-06
RGS5	0.00168809	0.433752	0.483	0.374	1
DDAH1	1.06963e-08	0.433516	0.767	0.621	0.000209594
GABPB1-AS1	2.59239e-11	0.433072	0.917	0.804	5.07978e-07
PVR	2.11521e-09	0.431833	0.606	0.397	4.14476e-05
LINC02693	1.5056e-10	0.431454	0.539	0.288	2.95022e-06
CDK13	1.31664e-11	0.431066	0.906	0.772	2.57996e-07
SNU13	3.25422e-23	0.431061	1	1	6.37665e-19
RBBP6	1.85364e-09	0.430898	0.853	0.726	3.63221e-05
MAP4K3-DT	1.50742e-10	0.430628	0.801	0.607	2.9538e-06
LYAR	4.88644e-08	0.430364	0.664	0.511	0.000957498
RPF2	2.16786e-11	0.429812	0.853	0.658	4.24793e-07
ODC1	2.6695e-16	0.428765	1	1	5.23089e-12
CDYL	7.06551e-09	0.428751	0.688	0.511	0.000138449
PLA2G12A	1.10783e-10	0.428632	0.806	0.644	2.17079e-06
AL359764.2	6.68519e-08	0.427753	0.415	0.205	0.00130996
OSER1	5.42589e-11	0.427569	0.898	0.799	1.0632e-06
ELF1	5.75584e-09	0.427364	0.823	0.712	0.000112786
TIMM8A	9.18402e-10	0.426988	0.63	0.397	1.79961e-05
H2AFJ	5.07873e-14	0.426544	0.991	0.991	9.95176e-10
PXDC1	6.28651e-09	0.426192	0.924	0.822	0.000123184
GHITM	1.96173e-26	0.425389	1	1	3.84401e-22
CTPS1	4.11194e-08	0.425305	0.89	0.854	0.000805735
ATG101	2.47253e-13	0.42473	0.98	0.922	4.84492e-09
MYEF2	7.66347e-12	0.42406	0.279	0.059	1.50166e-07
LYPLAL1	4.55314e-11	0.423586	0.9	0.776	8.92188e-07
EIF1	1.69747e-45	0.422227	1	1	3.32619e-41
CLCN3	4.84957e-11	0.421109	0.892	0.749	9.50273e-07
PDE5A	3.41923e-06	0.420723	0.539	0.374	0.0669998
MIA2	9.87599e-11	0.420493	0.827	0.644	1.9352e-06
SRSF11	1.32287e-11	0.419458	0.981	0.982	2.59216e-07
PKP4	1.48695e-07	0.41896	0.702	0.534	0.00291368
YDJC	1.03761e-08	0.418606	0.685	0.489	0.00020332
AFAP1	1.01675e-11	0.417428	0.988	0.963	1.99233e-07
FBN2	1.56616e-11	0.417307	0.315	0.082	3.0689e-07
MPLKIP	5.74606e-13	0.416281	0.988	0.973	1.12594e-08
ATG5	5.03884e-10	0.415743	0.759	0.562	9.87361e-06
RASA1	1.09114e-08	0.415582	0.747	0.548	0.000213809
RP9	1.5599e-10	0.414719	0.818	0.612	3.05662e-06
MID1IP1	1.44221e-10	0.4147	0.606	0.356	2.826e-06
EIF2S1	1.67786e-14	0.414077	0.983	0.973	3.28777e-10
GNPNAT1	1.88894e-10	0.413606	0.833	0.648	3.70137e-06
SLC25A33	6.75833e-09	0.41202	0.605	0.406	0.000132429
FUBP1	1.96544e-08	0.410341	0.821	0.694	0.000385129
VEPH1	4.69015e-07	0.410057	0.767	0.612	0.00919035
PLOD2	3.7154e-12	0.409184	0.995	1	7.28033e-08
ANK3	0.00171045	0.409169	0.769	0.74	1
LINC01133	2.05766e-07	0.408753	0.881	0.813	0.00403198
HSPA9	2.54341e-18	0.407614	1	0.995	4.98381e-14
C8orf76	1.3343e-10	0.407456	0.85	0.753	2.61455e-06
NTMT1	4.28288e-15	0.407035	0.986	0.959	8.39231e-11
TIMM9	1.75622e-11	0.406923	0.932	0.863	3.44131e-07
TSSC4	1.66396e-14	0.406679	0.981	0.954	3.26053e-10
YBX3	1.27062e-17	0.405571	1	1	2.48977e-13
SRFBP1	2.76612e-08	0.404965	0.807	0.68	0.000542022
ADGRL4	9.9386e-07	0.40472	0.903	0.858	0.0194747
DHX36	3.80356e-13	0.404715	0.988	0.968	7.45307e-09
PA2G4	9.98608e-18	0.402961	1	1	1.95677e-13
C1orf43	2.19492e-16	0.40264	0.998	0.991	4.30095e-12
SURF2	1.90094e-11	0.402136	0.923	0.872	3.72489e-07
DNAJA3	1.37493e-08	0.401254	0.747	0.584	0.000269418
MKNK2	3.50367e-08	0.400493	0.869	0.785	0.000686544
FAM216A	4.28333e-07	0.39861	0.597	0.42	0.00839319
GFPT1	1.65139e-11	0.398491	0.966	0.941	3.23591e-07
DTD1	4.15711e-11	0.398411	0.944	0.895	8.14586e-07
UBASH3B	1.10502e-07	0.398411	0.591	0.429	0.00216528
RPP25L	1.65345e-09	0.397862	0.691	0.457	3.23994e-05
TIFA	6.40166e-10	0.39705	0.495	0.265	1.25441e-05
BEND7	3.91231e-08	0.396844	0.498	0.311	0.000766618
MT2A	5.62331e-10	0.396704	1	1	1.10189e-05
KCTD16	6.24459e-07	0.39585	0.477	0.301	0.0122363
TMEM41B	8.50968e-09	0.395733	0.674	0.489	0.000166747
MRPS10	4.63181e-12	0.395692	0.977	0.918	9.07604e-08
SNHG30	6.75988e-08	0.393714	0.435	0.242	0.0013246
SLC7A1	4.93578e-08	0.393669	0.718	0.566	0.000967166
DR1	1.1676e-11	0.393285	0.918	0.813	2.28791e-07
RPL7L1	2.48395e-13	0.390701	0.994	0.968	4.86729e-09
RPL36AL	1.9067e-23	0.38905	1	1	3.73618e-19
RAB21	4.54199e-09	0.387631	0.915	0.817	8.90004e-05
RBCK1	2.03926e-15	0.38617	1	1	3.99594e-11
RDH14	4.61567e-13	0.385549	0.949	0.922	9.04441e-09
RABGGTB	2.64576e-09	0.385037	0.875	0.735	5.18437e-05
MAN2A1	8.28661e-10	0.38493	0.792	0.594	1.62376e-05
ATP1B1	1.2352e-05	0.384896	0.64	0.511	0.242037
HMGB2	8.49006e-08	0.38476	0.603	0.411	0.00166363
IGFBP3	4.21773e-05	0.383665	0.903	0.849	0.826464
RNF6	1.02961e-09	0.383653	0.844	0.667	2.01753e-05
LINC02055	1.58767e-09	0.382942	0.19	0.023	3.11103e-05
SMIM4	1.25561e-09	0.382924	0.923	0.831	2.46038e-05
ALCAM	1.18086e-11	0.382697	1	1	2.31389e-07
CCDC171	1.85002e-11	0.382687	0.344	0.11	3.62512e-07
TRA2B	5.90283e-09	0.381744	0.745	0.557	0.000115666
GRPEL1	2.72999e-08	0.381686	0.884	0.767	0.000534941
GJA1	0.00551934	0.381091	0.796	0.731	1
TMEM19	1.09092e-05	0.380489	0.54	0.406	0.213765
ADCY6	3.50758e-09	0.380145	0.537	0.306	6.87311e-05
PSIP1	1.15717e-09	0.3799	0.946	0.904	2.26748e-05
MOSMO	3.29404e-07	0.375413	0.551	0.374	0.00645468
FAM204A	1.86777e-14	0.374715	0.992	0.968	3.65989e-10
BUD23	7.13236e-10	0.37417	0.88	0.781	1.39759e-05
ZNF787	6.36457e-08	0.373052	0.804	0.671	0.00124714
CCSER2	1.79505e-08	0.372364	0.887	0.726	0.000351741
SET	7.99383e-15	0.371835	1	1	1.56639e-10
SCG5	0.0267626	0.37145	0.307	0.233	1
RAB11FIP2	2.7036e-08	0.371143	0.574	0.37	0.00052977
FRMD6	3.03346e-06	0.371087	0.977	0.936	0.0594406
SMIM15	9.74348e-10	0.370622	0.915	0.831	1.90924e-05
CHCHD3	1.20854e-08	0.37001	0.903	0.817	0.000236814
LPAR1	5.67162e-07	0.369561	0.492	0.315	0.0111135
CNIH4	3.06202e-15	0.369479	0.997	0.995	6.00004e-11
KLF9	1.07721e-06	0.369374	0.506	0.333	0.0211079
SLC31A1	3.70636e-06	0.369234	0.579	0.411	0.0726262
GBE1	1.19926e-08	0.367077	0.877	0.795	0.000234994
NT5C3A	7.35828e-08	0.366423	0.738	0.612	0.00144186
FAM120AOS	3.22652e-09	0.366269	0.867	0.735	6.32237e-05
C8orf88	1.52983e-07	0.366248	0.622	0.429	0.0029977
ZNF37A	1.50848e-08	0.365591	0.821	0.658	0.000295586
FKBP4	2.8803e-09	0.364943	0.923	0.863	5.64394e-05
GDNF	2.25114e-07	0.364001	0.412	0.215	0.0044111
HMOX1	0.000266302	0.363545	0.974	0.959	1
RWDD4	2.57576e-09	0.362892	0.89	0.795	5.0472e-05
CSGALNACT2	4.92009e-07	0.362314	0.852	0.731	0.00964091
NEDD9	1.01295e-07	0.361448	0.424	0.224	0.00198487
ZBTB21	1.02291e-06	0.361212	0.375	0.21	0.0200439
P4HA2	1.16618e-07	0.361107	0.725	0.539	0.00228513
WBP4	6.80066e-08	0.360819	0.875	0.79	0.00133259
DOK1	7.02519e-07	0.360385	0.802	0.694	0.0137659
GLRX2	5.43004e-11	0.360145	0.981	0.963	1.06402e-06
METAP2	1.46516e-14	0.359516	1	0.991	2.87097e-10
TBC1D23	1.21788e-06	0.359469	0.735	0.612	0.0238644
ESYT1	2.88001e-08	0.359303	0.816	0.685	0.000564338
CMC1	1.88338e-10	0.358701	0.965	0.909	3.69049e-06
BCL10	5.72295e-07	0.358368	0.767	0.639	0.0112141
DEK	2.55898e-12	0.357809	0.997	0.986	5.01433e-08
MRPL41	2.79277e-19	0.357411	1	1	5.47244e-15
PPP4R3B	1.0457e-07	0.357135	0.784	0.644	0.00204905
CFAP97	1.28848e-10	0.356537	0.991	0.968	2.52477e-06
FMC1	2.11764e-08	0.356133	0.772	0.566	0.000414951
MGAT1	6.77962e-08	0.355349	0.816	0.667	0.00132847
WAC	4.69019e-09	0.354978	0.941	0.895	9.19043e-05
DDX21	2.63064e-12	0.354863	0.992	0.995	5.15473e-08
CEBPG	2.37434e-11	0.354218	0.965	0.872	4.65252e-07
SART3	1.17384e-07	0.353461	0.647	0.447	0.00230014
TDG	2.81637e-07	0.353433	0.762	0.571	0.00551868
JAGN1	1.7707e-07	0.353236	0.872	0.753	0.0034697
CHD2	1.6644e-07	0.353134	0.853	0.735	0.00326139
MRPL52	6.8383e-13	0.352617	1	1	1.33996e-08
ZNF593	2.87933e-09	0.352475	0.963	0.941	5.64205e-05
SPHK1	2.86173e-05	0.352373	0.617	0.498	0.560755
EMC6	2.00428e-15	0.352107	0.998	1	3.92739e-11
SENP6	1.0058e-08	0.351007	0.924	0.804	0.000197086
ATP10D	3.24277e-07	0.350635	0.827	0.703	0.0063542
AATF	4.41994e-09	0.350302	0.894	0.772	8.66087e-05
NFE2L1	3.88071e-08	0.34981	0.938	0.868	0.000760426
NDUFAF2	1.62761e-10	0.349531	0.972	0.932	3.1893e-06
HSP90B1	1.87735e-05	0.349207	1	1	0.367867
WNT5B	7.8611e-06	0.349068	0.659	0.507	0.154038
ISCU	1.32289e-15	0.349002	1	1	2.5922e-11
MRPS31	8.11138e-07	0.347918	0.722	0.548	0.0158942
MIGA1	1.62671e-06	0.347161	0.701	0.553	0.0318754
WDR74	2.48028e-06	0.347048	0.668	0.521	0.048601
ARHGAP35	7.26207e-07	0.346896	0.861	0.799	0.01423
ORAI1	8.63767e-07	0.346557	0.733	0.598	0.0169255
GPATCH4	1.82095e-07	0.346375	0.895	0.868	0.00356816
CMC2	8.83167e-10	0.346114	0.96	0.918	1.73057e-05
SLC30A1	2.25625e-08	0.345806	0.56	0.333	0.000442113
C19orf48	7.37579e-06	0.345453	0.65	0.493	0.144529
POSTN	0.361563	0.344554	0.975	0.968	1
HIST1H4H	4.61597e-05	0.344172	0.441	0.292	0.904499
RRN3	5.20902e-08	0.344139	0.454	0.251	0.00102071
HDDC3	9.02361e-10	0.343389	0.727	0.484	1.76818e-05
DCAF10	1.10533e-07	0.343322	0.659	0.466	0.00216588
FYTTD1	1.91284e-08	0.343152	0.92	0.831	0.000374821
MTMR6	1.62804e-07	0.342809	0.647	0.461	0.00319014
VPS26A	9.76235e-10	0.342604	0.975	0.909	1.91293e-05
RNASEH1-AS1	4.12059e-09	0.342147	0.497	0.265	8.07429e-05
EBAG9	1.17948e-06	0.341574	0.61	0.452	0.0231119
RUSC2	3.11636e-07	0.341258	0.537	0.347	0.00610651
ESF1	7.0326e-07	0.341084	0.877	0.799	0.0137804
CHD1	9.15341e-07	0.341026	0.735	0.607	0.0179361
TMEM38B	1.24786e-07	0.340971	0.577	0.397	0.00244518
PHLDA3	1.85214e-11	0.340773	1	1	3.62927e-07
MRPS17	5.67338e-09	0.339808	0.969	0.913	0.00011117
CDC37	1.4209e-13	0.339748	0.998	0.995	2.78425e-09
ARHGAP5	1.26392e-05	0.33948	0.802	0.68	0.247665
GGCT	3.16133e-06	0.339359	0.835	0.753	0.0619463
CSNK1G3	8.27595e-07	0.339077	0.764	0.63	0.0162167
FJX1	1.64902e-05	0.338898	0.713	0.562	0.323126
NDUFA12	6.49462e-15	0.338358	1	1	1.27262e-10
FDX1	1.87817e-07	0.33821	0.84	0.703	0.00368026
PYURF	8.63284e-13	0.338088	0.997	0.991	1.69161e-08
AL035681.1	3.9228e-09	0.337712	0.245	0.064	7.68674e-05
NAA50	2.82047e-07	0.337431	0.926	0.831	0.00552672
RBM28	4.94743e-05	0.336684	0.812	0.717	0.969449
AXL	2.30125e-08	0.336016	0.949	0.904	0.000450929
PNO1	1.57733e-06	0.335816	0.765	0.626	0.0309077
TRIM56	1.28429e-05	0.335775	0.827	0.712	0.251657
TRIAP1	1.79449e-08	0.335596	0.975	0.927	0.00035163
IRF1	5.42047e-05	0.335401	0.438	0.306	1
SPART	1.26451e-09	0.335246	0.998	0.973	2.47781e-05
ZPR1	3.66304e-07	0.334314	0.87	0.735	0.00717772
CLDN11	2.23686e-05	0.333958	0.978	0.977	0.438312
PCNX4	0.000123816	0.333715	0.636	0.539	1
TIMM17A	6.01265e-09	0.333418	0.986	0.95	0.000117818
TIGAR	1.53385e-08	0.333366	0.909	0.808	0.000300559
DCAF13	1.94697e-08	0.333346	0.96	0.936	0.000381508
DOHH	3.47105e-06	0.33256	0.573	0.402	0.0680152
SPEN	6.95821e-05	0.332076	0.778	0.635	1
FAM136A	2.06876e-07	0.332021	0.906	0.808	0.00405373
PNRC1	8.36695e-09	0.330452	0.977	0.973	0.00016395
CISD2	5.50611e-09	0.33022	0.958	0.927	0.000107892
UTP3	6.3835e-05	0.329938	0.713	0.589	1
HES4	1.94719e-07	0.329327	0.313	0.137	0.00381553
WDR43	4.52844e-06	0.329089	0.904	0.836	0.0887348
MICALL1	1.21595e-06	0.327839	0.474	0.301	0.0238265
TMEM115	8.4886e-07	0.327622	0.887	0.785	0.0166334
COPS2	2.07647e-08	0.327469	0.977	0.936	0.000406884
UBE2M	4.26891e-13	0.327431	0.998	1	8.36494e-09
AVPI1	9.26431e-06	0.326904	0.427	0.269	0.181534
AIMP2	4.43443e-06	0.325865	0.759	0.639	0.0868926
CDH4	3.20369e-07	0.325708	0.352	0.174	0.00627763
RPP25	3.41511e-05	0.325348	0.312	0.174	0.669191
H2AFX	6.56956e-06	0.324867	0.662	0.534	0.128731
PDS5A	1.97811e-06	0.323936	0.738	0.598	0.038761
ZC3H6	9.57549e-08	0.323761	0.448	0.237	0.00187632
ARIH1	1.42742e-06	0.323756	0.761	0.571	0.0279703
CEP164	3.50612e-07	0.323378	0.633	0.434	0.00687024
PYCR1	2.94056e-06	0.323123	0.833	0.703	0.0576203
TRAPPC6B	2.41818e-07	0.322956	0.667	0.475	0.00473842
LLPH	1.62954e-08	0.322814	0.965	0.936	0.000319308
MAGI2	1.35427e-07	0.322169	0.364	0.178	0.00265369
CAMSAP2	4.70659e-06	0.322049	0.861	0.753	0.0922256
POR	4.26123e-06	0.32164	0.679	0.507	0.0834989
THAP9-AS1	2.70292e-07	0.321455	0.387	0.205	0.00529637
ZNFX1	2.77928e-05	0.320958	0.685	0.562	0.5446
TRAPPC3	1.36449e-10	0.320661	0.989	0.977	2.67372e-06
SDCBP	1.62431e-06	0.320252	0.989	0.986	0.0318283
ZNF605	8.38826e-06	0.320195	0.511	0.356	0.164368
MAPKAPK5-AS1	2.78282e-07	0.319945	0.776	0.598	0.00545294
FAM110B	2.13097e-08	0.319801	0.363	0.16	0.000417564
CDC42EP1	3.37356e-06	0.319637	0.98	0.959	0.0661048
UBE3A	1.05677e-07	0.319625	0.968	0.927	0.00207074
TOMM20	1.23305e-14	0.319554	1	1	2.41616e-10
TWISTNB	4.03187e-06	0.31946	0.782	0.676	0.0790045
RBM18	9.16983e-06	0.319076	0.62	0.484	0.179683
RABGEF1	4.43604e-06	0.318802	0.498	0.347	0.0869242
MOK	1.65725e-05	0.318728	0.969	0.968	0.324738
GALNT7	3.51316e-05	0.31846	0.546	0.411	0.688405
MRPL47	2.33955e-09	0.317919	0.98	0.977	4.58435e-05
AL161772.1	4.4029e-06	0.317666	0.403	0.242	0.0862749
TSPAN5	2.28455e-07	0.317278	0.87	0.799	0.00447658
C5orf51	2.39757e-06	0.317261	0.616	0.443	0.0469805
METTL5	1.88089e-08	0.316825	0.995	0.991	0.00036856
RBM12B	1.03301e-05	0.316221	0.417	0.269	0.202419
POLK	2.08332e-06	0.315903	0.674	0.502	0.0408227
AHR	4.4267e-05	0.315631	0.91	0.89	0.867411
ATP6V1C1	2.80318e-06	0.315224	0.798	0.667	0.0549282
CLIP4	3.9558e-06	0.314931	0.804	0.662	0.0775139
CANX	1.40421e-09	0.314802	0.998	1	2.75155e-05
ETS1	1.06191e-05	0.314283	0.523	0.37	0.208082
SNHG19	1.16085e-05	0.313985	0.674	0.502	0.227468
SLC4A1AP	1.30093e-06	0.313833	0.835	0.712	0.0254918
TLCD2	5.26757e-06	0.313335	0.426	0.26	0.103218
TAC1	2.4536e-05	0.312899	0.119	0.023	0.480783
NOP16	7.40722e-06	0.312819	0.764	0.621	0.145144
CERT1	7.45446e-06	0.312771	0.801	0.648	0.14607
THAP2	5.62836e-07	0.312194	0.409	0.233	0.0110288
EPHA2	6.91819e-05	0.312027	0.696	0.58	1
GOLGA4	1.27968e-08	0.311887	1	1	0.000250754
ZCCHC17	1.9469e-08	0.311774	0.974	0.918	0.000381496
BMI1	4.5162e-06	0.311713	0.832	0.717	0.088495
SH2D4A	3.3008e-05	0.311234	0.721	0.571	0.646792
NUP58	4.76185e-06	0.311159	0.597	0.425	0.0933085
MRFAP1	1.67901e-14	0.310107	1	1	3.29001e-10
ETNK1	2.1129e-06	0.310096	0.603	0.438	0.0414023
MAFF	5.36614e-08	0.309885	0.369	0.164	0.0010515
CHKA	3.94481e-06	0.309795	0.539	0.365	0.0772986
SCO1	5.12122e-07	0.309628	0.856	0.717	0.010035
FAM133B	2.16319e-06	0.309579	0.923	0.881	0.0423876
ACAP2	9.27223e-08	0.309406	0.937	0.863	0.00181689
UPF2	6.86193e-06	0.309406	0.784	0.676	0.134459
FAM107B	0.00023986	0.309114	0.622	0.47	1
IGF2BP2	9.4938e-07	0.308924	0.789	0.621	0.0186031
LARP4	2.8873e-06	0.307919	0.877	0.799	0.0565766
DNAJB14	2.38571e-07	0.307868	0.923	0.877	0.00467481
RIOK3	3.19078e-06	0.307429	0.952	0.932	0.0625234
NUTM2A-AS1	6.88583e-06	0.307375	0.781	0.667	0.134928
MAP4	1.7037e-10	0.307245	0.998	1	3.33841e-06
MBD4	3.46275e-05	0.30625	0.838	0.726	0.678526
KRR1	3.79147e-08	0.304877	0.969	0.95	0.000742939
PEA15	2.09167e-10	0.304811	1	0.991	4.09863e-06
AC012146.1	1.06962e-05	0.304553	0.605	0.452	0.209591
PTBP3	5.20121e-05	0.303969	0.668	0.534	1
CRIM1-DT	5.68003e-06	0.303797	0.512	0.356	0.1113
ENOPH1	5.72272e-06	0.302728	0.619	0.47	0.112137
CWC27	1.9581e-06	0.30252	0.889	0.804	0.038369
TRAM1	2.85767e-10	0.301901	1	1	5.59959e-06
RBM8A	2.10652e-11	0.301861	1	1	4.12772e-07
ZRANB1	2.02837e-05	0.301845	0.623	0.479	0.39746
LSM8	7.31629e-07	0.301693	0.965	0.982	0.0143363
KRT10	1.20618e-15	0.301599	1	1	2.3635e-11
PREPL	1.26964e-06	0.301584	0.935	0.872	0.0248785
NR2F1-AS1	1.22654e-05	0.301237	0.492	0.324	0.24034
SMIM19	1.61275e-05	0.301155	0.795	0.68	0.316018
UBE2I	5.07346e-11	0.300532	0.997	1	9.94145e-07
ZNF146	1.34565e-06	0.300436	0.648	0.47	0.026368
SERTAD4-AS1	1.72078e-05	0.300164	0.974	0.954	0.337188
ATP6V1D	5.2281e-11	0.300025	1	0.995	1.02445e-06
CDC42EP5	0.000350214	0.300007	0.761	0.685	1
TMEM65	1.85611e-07	0.299915	0.469	0.256	0.00363705
AKT3	1.69415e-05	0.299718	0.724	0.598	0.331968
PLCB1	0.000611666	0.299567	0.444	0.338	1
SLC66A1L	0.000862201	0.299453	0.497	0.379	1
FAM200B	7.44914e-09	0.299297	0.997	0.995	0.000145966
SMG1	1.17055e-05	0.29926	0.696	0.562	0.229369
TCF21	0.000538543	0.298364	0.423	0.306	1
BTG3	0.000123212	0.298176	0.5	0.365	1
RIN3	3.90548e-06	0.298172	0.449	0.283	0.0765279
MTRES1	4.03244e-07	0.297884	0.892	0.781	0.00790157
SNRPD1	4.06076e-09	0.297827	0.995	1	7.95706e-05
ZBTB38	6.76977e-06	0.297826	0.998	1	0.132654
TOLLIP	6.67966e-05	0.297745	0.704	0.584	1
MIR22HG	0.00172333	0.297544	0.802	0.74	1
GPBP1L1	8.86989e-07	0.297532	0.614	0.416	0.0173805
CCPG1	1.60614e-10	0.297379	1	0.995	3.14722e-06
CNIH1	1.33095e-08	0.297157	0.977	0.973	0.000260799
MRPS33	7.93861e-08	0.296532	0.958	0.936	0.00155557
RPP38	1.07408e-05	0.295819	0.781	0.662	0.210466
MAPK6	0.000342543	0.295638	0.627	0.539	1
RAB33A	0.000102698	0.295375	0.281	0.155	1
XPOT	4.98572e-07	0.295318	0.965	0.918	0.00976951
NPAS1	0.00129333	0.295178	0.469	0.361	1
LINC00909	1.89668e-07	0.294944	0.517	0.297	0.00371654
BRD4	8.69656e-08	0.294529	0.966	0.913	0.00170409
ZDHHC6	3.33438e-05	0.294467	0.559	0.411	0.653373
FAM210A	1.25245e-05	0.294372	0.554	0.402	0.245418
AKIRIN1	3.24385e-07	0.294292	0.904	0.849	0.00635632
TMEM70	3.91414e-05	0.294146	0.878	0.804	0.766976
TSN	4.127e-06	0.294109	0.813	0.68	0.0808685
FNBP4	7.55623e-05	0.292741	0.785	0.703	1
EPHB1	4.41902e-08	0.292715	0.276	0.096	0.000865906
SNTB1	1.01745e-05	0.292565	0.372	0.219	0.199369
REV3L	2.96955e-05	0.292038	0.738	0.603	0.581883
ZMYND19	3.48306e-06	0.291761	0.556	0.374	0.0682505
RGS4	0.00976913	0.291504	0.991	0.991	1
GIHCG	1.13402e-06	0.291164	0.608	0.406	0.0222212
UBQLN1	4.01716e-06	0.291111	0.844	0.749	0.0787163
WAPL	0.000103465	0.291036	0.804	0.726	1
EMC8	1.75991e-06	0.290841	0.892	0.776	0.0344855
TAF12	7.04962e-07	0.290649	0.926	0.89	0.0138137
AHI1	0.000179004	0.290166	0.824	0.717	1
GNG10	1.86248e-11	0.288409	1	0.995	3.64953e-07
BOLA1	2.40534e-05	0.288132	0.56	0.416	0.471327
PRSS3	6.98052e-06	0.287968	0.378	0.215	0.136783
NDUFAF3	2.86208e-06	0.287935	0.935	0.913	0.0560825
HIF1A-AS3	2.70029e-05	0.287807	0.412	0.256	0.529122
TTC14	1.76734e-05	0.287804	0.821	0.721	0.34631
NDUFA4L2	0.0331189	0.287711	0.394	0.315	1
METRNL	5.94679e-06	0.287563	0.745	0.58	0.116527
C10orf88	4.82666e-06	0.28738	0.429	0.265	0.0945784
ZFHX4-AS1	2.45737e-07	0.287198	0.261	0.096	0.00481521
UBE2V2	7.80132e-09	0.286698	0.98	0.982	0.000152867
CFAP36	7.90315e-09	0.286668	0.985	0.954	0.000154862
PAICS	8.72436e-05	0.286606	0.798	0.667	1
MOB4	7.21329e-08	0.286483	0.972	0.963	0.00141344
MTO1	0.000187697	0.286466	0.529	0.416	1
MAGOH	6.47377e-07	0.286393	0.935	0.918	0.0126854
FAM207A	1.50548e-06	0.285756	0.92	0.854	0.0294999
MAD2L1BP	1.47039e-06	0.285661	0.509	0.32	0.0288122
RRP1B	2.12692e-05	0.285584	0.81	0.689	0.41677
NAPG	5.90506e-06	0.285432	0.769	0.639	0.11571
KAZN	3.76596e-05	0.285402	0.394	0.251	0.73794
CGRRF1	1.80426e-05	0.285361	0.586	0.447	0.353544
CBL	8.05444e-05	0.284953	0.546	0.42	1
TUBE1	2.00932e-05	0.284647	0.591	0.438	0.393727
NPTX1	4.47242e-05	0.28394	0.182	0.068	0.87637
NANOS1	1.73606e-07	0.283819	0.502	0.274	0.00340181
MCAT	7.35932e-05	0.283688	0.48	0.347	1
PTAR1	7.46689e-05	0.282107	0.613	0.489	1
PPP3CC	6.69667e-05	0.281956	0.515	0.379	1
DANCR	7.67544e-06	0.281893	0.949	0.95	0.1504
MRFAP1L1	4.48489e-05	0.28187	0.693	0.562	0.878813
CEP57	1.55236e-05	0.281557	0.744	0.594	0.304184
GNL2	0.000143442	0.281392	0.654	0.516	1
KNSTRN	1.97276e-05	0.281174	0.478	0.324	0.386563
SEH1L	0.000856065	0.281117	0.435	0.338	1
NKAP	1.29878e-06	0.280766	0.906	0.799	0.0254496
NDFIP2	4.18349e-06	0.280766	0.606	0.425	0.0819755
SERTAD1	0.000529286	0.28063	0.762	0.671	1
FAM168B	0.000421612	0.28053	0.562	0.466	1
BOD1L1	3.84319e-08	0.280529	0.985	0.982	0.000753073
ENY2	1.95711e-10	0.28049	1	1	3.83496e-06
ATP6V0B	6.14946e-10	0.280181	1	1	1.20499e-05
GPR176	7.86218e-05	0.279513	0.795	0.703	1
SHOC2	7.4083e-06	0.279415	0.894	0.84	0.145166
PRELID3A	6.93129e-07	0.27936	0.279	0.119	0.0135819
FOXK2	1.73762e-06	0.279099	0.446	0.269	0.0340486
BAG2	3.28824e-05	0.279066	0.843	0.831	0.644332
GART	2.01994e-05	0.278753	0.753	0.644	0.395807
SGMS1	9.8748e-07	0.278421	0.532	0.338	0.0193497
DCTN1	1.47652e-05	0.278286	0.966	0.954	0.289325
DIAPH3	0.000123427	0.278093	0.573	0.434	1
USP46	0.000650279	0.278045	0.659	0.58	1
ZNF524	8.28654e-06	0.278012	0.744	0.594	0.162375
RGS20	2.82913e-05	0.277836	0.586	0.425	0.554369
DPH3	3.31997e-06	0.277735	0.909	0.831	0.0650548
ZNF576	0.000167147	0.277656	0.667	0.539	1
NUDCD2	1.27366e-06	0.277611	0.921	0.858	0.0249574
ATE1	3.79753e-05	0.276953	0.597	0.447	0.744126
KRT7	0.522157	0.276838	0.603	0.648	1
CHCHD4	1.65136e-05	0.276571	0.449	0.292	0.323585
IGF2BP1	4.65575e-06	0.276116	0.343	0.178	0.0912294
DIMT1	8.22577e-05	0.276107	0.747	0.68	1
CHM	3.20335e-05	0.276089	0.705	0.548	0.627697
CYSTM1	3.34235e-07	0.276033	0.995	0.995	0.00654934
ARL16	7.72808e-06	0.27589	0.901	0.854	0.151432
HDAC9	9.04808e-05	0.275426	0.373	0.237	1
DBNDD2	1.16898e-05	0.27501	0.529	0.356	0.229062
SLC25A4	1.27731e-06	0.274947	0.978	0.977	0.025029
GPATCH8	4.02793e-05	0.274821	0.667	0.548	0.789273
PSME2	4.40317e-06	0.274802	0.995	1	0.0862801
HCCS	0.000149925	0.274671	0.673	0.557	1
DERL2	9.38863e-07	0.274372	0.969	0.945	0.018397
NDUFAF8	6.18957e-11	0.274328	1	1	1.21285e-06
CRYBG1	2.61611e-07	0.27431	0.315	0.137	0.00512626
NEGR1	0.00122966	0.27411	0.597	0.507	1
RNGTT	0.000217036	0.273945	0.483	0.361	1
C11orf68	3.93146e-05	0.273875	0.801	0.712	0.770369
MBD1	1.92842e-05	0.273656	0.588	0.425	0.377874
RHEB	9.77491e-10	0.273573	1	0.991	1.91539e-05
PPP4R3A	0.000204234	0.27351	0.744	0.635	1
ATP6V0C	1.15494e-10	0.273412	1	1	2.2631e-06
CUX1	0.000131805	0.273352	0.85	0.79	1
ZNF217	0.000134994	0.272909	0.529	0.402	1
ZFPM1	1.73607e-05	0.272899	0.798	0.667	0.340183
MAFG	3.84502e-05	0.272796	0.833	0.735	0.753432
PMS1	1.45316e-05	0.27253	0.483	0.32	0.284747
CHML	9.13882e-06	0.27243	0.387	0.219	0.179075
TMEM131	8.38897e-05	0.272398	0.724	0.58	1
CCDC47	3.36887e-07	0.272062	0.98	0.95	0.00660129
TATDN3	1.0715e-05	0.272025	0.437	0.274	0.209961
SREK1	4.0914e-05	0.271846	0.804	0.694	0.801709
PPP1R8	6.98451e-05	0.271286	0.593	0.461	1
MRPL55	4.01753e-07	0.271122	0.965	0.982	0.00787234
HDGFL3	1.35811e-05	0.270966	0.906	0.84	0.266122
TNFRSF10D	0.00384132	0.270961	0.667	0.557	1
ILKAP	1.92672e-05	0.27046	0.664	0.511	0.377542
BNIP3	1.03929e-09	0.270361	1	0.995	2.03649e-05
POP7	3.16286e-05	0.269985	0.907	0.826	0.619762
PTP4A2	5.76184e-12	0.269859	1	1	1.12903e-07
INKA2	0.00303952	0.269678	0.423	0.324	1
TIMM10	1.11826e-06	0.269227	0.961	0.968	0.0219123
LIN7C	6.74578e-05	0.2692	0.62	0.484	1
TIPARP	0.000102372	0.269001	0.951	0.932	1
EIF2S2	2.05194e-17	0.268405	1	1	4.02077e-13
OXSM	3.67713e-06	0.268101	0.383	0.21	0.0720533
BLVRB	9.92694e-07	0.267725	0.992	0.991	0.0194518
PSMB7	5.42125e-12	0.267097	1	1	1.06229e-07
TAF11	3.20056e-05	0.266752	0.79	0.676	0.627149
PEX13	2.87943e-05	0.266579	0.548	0.388	0.564223
ARHGEF28	0.00151219	0.266502	0.522	0.434	1
CHST7	0.000117482	0.266337	0.452	0.315	1
ALKBH3	6.8942e-05	0.266306	0.603	0.466	1
SNX2	5.20413e-06	0.265943	0.978	0.963	0.101975
LINC00623	1.48894e-06	0.26591	0.287	0.128	0.0291757
SEL1L	0.000186546	0.26577	0.884	0.813	1
MYO5A	9.78699e-05	0.265721	0.676	0.507	1
C8orf33	2.7825e-05	0.265608	0.836	0.731	0.54523
WASF1	4.98822e-05	0.265279	0.512	0.365	0.977441
ZC3H15	1.82052e-09	0.264558	0.998	1	3.5673e-05
AKAP12	0.042985	0.264318	0.79	0.749	1
MIR100HG	0.000702384	0.264083	0.957	0.959	1
PRKG1	0.000325635	0.263938	0.56	0.447	1
MBD2	1.57015e-06	0.263617	0.966	0.941	0.0307671
OSTM1	8.23177e-05	0.263602	0.813	0.726	1
MTDH	2.48343e-12	0.263431	1	1	4.86629e-08
ADORA2B	0.0126152	0.263379	0.488	0.429	1
CTNNA1	3.96451e-07	0.263032	0.998	0.991	0.00776846
CPSF4	8.49559e-05	0.262968	0.378	0.242	1
BAG5	3.42519e-05	0.262794	0.775	0.644	0.671166
KLF4	8.99781e-06	0.262756	0.224	0.091	0.176312
MRPL21	2.25205e-06	0.262712	0.96	0.95	0.0441289
CPEB2	0.000166223	0.262695	0.457	0.315	1
LAMP3	9.28011e-08	0.262668	0.198	0.046	0.00181844
PRKCE	1.50722e-05	0.262298	0.335	0.187	0.295339
TP53RK	7.85008e-05	0.261891	0.802	0.689	1
ZNF706	4.46048e-08	0.261818	0.998	0.986	0.000874031
PKP2	0.00509691	0.261416	0.452	0.365	1
DENR	2.80228e-07	0.261072	0.986	0.973	0.00549106
STAC	0.000309039	0.261043	0.33	0.215	1
OTUD4	6.65705e-05	0.260806	0.562	0.406	1
METTL6	0.000112985	0.260796	0.509	0.374	1
FLYWCH1	0.000376813	0.260577	0.512	0.393	1
ACYP2	8.4613e-05	0.260081	0.625	0.498	1
RPL26L1	3.68998e-08	0.260054	0.994	0.991	0.000723051
DYRK2	1.50585e-05	0.260011	0.403	0.242	0.295071
RNF41	0.00034689	0.259663	0.884	0.772	1
KCNJ2	5.58479e-05	0.25957	0.253	0.128	1
TXNIP	9.92975e-05	0.259426	0.989	0.963	1
CIAO2B	1.60645e-09	0.258878	1	0.995	3.14785e-05
SLU7	0.000192701	0.258641	0.789	0.685	1
DERL1	8.17579e-05	0.258481	0.83	0.726	1
GTPBP2	9.62139e-07	0.258472	0.468	0.274	0.0188531
DTNA	1.22976e-07	0.25845	0.242	0.078	0.00240972
DLC1	3.4345e-05	0.258165	0.974	0.963	0.67299
ANKRD1	0.00280517	0.258009	0.992	0.991	1
LINC00476	4.59804e-06	0.257706	0.35	0.187	0.0900985
SIKE1	0.000117616	0.257667	0.731	0.648	1
FOSL1	7.87546e-06	0.257591	0.708	0.521	0.15432
MRPL24	9.07145e-05	0.257505	0.833	0.772	1
SMARCA5	7.53483e-06	0.257263	0.986	0.977	0.147645
RRAGC	0.000481184	0.25722	0.863	0.795	1
RUNX1	0.00124802	0.257169	0.424	0.315	1
SLC7A11	0.00821264	0.256883	0.938	0.954	1
SMIM10L1	4.20135e-06	0.25674	0.972	0.95	0.0823254
HES6	3.27656e-06	0.256639	0.245	0.1	0.0642041
MOSPD1	0.000496177	0.256515	0.674	0.553	1
VPS29	1.15051e-07	0.256344	0.997	0.995	0.00225443
DNAJC9	1.3946e-05	0.256305	0.741	0.566	0.273272
SLIRP	1.32723e-09	0.256289	1	1	2.60071e-05
UBE2K	2.95871e-07	0.256276	0.994	0.982	0.00579758
MNAT1	1.50932e-05	0.256221	0.914	0.863	0.295751
ATF6	1.87493e-05	0.256068	0.79	0.694	0.367393
CCT5	5.48632e-10	0.255748	0.998	1	1.07504e-05
PDZD8	7.6761e-05	0.255737	0.711	0.575	1
PRKCA	0.0174147	0.255671	0.654	0.616	1
SEMA3C	0.00148223	0.255658	0.492	0.379	1
SLC25A19	7.24315e-06	0.255553	0.327	0.174	0.14193
PPIL6	5.237e-08	0.255278	0.248	0.078	0.00102619
DGKE	2.61239e-05	0.255116	0.292	0.155	0.511897
BCCIP	0.000701857	0.254968	0.752	0.703	1
MTHFD2L	8.0417e-05	0.254729	0.5	0.356	1
SERP1	2.67286e-09	0.25465	1	1	5.23748e-05
FAT1	0.000960097	0.254514	0.904	0.858	1
SGMS2	0.000923011	0.254489	0.574	0.447	1
YWHAG	6.88798e-06	0.254389	0.981	0.959	0.13497
USP9Y	0.000574869	0.254365	0.488	0.374	1
SPRY2	0.00013124	0.254156	0.478	0.338	1
[truncated: 625 more rows]

## Sheet: Table S10
List of significantly differentially expressed genes between clusters 2 and 7
[truncated: 4,328 more rows]

[truncated: 5 more sheets: Table S11, Table S12, Table S13, Table S14, Tabel S15]
